# Supplementary material for: Crystal structure of 4-bromo­cinnamic anhydride
Source: Acta Crystallogr E Crystallogr Commun. 2025 Sep 5;81(Pt 10):932–7. doi: 10.1107/S2056989025007789 (PMC12498047; doi:10.1107/S2056989025007789)
Supplement: Supplementary file 1 [file e-81-00932-sup1.cif]

##############################################################################
#                                                                            #
# This CIF contains the data in a paper accepted for publication in          #
# Acta Crystallographica Section E. It conforms to the requirements of       #
# Notes for Authors for Acta Crystallographica Section E, and has been       #
# peer reviewed under the auspices of the IUCr Commission on Journals.       #
#                                                                            #
# Full details of the Crystallographic Information File format               #
# are given in the paper "The Crystallographic Information File (CIF):       #
# a New Standard Archive File for Crystallography" by S. R. Hall, F. H.      #
# Allen and I. D. Brown [Acta Cryst. (1991), A47, 655-685].                  #
#                                                                            #
# The current version of the core CIF dictionary is obtainable from          #
# ftp://ftp.iucr.org/pub/cif_core.dic.                                       #
#                                                                            #
# Software is freely available for graphical display of the structure(s)     #
# in this CIF. For information consult the CIF software page                 #
# http://www.iucr.org/resources/cif/software.                                #
#                                                                            #
# This file may be used for bona fide research purposes within the           #
# scientific community so long as proper attribution is given to the journal # 
# article from which it was obtained.                                        #
#                                                                            #
##############################################################################
data_global
_audit_creation_method     'SHELXL-2019/3'
_journal_date_recd_electronic     2025-07-17
_journal_date_accepted     2025-09-02
_journal_name_full     'Acta Crystallographica, Section E'
_journal_year     2025
_journal_volume     81
_journal_issue     10
_journal_page_first     0
_journal_page_last     0
_journal_paper_category     GO
_journal_paper_doi     10.1107/S2056989025007789
_journal_coeditor_code     NU2012
_publ_contact_author_name     'Dr Jovanny A. G\'mez Casta\~no'
_publ_contact_author_address
;
Grupo Qu\'imica-F\'isica Molecular y Modelamiento Computacional (QUIMOL),
Escuela de Ciencias Qu\'imicas, Universidad Pedag\'ogica y Tecnol\'ogica de
 Colombia, Sede Tunja, Avenida Central del Norte, Tunja 150003, Boyac\'a,
Colombia
;
_publ_contact_author_email     jovanny.gomez@uptc.edu.co
_publ_contact_author_fax     ?
_publ_contact_author_phone     ?
_publ_section_title
;
Crystal structure of 4-bromocinnamic anhydride
;
_publ_section_title_footnote     .
loop_
    _publ_author_name
    _publ_author_footnote
    _publ_author_address
    'Ramos Cotrina, Yuliana' .
;
Laboratorio de Qu\'imica Inorg\'anica y Cat\'alisis, Programa de Qu\'imica,
Universidad del Quind\'io, Carrera 15 Calle 12 Norte, Armenia 630004,
Colombia
;
    'Valencia, Jhesua' .
;
Laboratorio de Qu\'imica Inorg\'anica y Cat\'alisis, Programa de Qu\'imica,
Universidad del Quind\'io, Carrera 15 Calle 12 Norte, Armenia 630004,
Colombia
;
    'Le Lagadec, Ronan' .
;
Instituto de Qu\'imica UNAM, Circuito Exterior s/n, Ciudad Universitaria,
Ciudad de M\'exico 04510, Mexico
;
    'Cuen\'u-Cabezas, Fernando' .
;
Laboratorio de Qu\'imica Inorg\'anica y Cat\'alisis, Programa de Qu\'imica,
Universidad del Quind\'io, Carrera 15 Calle 12 Norte, Armenia 630004,
Colombia
;
    'G\'omez Casta\~no, Jovanny A.' .
;
Grupo Qu\'imica-F\'isica Molecular y Modelamiento Computacional (QUIMOL),
Escuela de Ciencias Qu\'imicas,
Universidad Pedag\'ogica y Tecnol\'ogica de Colombia Sede Tunja,
Avenida Central del Norte, Tunja 150003,
 Boyac\'a, Colombia
;
_publ_section_synopsis
;
The title compound features a three-dimensional supramolecular architecture,
which is sustained by a set of weak hydrogen bonding and stacking interactions.
Hirshfeld surface and interaction energy analyses confirm dispersion-driven
interactions as the dominant contributors to the packing.
;
data_I
_audit_creation_method     'SHELXL-2019/3'
_chemical_name_systematic
;
(<i>E</i>)-3-(4-Bromophenyl)prop-2-enoyl
(<i>E</i>)-3-(4-bromophenyl)prop-2-enoate
;
_chemical_name_common
;
(<i>E</i>)-4-Bromocinnamic anhydride or
(<i>E</i>)-3-(4-bromophenyl)acrylic anhydride
;
_chemical_formula_moiety     'C18 H12 Br2 O3'
_chemical_formula_sum     'C18 H12 Br2 O3'
_chemical_formula_iupac     'C18 H12 Br2 O3'
_chemical_formula_weight     436.10
_chemical_melting_point     ?
_space_group_crystal_system     monoclinic
_space_group_name_H-M_alt     'C 2/c'
_space_group_name_Hall     '-C 2yc'
loop_
    _space_group_symop_operation_xyz
    'x, y, z'
    '-x, y, -z+1/2'
    'x+1/2, y+1/2, z'
    '-x+1/2, y+1/2, -z+1/2'
    '-x, -y, -z'
    'x, -y, z-1/2'
    '-x+1/2, -y+1/2, -z'
    'x+1/2, -y+1/2, z-1/2'
_cell_length_a     20.6900(5)
_cell_length_b     5.70290(10)
_cell_length_c     13.5534(3)
_cell_angle_alpha     90
_cell_angle_beta     93.3920(10)
_cell_angle_gamma     90
_cell_volume     1596.40(6)
_cell_formula_units_Z     4
_cell_measurement_reflns_used     9867
_cell_measurement_theta_min     3.01
_cell_measurement_theta_max     27.49
_cell_measurement_temperature     150(2)
_exptl_crystal_description     Prism
_exptl_crystal_colour     colourless
_exptl_crystal_size_max     0.382
_exptl_crystal_size_mid     0.216
_exptl_crystal_size_min     0.205
_exptl_crystal_density_diffrn     1.814
_exptl_crystal_density_meas     ?
_exptl_crystal_density_method     ?
_exptl_crystal_F_000     856
_exptl_absorpt_coefficient_mu     5.089
_exptl_absorpt_correction_type     multi-scan
_exptl_absorpt_process_details
;
(SADABS; Krause <i>et al.</i>,  2015)
;
_exptl_absorpt_correction_T_min     0.5049
_exptl_absorpt_correction_T_max     0.7456
_diffrn_ambient_temperature     150(2)
_diffrn_source     'micro-focus X-ray source'
_diffrn_radiation_type     MoK\a
_diffrn_radiation_wavelength     0.71073
_diffrn_measurement_device_type
                        'Bruker D8 Venture \k-geometry diffractometer 208039-01'
_diffrn_measurement_method     \w-scans
_diffrn_detector_area_resol_mean     52.0833
_diffrn_reflns_number     20264
_diffrn_reflns_av_R_equivalents     0.0281
_diffrn_reflns_av_unetI/netI     0.0135
_diffrn_reflns_theta_min     3.011
_diffrn_reflns_theta_max     27.485
_diffrn_reflns_theta_full     25.242
_diffrn_measured_fraction_theta_max     0.975
_diffrn_measured_fraction_theta_full     0.968
_diffrn_reflns_limit_h_min     -26
_diffrn_reflns_limit_h_max     26
_diffrn_reflns_limit_k_min     -7
_diffrn_reflns_limit_k_max     7
_diffrn_reflns_limit_l_min     -17
_diffrn_reflns_limit_l_max     17
_refine_special_details     ?
_reflns_number_total     1784
_reflns_number_gt     1702
_reflns_threshold_expression     'I > 2\s(I)'
_refine_ls_structure_factor_coef     Fsqd
_refine_ls_matrix_type     full
_refine_ls_R_factor_all     0.0184
_refine_ls_R_factor_gt     0.0172
_refine_ls_wR_factor_gt     0.0440
_refine_ls_wR_factor_ref     0.0445
_refine_ls_goodness_of_fit_ref     1.092
_refine_ls_restrained_S_all     1.092
_refine_ls_number_reflns     1784
_refine_ls_number_parameters     129
_refine_ls_number_restraints     0
_refine_ls_hydrogen_treatment     refall
_refine_ls_weighting_scheme     calc
_refine_ls_weighting_details
              'w=1/[\s^2^(Fo^2^)+(0.0202P)^2^+1.5368P] where P=(Fo^2^+2Fc^2^)/3'
_atom_sites_solution_hydrogens     difmap
_atom_sites_solution_primary     direct
_atom_sites_solution_secondary     difmap
_refine_ls_shift/su_max     0.002
_refine_ls_shift/su_mean     0.000
_refine_diff_density_max     0.274
_refine_diff_density_min     -0.329
_refine_ls_extinction_method     none
_refine_ls_extinction_coef     .
loop_
    _atom_type_symbol
    _atom_type_description
    _atom_type_scat_dispersion_real
    _atom_type_scat_dispersion_imag
    _atom_type_scat_source
    'C' 'C' 0.0033 0.0016
                         'International Tables Vol C Tables 4.2.6.8 and 6.1.1.4'
    'H' 'H' 0.0000 0.0000
                         'International Tables Vol C Tables 4.2.6.8 and 6.1.1.4'
    'O' 'O' 0.0106 0.0060
                         'International Tables Vol C Tables 4.2.6.8 and 6.1.1.4'
    'Br' 'Br' -0.2901 2.4595
                         'International Tables Vol C Tables 4.2.6.8 and 6.1.1.4'
_computing_data_collection
;
APEX5 v2023.9-2 (Bruker, 2018)
;
_computing_cell_refinement
;
APEX5 v2023.9-2 (Bruker, 2018)
;
_computing_data_reduction
;
SAINT V8.37A  (Bruker, 2018)
;
_computing_structure_solution
;
SHELXS97 (Sheldrick, 2008)
;
_computing_structure_refinement
;
<i>SHELXL2019/3</i> (Sheldrick, 2015)
;
_computing_molecular_graphics
;
DIAMOND 3.0 (Brandenburg, 1999)
;
_computing_publication_material
;
<i>SHELXL2019/3</i> (Sheldrick, 2015)
;
loop_
    _atom_site_type_symbol
    _atom_site_label
    _atom_site_fract_x
    _atom_site_fract_y
    _atom_site_fract_z
    _atom_site_U_iso_or_equiv
    _atom_site_adp_type
    _atom_site_calc_flag
    _atom_site_occupancy
    _atom_site_disorder_assembly
    _atom_site_disorder_group
    Br Br1 0.72429(2) 1.05887(3) 0.32640(2) 0.02833(7) Uani d 1 . .
    O O2 0.47808(6) -0.05003(19) 0.64920(8) 0.0292(2) Uani d 1 . .
    O O1 0.500000 0.2596(2) 0.750000 0.0256(3) Uani d 1 . .
    C C1 0.50364(7) 0.1372(3) 0.66208(10) 0.0214(3) Uani d 1 . .
    C C2 0.53902(7) 0.2660(2) 0.58928(10) 0.0219(3) Uani d 1 . .
    C C3 0.57054(7) 0.4669(3) 0.60876(10) 0.0217(3) Uani d 1 . .
    C C4 0.60848(7) 0.5984(2) 0.53989(10) 0.0204(3) Uani d 1 . .
    C C5 0.61593(7) 0.5260(3) 0.44231(11) 0.0230(3) Uani d 1 . .
    C C6 0.65139(7) 0.6601(3) 0.37961(11) 0.0240(3) Uani d 1 . .
    C C7 0.67923(7) 0.8681(3) 0.41427(10) 0.0215(3) Uani d 1 . .
    C C8 0.67399(8) 0.9422(3) 0.51050(12) 0.0250(3) Uani d 1 . .
    C C9 0.63846(7) 0.8065(3) 0.57250(10) 0.0236(3) Uani d 1 . .
    H H2 0.5376(9) 0.194(3) 0.5257(14) 0.030(4) Uiso d 1 . .
    H H3 0.5691(9) 0.534(3) 0.6727(15) 0.027(5) Uiso d 1 . .
    H H5 0.5967(10) 0.385(4) 0.4184(14) 0.034(5) Uiso d 1 . .
    H H6 0.6569(10) 0.609(4) 0.3128(15) 0.033(5) Uiso d 1 . .
    H H8 0.6933(10) 1.082(3) 0.5347(15) 0.031(5) Uiso d 1 . .
    H H9 0.6335(9) 0.858(3) 0.6399(14) 0.028(4) Uiso d 1 . .
loop_
    _atom_site_aniso_label
    _atom_site_aniso_U_11
    _atom_site_aniso_U_22
    _atom_site_aniso_U_33
    _atom_site_aniso_U_12
    _atom_site_aniso_U_13
    _atom_site_aniso_U_23
    Br1 0.02947(10) 0.02528(10) 0.03090(10) -0.00097(6) 0.00744(6) 0.00371(6)
    O2 0.0363(6) 0.0248(6) 0.0267(5) -0.0059(4) 0.0044(5) -0.0049(4)
    O1 0.0436(9) 0.0166(7) 0.0171(6) 0.000 0.0066(6) 0.000
    C1 0.0242(7) 0.0212(7) 0.0188(6) 0.0041(6) 0.0017(5) -0.0016(5)
    C2 0.0254(7) 0.0222(7) 0.0182(6) 0.0039(5) 0.0024(5) -0.0014(5)
    C3 0.0263(7) 0.0217(7) 0.0171(6) 0.0050(5) 0.0010(5) 0.0006(5)
    C4 0.0223(6) 0.0187(6) 0.0201(6) 0.0044(5) -0.0001(5) 0.0008(5)
    C5 0.0267(7) 0.0199(7) 0.0226(7) 0.0004(6) 0.0018(5) -0.0031(5)
    C6 0.0262(7) 0.0238(7) 0.0224(7) 0.0026(6) 0.0039(5) -0.0028(6)
    C7 0.0194(6) 0.0201(6) 0.0251(7) 0.0039(5) 0.0022(5) 0.0039(5)
    C8 0.0271(7) 0.0199(7) 0.0277(7) 0.0003(6) -0.0024(6) -0.0017(6)
    C9 0.0285(7) 0.0220(7) 0.0200(7) 0.0029(6) -0.0011(5) -0.0023(5)
_geom_special_details
;
 All esds (except the esd in the dihedral angle between two l.s. planes)
 are estimated using the full covariance matrix.  The cell esds are taken
 into account individually in the estimation of esds in distances, angles
 and torsion angles; correlations between esds in cell parameters are only
 used when they are defined by crystal symmetry.  An approximate (isotropic)
 treatment of cell esds is used for estimating esds involving l.s. planes.
;
loop_
    _geom_bond_atom_site_label_1
    _geom_bond_atom_site_label_2
    _geom_bond_site_symmetry_2
    _geom_bond_distance
    _geom_bond_publ_flag
    Br1 C7 . 1.8981(14) ?
    O2 C1 . 1.2000(19) ?
    O1 C1 2_656 1.3869(15) ?
    O1 C1 . 1.3869(15) ?
    C1 C2 . 1.461(2) ?
    C2 C3 . 1.337(2) ?
    C2 H2 . 0.95(2) ?
    C3 C4 . 1.462(2) ?
    C3 H3 . 0.95(2) ?
    C4 C9 . 1.399(2) ?
    C4 C5 . 1.403(2) ?
    C5 C6 . 1.385(2) ?
    C5 H5 . 0.95(2) ?
    C6 C7 . 1.388(2) ?
    C6 H6 . 0.96(2) ?
    C7 C8 . 1.381(2) ?
    C8 C9 . 1.385(2) ?
    C8 H8 . 0.94(2) ?
    C9 H9 . 0.971(19) ?
loop_
    _geom_angle_atom_site_label_1
    _geom_angle_atom_site_label_2
    _geom_angle_atom_site_label_3
    _geom_angle_site_symmetry_1
    _geom_angle_site_symmetry_3
    _geom_angle
    _geom_angle_publ_flag
    C1 O1 C1 2_656 . 119.57(16) ?
    O2 C1 O1 . . 121.80(13) ?
    O2 C1 C2 . . 125.68(13) ?
    O1 C1 C2 . . 112.48(12) ?
    C3 C2 C1 . . 123.73(13) ?
    C3 C2 H2 . . 122.5(11) ?
    C1 C2 H2 . . 113.8(11) ?
    C2 C3 C4 . . 125.98(13) ?
    C2 C3 H3 . . 118.9(11) ?
    C4 C3 H3 . . 115.1(11) ?
    C9 C4 C5 . . 118.43(13) ?
    C9 C4 C3 . . 118.58(13) ?
    C5 C4 C3 . . 122.99(13) ?
    C6 C5 C4 . . 120.51(14) ?
    C6 C5 H5 . . 119.1(12) ?
    C4 C5 H5 . . 120.4(12) ?
    C5 C6 C7 . . 119.23(13) ?
    C5 C6 H6 . . 120.5(12) ?
    C7 C6 H6 . . 120.2(12) ?
    C8 C7 C6 . . 121.79(13) ?
    C8 C7 Br1 . . 119.07(11) ?
    C6 C7 Br1 . . 119.14(11) ?
    C7 C8 C9 . . 118.43(14) ?
    C7 C8 H8 . . 122.2(12) ?
    C9 C8 H8 . . 119.4(12) ?
    C8 C9 C4 . . 121.58(13) ?
    C8 C9 H9 . . 119.5(11) ?
    C4 C9 H9 . . 118.9(11) ?
loop_
    _geom_torsion_atom_site_label_1
    _geom_torsion_atom_site_label_2
    _geom_torsion_atom_site_label_3
    _geom_torsion_atom_site_label_4
    _geom_torsion_site_symmetry_1
    _geom_torsion_site_symmetry_2
    _geom_torsion_site_symmetry_3
    _geom_torsion_site_symmetry_4
    _geom_torsion
    _geom_torsion_publ_flag
    C1 O1 C1 O2 2_656 . . . 31.70(11) ?
    C1 O1 C1 C2 2_656 . . . -150.51(13) ?
    O2 C1 C2 C3 . . . . -175.29(15) ?
    O1 C1 C2 C3 . . . . 7.02(19) ?
    C1 C2 C3 C4 . . . . 177.73(13) ?
    C2 C3 C4 C9 . . . . 179.97(14) ?
    C2 C3 C4 C5 . . . . 0.3(2) ?
    C9 C4 C5 C6 . . . . -1.0(2) ?
    C3 C4 C5 C6 . . . . 178.68(13) ?
    C4 C5 C6 C7 . . . . -0.4(2) ?
    C5 C6 C7 C8 . . . . 1.7(2) ?
    C5 C6 C7 Br1 . . . . -177.02(11) ?
    C6 C7 C8 C9 . . . . -1.7(2) ?
    Br1 C7 C8 C9 . . . . 177.08(11) ?
    C7 C8 C9 C4 . . . . 0.3(2) ?
    C5 C4 C9 C8 . . . . 1.0(2) ?
    C3 C4 C9 C8 . . . . -178.64(13) ?
loop_
    _geom_hbond_atom_site_label_D
    _geom_hbond_atom_site_label_H
    _geom_hbond_atom_site_label_A
    _geom_hbond_site_symmetry_A
    _geom_hbond_distance_DH
    _geom_hbond_distance_HA
    _geom_hbond_distance_DA
    _geom_hbond_angle_DHA
    _geom_hbond_publ_flag
    C2 H2 O2 5_656 0.95(2) 2.51(2) 3.4574(18) 171.6(16) yes
    C5 H5 O2 5_656 0.95(2) 2.59(2) 3.5219(18) 168.0(17) yes
    C6 H6 Br1 4_645 0.96(2) 3.20(2) 3.9492(14) 136.0(15) yes
    C8 H8 Br1 7_676 0.94(2) 3.20(2) 4.1064(15) 161.0(15) yes
    C9 H9 Br1 6_576 0.971(19) 3.095(18) 3.8551(14) 136.3(13) yes
_shelx_space_group_comment
;
The symmetry employed for this shelxl refinement is uniquely defined
by the following loop, which should always be used as a source of
symmetry information in preference to the above space-group names.
They are only intended as comments.
;
_shelx_estimated_absorpt_T_min     0.247
_shelx_estimated_absorpt_T_max     0.422
_shelx_hkl_file
;
  -2   0   0 0.05168 0.05471   8
   2   0   0 0.08857 0.09967   5
  -2   0   0 0.01100 0.05936   2
  -6   0   0 87.8132 4.31056   8
   6   0   0 86.3495 4.10836   5
   6   0   0 88.5695 4.36133   8
   6   0   0 89.7585 4.31818   3
  -6   0   0 109.260 4.20210   2
  -6   0   0 91.2578 4.28322   3
   8   0   0 2504.40 80.8370   2
  -8   0   0 2520.87 80.8464   2
  -8   0   0 2522.53 81.1947   3
  -8   0   0 2524.89 81.8595   5
   8   0   0 2452.46 81.0517   5
   8   0   0 2628.70 81.3138   3
  10   0   0 154.864 7.24874   7
  10   0   0 166.825 7.55153   3
  10   0   0 161.889 7.08308   2
  10   0   0 156.352 7.70392   8
 -10   0   0 164.163 7.13377   2
 -10   0   0 163.202 7.48332   3
 -10   0   0 164.844 7.34371   5
 -10   0   0 162.944 7.65966   8
 -10   0   0 148.799 7.47985   7
 -12   0   0 269.366 10.7778   2
 -12   0   0 252.548 11.1260   3
  12   0   0 254.998 11.4659   8
  12   0   0 245.711 10.7585   5
  12   0   0 282.941 11.1101   7
  12   0   0 270.121 11.3048   3
  12   0   0 260.747 10.7099   2
 -12   0   0 273.035 11.3687   8
 -12   0   0 256.922 11.0117   5
 -14   0   0 1199.60 43.0914   5
 -14   0   0 1265.59 43.3504   3
 -14   0   0 1316.36 43.5385   8
  14   0   0 1260.02 43.1535   7
  14   0   0 1273.49 43.5135   3
  14   0   0 1234.60 42.7461   2
  14   0   0 1366.51 44.0880   8
 -14   0   0 1275.38 42.8736   2
  16   0   0 1568.47 54.3007   3
  16   0   0 1587.93 53.9716   7
  16   0   0 1564.46 54.7153   8
 -16   0   0 1603.36 53.5823   2
 -16   0   0 1607.72 54.2090   3
 -16   0   0 1682.84 54.5367   8
  16   0   0 1588.43 53.5184   2
 -16   0   0 1595.10 54.0135   5
  18   0   0 3036.63 98.0033   7
 -18   0   0 2991.97 98.2176   8
  18   0   0 3097.52 100.954   3
 -18   0   0 3013.91 98.2439   3
 -18   0   0 2983.81 97.4960   2
  18   0   0 2972.04 99.0036   8
  18   0   0 2891.21 97.3145   2
 -18   0   0 2874.35 97.9793   5
  20   0   0 2139.85 69.6362   7
 -20   0   0 2106.58 69.8434   3
 -20   0   0 1905.50 72.0066   5
 -20   0   0 1995.34 68.8328   2
 -20   0   0 2088.20 69.6547   8
  20   0   0 2072.32 69.9768   3
  22   0   0 1044.53 39.1102   3
 -22   0   0 1038.59 38.8389   5
 -22   0   0 1026.43 38.3190   8
  22   0   0 1069.15 40.0718   8
 -22   0   0 1047.20 38.8630   3
 -24   0   0 580.982 24.8265   3
  24   0   0 546.766 25.9565   8
 -24   0   0 582.813 25.2407   5
  24   0   0 546.139 24.1226   7
 -24   0   0 581.801 23.7421   2
  26   0   0 265.827 18.3018   8
 -26   0   0 300.493 18.3931   5
  -1  -1   0 417.472 13.9415   8
   1  -1   0 392.711 13.5577   1
   1  -1   0 410.000 13.0818   6
   1  -1   0 415.808 13.7667   8
  -1  -1   0 381.010 13.6744   3
  -1  -1   0 384.870 13.6724   1
  -1  -1   0 388.585 13.5368   2
   1  -1   0 430.317 13.7727   3
  -1   1   0 414.470 13.7281   3
  -1   1   0 397.882 13.5851   1
   1   1   0 400.453 13.6736   1
   1   1   0 411.528 13.7307   3
  -1   1   0 414.945 13.7899   8
  -1   1   0 399.083 13.0615   6
   1   1   0 403.738 13.5743   2
  -1   1   0 411.446 13.3540   2
   3  -1   0 1016.27 33.0596   1
  -3  -1   0 1014.65 32.6359   7
  -3  -1   0 995.054 33.1768   3
   3  -1   0 1047.23 33.2436   3
  -3  -1   0 1012.64 33.3278   8
   3  -1   0 1053.03 33.0056   5
  -3  -1   0 1034.73 33.1381   2
  -3   1   0 1038.95 33.1956   3
   3   1   0 989.890 33.1297   3
   3   1   0 1018.22 33.4576   8
  -3   1   0 1015.67 32.9379   5
  -3   1   0 977.372 33.0703   1
  -3   1   0 1017.48 33.2823   8
   3   1   0 1034.05 32.6089   7
  -7  -1   0 2995.65 95.8232   2
   7  -1   0 3047.42 96.0922   7
   7  -1   0 3120.78 95.8181   5
  -7  -1   0 2821.83 95.8191   3
   7   1   0 3134.20 95.9602   3
  -7   1   0 2923.33 95.8453   3
   7   1   0 2913.54 95.8443   2
  11  -1   0 3108.12 97.5851   5
 -11  -1   0 3072.20 97.4972   2
  11  -1   0 3105.74 97.9510   3
 -11  -1   0 3096.99 97.7802   8
  11  -1   0 3049.43 97.8913   7
 -11  -1   0 2903.24 97.6115   3
 -11  -1   0 2885.37 97.2372   7
 -11  -1   0 2903.35 97.5175   5
  11  -1   0 2900.91 97.8441   8
  11   1   0 3025.24 98.2415   8
  11   1   0 3102.29 97.5120   5
  11   1   0 3068.98 97.7033   3
 -11   1   0 3066.68 96.9190   2
 -11   1   0 3021.21 97.6378   3
 -11   1   0 2851.88 97.3068   5
  11   1   0 3012.85 97.5787   2
  11   1   0 3115.27 95.5070   4
 -11   1   0 3041.93 97.9312   8
  11   1   0 3072.67 97.0826   7
 -13  -1   0 3073.90 98.6103   2
  13  -1   0 3146.41 100.621   7
  13  -1   0 3081.27 99.2603   8
 -13  -1   0 3200.69 99.0561   8
 -13  -1   0 2911.10 98.4635   7
  13  -1   0 3127.38 99.2475   3
 -13  -1   0 2952.47 98.7660   5
  13   1   0 3062.60 98.7791   2
 -13   1   0 2977.00 97.9583   2
  13   1   0 3052.23 99.5924   8
 -13   1   0 2905.79 98.5176   5
  13   1   0 3126.85 98.2807   7
  13   1   0 3005.04 98.8497   3
 -13   1   0 2973.52 98.7557   3
 -13   1   0 3066.74 99.1360   8
 -15  -1   0 1604.09 56.2697   7
 -15  -1   0 1654.69 56.6300   3
  15  -1   0 1697.73 56.9607   3
  15  -1   0 1649.44 56.9683   8
 -15  -1   0 1660.19 56.5333   5
 -15  -1   0 1699.37 56.2841   2
  15  -1   0 1702.46 56.8790   7
 -15  -1   0 1720.13 56.6464   8
 -15   1   0 1677.72 56.3812   5
  15   1   0 1667.82 56.6355   3
  15   1   0 1648.73 56.3826   2
  15   1   0 1702.15 57.4857   8
 -15   1   0 1680.36 55.6774   2
 -15   1   0 1713.25 53.5113   4
  15   1   0 1682.46 55.9109   7
 -15   1   0 1718.13 56.6267   3
 -15   1   0 1707.47 58.5849   8
  17  -1   0 344.701 16.5518   3
  17  -1   0 311.404 15.0555   8
 -17  -1   0 294.476 14.5421   3
 -17  -1   0 312.777 14.1770   2
 -17  -1   0 334.000 14.5224   8
  17  -1   0 317.666 14.7955   7
 -17  -1   0 327.566 14.7981   5
 -17   1   0 308.881 14.5704   3
  17   1   0 338.861 14.8576   3
  17   1   0 324.577 14.6414   2
 -17   1   0 316.375 13.5863   2
 -17   1   0 310.474 14.3725   5
 -17   1   0 327.390 14.8438   8
  17   1   0 337.796 14.1323   7
  17   1   0 316.870 15.4496   8
  19  -1   0 221.965 12.3217   7
 -19  -1   0 213.777 12.3021   3
  19  -1   0 211.654 12.8727   8
  19  -1   0 216.713 12.4561   3
 -19  -1   0 228.940 12.7414   5
 -19  -1   0 217.680 11.7290   8
  19   1   0 218.187 11.4331   7
  19   1   0 214.204 12.2147   3
 -19   1   0 216.536 12.1708   8
 -19   1   0 205.950 11.9120   5
  19   1   0 226.971 13.2046   8
  19   1   0 217.163 12.1094   2
 -19   1   0 203.466 10.9150   2
 -19   1   0 215.413 12.2092   3
  21  -1   0 9.93336 4.62339   3
 -21  -1   0 19.9856 6.32546   5
  21  -1   0 18.6002 5.61060   8
  21  -1   0 11.7853 5.07091   7
 -21  -1   0 14.0895 5.14449   3
 -21  -1   0 17.6216 4.69755   8
  21   1   0 15.5370 8.47262   2
 -21   1   0 15.6652 5.59484   5
  21   1   0 9.54162 4.74350   3
  21   1   0 15.8919 4.28500   7
 -21   1   0 17.0804 4.53287   8
  21   1   0 13.8351 5.27860   8
 -21   1   0 26.9202 5.79268   3
 -21   1   0 24.0564 4.66335   2
 -23  -1   0 743.368 29.3260   5
 -23  -1   0 739.864 29.0797   3
  23  -1   0 709.659 29.7416   8
  23  -1   0 732.914 30.7942   7
 -23  -1   0 684.554 27.8472   2
 -23  -1   0 672.728 29.6351   8
 -23   1   0 711.731 28.7702   5
  23   1   0 694.755 28.3185   2
 -23   1   0 571.512 29.2014   2
  23   1   0 740.898 30.6937   8
 -23   1   0 762.535 29.0285   3
 -25  -1   0 673.120 28.8649   5
  25  -1   0 619.052 28.6935   8
  25  -1   0 640.788 28.8383   1
 -25   1   0 657.454 28.0718   5
 -25   1   0 655.762 28.6645   3
  25   1   0 666.321 27.5183   2
  25   1   0 629.606 29.4140   8
  -4  -2   0 1989.63 62.6652   8
  -4  -2   0 1914.87 62.2512   3
   4  -2   0 1901.96 61.8678   1
  -4  -2   0 1899.43 61.9870   2
  -4  -2   0 1841.11 61.0746   7
   4  -2   0 1935.63 60.5740   6
  -4  -2   0 1775.95 62.2273   1
   4  -2   0 1950.54 62.2950   3
  -4   2   0 1834.66 61.9606   1
  -4   2   0 1949.60 62.4483   8
   4   2   0 1959.14 62.8209   8
   4   2   0 1952.43 62.2877   1
  -4   2   0 1945.01 61.7000   5
   4   2   0 1979.08 62.2792   3
   4   2   0 1803.84 61.9946   2
  -4   2   0 1939.46 62.1567   3
  -6  -2   0 3227.71 107.515   3
  -6  -2   0 3266.17 106.400   7
   6  -2   0 3267.38 107.190   1
   6  -2   0 3509.33 107.237   5
  -6  -2   0 3494.88 107.921   8
   6  -2   0 3387.83 107.661   3
  -6  -2   0 3374.24 107.400   2
  -6   2   0 3258.27 107.355   1
   6   2   0 3291.96 107.423   3
   6   2   0 3232.51 107.698   2
  -6   2   0 3346.27 107.798   8
   6   2   0 3472.16 106.355   7
   6   2   0 3367.06 108.237   8
  -8  -2   0 34.6957 3.93974   5
  -8  -2   0 32.7304 4.11673   3
  -8  -2   0 44.2068 4.34128   8
   8  -2   0 35.3707 3.55722   5
   8  -2   0 38.6259 4.27871   7
  -8  -2   0 41.0858 3.35930   7
  -8  -2   0 33.3497 3.89201   2
   8  -2   0 32.2997 4.01447   8
   8  -2   0 36.0098 4.01643   3
   8  -2   0 43.6154 4.09217   1
   8   2   0 42.3051 4.43147   2
  -8   2   0 39.0595 4.19826   3
  -8   2   0 38.3531 3.59793   5
   8   2   0 40.2570 4.70847   8
   8   2   0 51.3694 3.19159   7
   8   2   0 34.4998 3.87182   3
   8   2   0 36.3381 4.09810   1
  -8   2   0 32.6489 3.98090   8
 -10  -2   0 270.968 11.4163   5
  10  -2   0 252.601 11.1347   1
 -10  -2   0 252.106 10.4548   7
  10  -2   0 260.136 11.5190   8
 -10  -2   0 268.837 11.2371   2
 -10  -2   0 269.271 11.4946   8
  10  -2   0 250.168 11.4786   3
  10  -2   0 260.871 10.9011   5
 -10  -2   0 248.889 11.4360   3
  10  -2   0 271.027 11.7547   7
  10   2   0 268.879 11.6296   2
  10   2   0 263.576 11.3047   3
  10   2   0 260.133 10.0893   7
 -10   2   0 264.566 11.2780   3
 -10   2   0 286.316 11.8441   8
  10   2   0 242.923 11.9466   8
  10   2   0 263.803 11.5425   1
 -10   2   0 257.859 10.8500   5
  12  -2   0 178.662 9.54838   7
  12  -2   0 180.125 9.04006   1
 -12  -2   0 168.658 8.79210   2
 -12  -2   0 168.132 8.90204   8
  12  -2   0 164.795 9.17884   8
 -12  -2   0 160.554 8.25702   7
 -12  -2   0 164.947 9.14836   3
 -12  -2   0 178.044 9.16200   5
  12  -2   0 162.548 9.19830   3
 -12   2   0 171.337 8.56810   5
  12   2   0 180.646 9.85143   8
  12   2   0 172.319 7.78101   7
 -12   2   0 180.493 9.30147   8
  12   2   0 175.845 9.31436   1
 -12   2   0 169.820 8.94909   3
  12   2   0 178.364 9.09001   3
 -12   2   0 166.375 7.84057   2
 -14  -2   0 260.127 11.8975   7
  14  -2   0 260.230 12.7606   3
  14  -2   0 267.551 12.9503   7
 -14  -2   0 259.131 12.6315   5
 -14  -2   0 283.473 12.8864   3
  14  -2   0 272.154 12.9660   8
 -14  -2   0 263.179 12.2960   2
  14  -2   0 267.286 12.6270   1
 -14  -2   0 257.123 16.9486   8
 -14   2   0 257.613 12.7071   8
 -14   2   0 294.671 11.5743   2
 -14   2   0 276.306 12.6243   3
  14   2   0 263.387 11.2453   7
 -14   2   0 260.522 12.0030   5
  14   2   0 269.462 12.6511   3
  14   2   0 278.500 13.1644   2
  14   2   0 288.710 13.8505   8
  16  -2   0 772.111 28.7966   1
 -16  -2   0 802.664 28.8121   8
 -16  -2   0 783.034 28.4228   2
 -16  -2   0 734.362 27.8933   7
 -16  -2   0 749.470 28.8529   3
  16  -2   0 790.831 29.2462   8
  16  -2   0 788.774 29.3386   3
 -16  -2   0 769.536 28.9549   5
  16  -2   0 784.841 29.2272   7
  16   2   0 751.241 29.8301   8
 -16   2   0 794.621 27.3868   2
 -16   2   0 832.415 29.4305   8
  16   2   0 757.655 28.5571   3
  16   2   0 754.043 25.3083   4
 -16   2   0 710.084 28.0122   5
  16   2   0 752.811 27.2495   7
 -16   2   0 760.632 28.5401   3
  16   2   0 752.323 28.9314   2
  18  -2   0 1352.55 46.5647   7
 -18  -2   0 1264.71 46.0172   5
 -18  -2   0 1213.47 44.9530   7
  18  -2   0 1281.40 46.3387   8
 -18  -2   0 1235.05 45.8525   3
 -18  -2   0 1316.48 45.6955   8
 -18  -2   0 1292.33 45.4076   2
  18  -2   0 1334.05 46.5418   3
  18  -2   0 1305.56 45.9811   1
  18   2   0 1270.76 47.2781   8
 -18   2   0 1294.89 44.3183   2
 -18   2   0 1300.46 45.3330   5
 -18   2   0 1365.43 46.4246   8
  18   2   0 1312.27 44.3445   7
  18   2   0 1296.19 46.0329   2
  18   2   0 1286.21 45.7149   3
 -18   2   0 1297.72 45.6914   3
 -20  -2   0 1680.37 59.3221   3
 -20  -2   0 1680.32 58.7831   8
  20  -2   0 1776.95 59.9319   7
  20  -2   0 1740.17 60.7001   1
  20  -2   0 1694.54 59.8170   8
 -20  -2   0 1693.65 59.3279   5
  20  -2   0 1653.93 59.6403   3
  20   2   0 1718.04 59.3897   2
  20   2   0 1696.32 59.0769   3
 -20   2   0 1735.74 59.6116   8
 -20   2   0 1677.25 58.5937   5
 -20   2   0 1718.78 57.4957   2
 -20   2   0 1715.98 58.9949   3
  20   2   0 1634.34 60.5772   8
  20   2   0 1678.44 57.4890   7
 -22  -2   0 57.2686 9.91745   3
 -22  -2   0 72.2501 7.88249   8
  22  -2   0 66.3510 10.0193   8
 -22  -2   0 64.0682 10.5918   5
 -22  -2   0 65.7634 8.78221   2
  22  -2   0 71.6127 10.1524   3
  22  -2   0 55.8470 9.26362   1
 -22   2   0 68.6247 9.65813   3
  22   2   0 76.6504 13.4663   8
 -22   2   0 52.1016 9.43334   5
  24  -2   0 355.475 19.7580   8
 -24  -2   0 381.958 20.6811   5
  24  -2   0 341.169 19.5783   1
  24   2   0 342.686 20.8564   8
  24   2   0 400.740 20.0756   2
 -24   2   0 393.286 19.1812   3
 -24   2   0 380.950 19.4410   5
  -1  -3   0 9.73803 2.41170   3
  -1  -3   0 18.3451 3.10018   2
  -1  -3   0 14.5130 3.66274   1
   1  -3   0 17.2759 3.77956   3
   1  -3   0 17.8665 3.86375   3
  -1   3   0 15.5903 2.55022   6
  -1   3   0 26.8929 3.39934   2
   1   3   0 25.0928 2.78315   6
  -1   3   0 23.3779 4.27438   8
  -1   3   0 18.7320 3.92434   8
   1   3   0 14.8329 3.53117   1
   1   3   0 18.3935 3.27758   2
   1   3   0 18.1936 4.27567   8
  -1   3   0 21.4942 3.55633   1
  -3  -3   0 122.840 8.17463   3
  -3  -3   0 122.461 5.77470   7
   3  -3   0 143.098 7.56749   3
  -3  -3   0 128.751 6.61661   2
   3  -3   0 113.891 6.92168   3
  -3  -3   0 122.496 7.22007   1
   3  -3   0 130.185 7.68936   1
   3   3   0 125.617 6.94027   2
   3   3   0 123.075 6.95317   1
  -3   3   0 140.793 7.36218   3
  -3   3   0 130.669 5.14815   6
  -3   3   0 138.504 7.50184   8
  -3   3   0 120.982 6.84567   1
   3   3   0 118.279 7.07391   3
   3   3   0 125.392 7.90856   8
  -3   3   0 126.338 6.07521   2
  -5  -3   0 1205.57 40.0451   2
   5  -3   0 1120.47 40.3482   8
  -5  -3   0 1143.52 38.7617   7
   5  -3   0 1213.72 39.9472   1
  -5  -3   0 1137.12 40.6048   1
   5  -3   0 1242.54 39.9164   5
  -5  -3   0 1262.43 40.9838   8
   5  -3   0 1206.05 40.6076   3
   5   3   0 1128.79 40.1067   2
   5   3   0 1205.01 40.4981   3
  -5   3   0 1197.27 40.8250   8
   5   3   0 1091.26 41.0501   8
  -5   3   0 1192.98 39.0289   2
   5   3   0 1226.82 40.4688   1
  -5   3   0 1174.26 40.2036   1
  -5   3   0 1187.96 40.4069   3
   7  -3   0 698.668 24.2388   5
   7  -3   0 680.329 25.0130   3
  -7  -3   0 646.681 22.9728   7
  -7  -3   0 659.774 24.8201   3
   7  -3   0 674.742 24.2304   1
   7  -3   0 678.131 22.0024   6
  -7  -3   0 672.347 24.4679   2
   7  -3   0 662.697 24.7945   8
  -7  -3   0 705.983 25.2167   8
   7   3   0 669.857 24.7675   2
   7   3   0 720.242 24.9753   1
  -7   3   0 691.672 24.6150   1
  -7   3   0 690.390 24.0045   5
  -7   3   0 669.226 24.6416   3
  -7   3   0 663.992 25.0974   8
   7   3   0 661.801 25.7242   8
   7   3   0 680.538 24.8037   3
   9  -3   0 524.316 20.1099   3
   9  -3   0 515.036 19.2424   1
  -9  -3   0 492.246 19.3506   2
  -9  -3   0 488.718 19.4660   5
  -9  -3   0 521.456 20.0806   8
  -9  -3   0 486.357 19.8953   3
   9  -3   0 524.398 16.8813   6
  -9  -3   0 486.047 18.0246   7
   9  -3   0 527.308 20.3204   7
   9  -3   0 479.041 19.7216   8
   9   3   0 492.494 19.8217   2
  -9   3   0 528.837 20.2512   8
   9   3   0 495.050 20.7032   8
  -9   3   0 527.166 18.9714   5
   9   3   0 521.894 17.7925   7
  -9   3   0 503.765 19.6239   3
  -9   3   0 480.396 19.3055   1
   9   3   0 519.271 19.7323   3
   9   3   0 533.411 19.9359   1
 -11  -3   0 974.424 36.4183   3
 -11  -3   0 970.884 36.0883   5
  11  -3   0 973.965 36.3281   8
  11  -3   0 1074.60 38.6907   3
 -11  -3   0 1037.67 36.0668   2
  11  -3   0 1090.31 36.9229   7
 -11  -3   0 1031.70 38.3140   8
  11  -3   0 1038.32 35.9143   1
 -11  -3   0 1005.73 34.6838   7
  11   3   0 1019.15 36.6221   2
 -11   3   0 1043.07 36.8900   8
  11   3   0 1015.20 36.3681   1
  11   3   0 1085.64 34.3775   7
  11   3   0 1031.57 37.6986   8
  11   3   0 1051.59 36.2766   3
 -11   3   0 1035.66 35.5432   5
 -11   3   0 983.732 36.0835   3
 -13  -3   0 379.724 16.8546   3
 -13  -3   0 396.469 16.6807   8
 -13  -3   0 405.093 16.4622   2
  13  -3   0 343.352 16.3176   8
  13  -3   0 381.257 16.9035   3
 -13  -3   0 374.708 16.5923   5
 -13  -3   0 368.089 16.9962   7
  13  -3   0 413.412 17.3120   7
  13  -3   0 376.173 16.0686   1
  13   3   0 382.722 16.4520   3
  13   3   0 358.972 17.6802   8
 -13   3   0 378.067 16.8308   8
  13   3   0 371.179 14.2588   7
 -13   3   0 376.486 15.8508   5
  13   3   0 375.830 16.4807   1
 -13   3   0 388.568 14.7714   2
 -13   3   0 349.494 16.3957   3
  13   3   0 371.637 16.8184   2
  15  -3   0 873.246 33.0270   3
  15  -3   0 917.744 32.3848   1
 -15  -3   0 754.541 31.5483   2
 -15  -3   0 903.056 32.4570   8
  15  -3   0 872.623 32.7817   8
 -15  -3   0 922.794 33.2775   3
 -15  -3   0 813.499 30.7546   7
 -15  -3   0 904.296 32.7388   5
  15   3   0 910.127 32.4502   3
  15   3   0 870.633 32.8530   2
 -15   3   0 887.197 32.4429   3
 -15   3   0 876.792 30.5871   2
  15   3   0 861.480 30.1463   7
 -15   3   0 895.440 33.0845   8
 -15   3   0 890.347 31.7582   5
  15   3   0 832.848 33.8296   8
  17  -3   0 26.6532 7.13484   1
 -17  -3   0 24.4635 6.22991   5
  17  -3   0 15.1153 4.91266   3
 -17  -3   0 28.7264 6.31140   7
 -17  -3   0 26.3798 6.50371   8
 -17  -3   0 18.3229 5.38396   3
  17  -3   0 25.8857 5.76195   8
  17   3   0 21.3238 4.79501   3
 -17   3   0 31.0238 6.29662   2
 -17   3   0 20.7567 5.26480   3
 -17   3   0 30.7490 6.78119   8
 -17   3   0 28.2967 5.75051   5
  17   3   0 18.6308 4.72462   7
  17   3   0 24.9116 5.71469   2
 -19  -3   0 13.6765 6.52606   5
  19  -3   0 5.98554 4.94728   8
 -19  -3   0 2.85773 3.64354   8
 -19  -3   0 7.51110 4.51738   2
  19  -3   0 7.22761 4.53105   3
  19  -3   0 3.93473 4.50389   1
 -19  -3   0 7.03956 5.33373   3
 -19  -3   0 5.65644 4.33061   7
  19   3   0 -1.3849 4.88842   2
  19   3   0 2.17938 2.42760   1
 -19   3   0 10.0418 5.49700   5
 -19   3   0 -2.6668 4.83611   3
  19   3   0 0.68824 5.67488   8
  19   3   0 3.09690 4.07735   3
 -19   3   0 8.43782 3.83281   2
  21  -3   0 15.0192 5.67411   1
 -21  -3   0 9.79217 5.96915   3
 -21  -3   0 16.4517 7.61293   5
  21  -3   0 18.2437 5.81071   8
  21  -3   0 9.96672 5.19930   3
 -21   3   0 16.9599 6.67623   5
 -21   3   0 20.0157 10.2415   3
  21   3   0 12.4659 6.23446   2
 -21   3   0 8.02276 5.10392   8
  21   3   0 9.32099 6.16045   8
  23  -3   0 8.86983 6.21624   8
  23  -3   0 -1.9625 5.32985   1
 -23  -3   0 3.55868 7.52595   5
 -23   3   0 2.30565 7.06243   5
  23   3   0 7.03536 6.44425   8
  23   3   0 5.50123 6.53989   2
 -23   3   0 -1.1495 5.83696   3
   0  -4   0 80.4836 5.99911   2
   0  -4   0 77.4873 6.57271   1
   0  -4   0 75.9830 6.78568   3
   0  -4   0 76.7768 6.74173   3
   0   4   0 70.5561 6.81671   8
   0   4   0 57.5753 6.03052   1
   0   4   0 67.5614 7.32435   8
   0   4   0 80.4291 6.06248   2
   0   4   0 70.7077 4.76891   6
   2  -4   0 110.642 7.79998   3
  -2  -4   0 88.8130 7.43060   3
   2  -4   0 100.009 6.95991   1
   2  -4   0 92.0975 7.58667   3
  -2  -4   0 95.0523 6.57645   2
  -2  -4   0 98.0840 5.87655   7
  -2  -4   0 109.511 7.75248   3
  -2  -4   0 116.139 7.79492   1
  -2   4   0 101.588 7.81081   8
  -2   4   0 101.609 6.43263   2
  -2   4   0 90.0161 7.95688   8
   2   4   0 104.462 6.02020   6
   2   4   0 99.2503 7.02238   2
  -2   4   0 104.468 7.15837   1
   2   4   0 91.7212 8.15707   8
   4  -4   0 180.916 9.70714   1
   4  -4   0 190.535 10.4505   3
  -4  -4   0 203.551 10.7510   3
  -4  -4   0 189.983 9.70441   2
  -4  -4   0 197.378 8.53374   7
  -4  -4   0 195.672 10.9013   1
   4  -4   0 194.375 10.6577   3
   4   4   0 177.516 9.87965   1
   4   4   0 207.500 9.43759   6
   4   4   0 173.666 11.0713   8
  -4   4   0 201.653 7.47174   6
  -4   4   0 192.494 10.1664   1
  -4   4   0 163.528 10.6556   8
  -4   4   0 188.974 8.83920   2
   4   4   0 179.208 10.3259   3
   4   4   0 209.108 10.2618   2
  -4   4   0 208.744 10.9692   8
  -6  -4   0 187.226 8.30439   7
  -6  -4   0 186.915 11.1396   1
  -6  -4   0 189.082 10.6957   8
   6  -4   0 199.326 10.0619   1
  -6  -4   0 200.995 9.86661   2
  -6  -4   0 183.790 10.7931   3
   6  -4   0 188.203 10.8110   3
  -6   4   0 182.666 10.8060   8
   6   4   0 179.078 11.7118   8
  -6   4   0 177.249 11.3049   1
  -6   4   0 171.058 10.8110   8
  -6   4   0 191.189 8.69027   2
  -6   4   0 187.721 10.4633   3
   6   4   0 175.709 10.2490   3
   6   4   0 195.750 10.4004   2
   6   4   0 193.326 10.2292   1
  -8  -4   0 2.55611 3.70455   3
  -8  -4   0 12.4328 3.70508   8
  -8  -4   0 2.48559 2.94714   2
   8  -4   0 -0.2152 2.85194   8
   8  -4   0 4.97378 3.32105   3
  -8  -4   0 1.75925 2.16672   7
   8  -4   0 3.41639 3.05009   1
  -8   4   0 5.87930 3.64359   3
  -8   4   0 0.15964 2.21391   2
   8   4   0 2.53916 3.42325   1
  -8   4   0 -1.1557 3.03825   8
   8   4   0 9.01338 4.37729   8
   8   4   0 0.25919 3.45289   2
  -8   4   0 10.4958 4.13083   8
  -8   4   0 1.52303 2.84450   1
  10  -4   0 31.2330 6.50774   8
  10  -4   0 37.2172 7.04999   7
 -10  -4   0 47.8214 6.63765   8
  10  -4   0 27.6406 6.28069   3
  10  -4   0 41.6674 6.21449   1
 -10  -4   0 35.0020 5.57590   2
 -10  -4   0 40.4179 4.73025   7
 -10  -4   0 28.2848 5.35540   3
 -10   4   0 35.6968 5.71850   1
  10   4   0 45.9767 6.99392   1
 -10   4   0 29.7443 6.51208   8
  10   4   0 31.8314 6.97060   2
  10   4   0 31.1537 7.71308   8
 -10   4   0 36.4886 4.52957   2
 -10   4   0 17.7283 4.60023   3
  10   4   0 32.6116 6.37250   3
  12  -4   0 121.288 9.78256   7
  12  -4   0 107.728 8.97937   8
 -12  -4   0 112.177 7.05956   7
 -12  -4   0 112.915 8.84752   8
 -12  -4   0 109.032 9.78920   3
  12  -4   0 99.7224 8.39439   1
  12  -4   0 98.7584 9.08512   3
 -12  -4   0 110.197 8.47089   2
 -12  -4   0 106.346 9.30425   5
  12   4   0 111.073 9.00008   1
 -12   4   0 118.586 9.51208   3
  12   4   0 108.885 8.83961   3
  12   4   0 98.3369 9.52847   2
 -12   4   0 127.226 10.9265   8
  12   4   0 98.0464 10.5566   8
 -12   4   0 114.311 8.29834   5
  14  -4   0 9.05521 4.00214   1
 -14  -4   0 8.77613 5.60468   5
 -14  -4   0 11.4447 4.25969   8
 -14  -4   0 0.76930 4.59903   3
  14  -4   0 7.41229 4.77270   8
  14  -4   0 5.81885 4.31303   3
 -14  -4   0 6.11186 3.35123   7
  14   4   0 2.90669 3.74133   3
 -14   4   0 5.31571 4.28721   5
  14   4   0 9.27101 4.07197   1
  14   4   0 6.12211 2.53385   7
 -14   4   0 7.74019 4.46845   8
  14   4   0 5.91092 4.76288   2
 -14   4   0 4.07599 4.47847   3
  16  -4   0 18.8578 5.59742   3
 -16  -4   0 23.3277 6.18510   3
  16  -4   0 29.3058 7.97613   8
 -16  -4   0 22.3615 5.21434   8
 -16  -4   0 18.5812 6.34278   5
  16  -4   0 33.0216 7.68034   1
 -16  -4   0 25.9770 6.11514   7
  16  -4   0 22.1589 6.12619   7
 -16   4   0 15.3892 5.29642   5
  16   4   0 17.9678 6.05091   2
 -16   4   0 28.9512 6.12904   3
  16   4   0 13.6017 6.28675   8
  16   4   0 16.5864 5.06793   3
  16   4   0 16.7004 5.23245   1
 -16   4   0 24.4517 4.83876   2
  18  -4   0 10.5324 5.17664   3
 -18  -4   0 6.39679 5.49949   3
  18  -4   0 8.87227 5.47988   8
 -18  -4   0 -8.4894 5.85604   5
  18  -4   0 8.48930 4.66162   1
  18   4   0 7.99991 5.42197   2
 -18   4   0 7.03075 4.63936   8
 -18   4   0 5.74178 5.66190   5
  18   4   0 5.62308 6.62378   8
 -18   4   0 9.75988 5.67300   3
  20  -4   0 54.8739 10.3476   8
  20  -4   0 82.7479 16.8528   1
 -20  -4   0 55.1270 9.84814   5
 -20   4   0 71.1286 10.6798   5
  20   4   0 60.2082 12.6803   8
 -20   4   0 74.4139 10.6929   3
  20   4   0 66.2012 11.4849   2
 -22  -4   0 8.84750 8.79936   5
  22  -4   0 1.64311 5.57180   1
 -22   4   0 6.62292 6.55459   3
  22   4   0 -1.1068 7.23328   8
 -22   4   0 4.45810 6.95664   5
   1  -5   0 60.5557 7.95156   3
  -1  -5   0 54.2234 5.74704   7
  -1  -5   0 51.9644 7.73847   3
   1  -5   0 60.8262 7.64537   1
  -1  -5   0 55.2197 7.94694   1
   1  -5   0 57.8934 7.54268   3
  -1  -5   0 62.9885 11.8680   3
   1   5   0 59.5866 5.03583   6
   1   5   0 57.0254 6.88141   2
   1   5   0 71.9964 7.51730   1
  -1   5   0 53.0298 8.40800   8
  -1   5   0 55.5307 7.14672   1
  -1   5   0 63.1732 4.85820   6
  -1   5   0 59.0338 6.53783   2
   1   5   0 56.6927 8.77482   8
  -3  -5   0 6.46024 3.94181   3
  -3  -5   0 3.34484 4.19299   1
  -3  -5   0 10.6221 3.54613   2
   3  -5   0 11.1125 4.70283   3
   3  -5   0 5.37143 3.97567   3
  -3  -5   0 9.40652 3.03276   7
   3  -5   0 7.31409 3.84042   1
  -3  -5   0 11.4713 4.51684   3
  -3   5   0 6.01803 3.65781   8
   3   5   0 16.4823 4.30889   1
  -3   5   0 13.3358 2.79843   6
  -3   5   0 18.7620 3.88077   2
  -3   5   0 8.17564 3.91193   1
   3   5   0 0.61112 3.63405   2
  -3   5   0 17.4840 5.61511   8
   3   5   0 9.14112 5.03117   8
  -5  -5   0 352.732 16.6340   3
  -5  -5   0 353.594 17.3875   3
  -5  -5   0 343.824 17.2503   1
  -5  -5   0 364.838 14.3309   7
  -5  -5   0 358.528 15.7762   2
   5  -5   0 381.715 17.2101   3
   5  -5   0 357.699 16.3434   1
   5   5   0 366.205 16.6051   2
   5   5   0 362.031 16.7284   1
  -5   5   0 362.305 18.0295   8
  -5   5   0 357.770 14.9714   2
   5   5   0 345.846 18.3948   8
   5   5   0 357.614 15.3662   6
  -5   5   0 375.670 17.6163   8
  -5   5   0 365.624 16.7802   1
   7  -5   0 199.589 11.1641   1
   7  -5   0 185.233 12.0768   3
   7  -5   0 188.037 12.1919   3
  -7  -5   0 187.924 12.6104   3
  -7  -5   0 195.113 11.2072   2
  -7  -5   0 202.842 9.99233   7
   7   5   0 204.521 19.6133   8
  -7   5   0 202.197 9.90860   2
   7   5   0 193.945 12.1124   2
  -7   5   0 201.124 11.8999   1
   7   5   0 190.416 11.5075   1
   7   5   0 194.134 12.0928   3
  -7   5   0 180.629 14.4057   8
  -7   5   0 194.429 14.4930   8
  -9  -5   0 48.2791 5.50130   7
   9  -5   0 54.4571 7.75493   7
   9  -5   0 40.8998 7.99884   3
   9  -5   0 52.6568 7.25891   1
  -9  -5   0 48.7047 7.72634   8
  -9  -5   0 29.2862 6.32196   3
  -9  -5   0 43.9369 6.54133   2
   9   5   0 37.8009 7.18327   1
   9   5   0 47.7784 7.23833   3
   9   5   0 32.1751 7.10573   8
  -9   5   0 43.2963 5.72144   2
  -9   5   0 47.5778 7.20161   1
  -9   5   0 41.9375 8.62681   8
  -9   5   0 43.4038 8.31699   3
  11  -5   0 14.0753 4.46353   1
 -11  -5   0 18.9341 6.36448   5
 -11  -5   0 27.2653 6.79639   8
 -11  -5   0 19.6412 4.71914   2
 -11  -5   0 25.5365 5.26152   7
  11  -5   0 16.7426 5.58382   8
  11  -5   0 21.6309 5.50196   3
 -11  -5   0 16.1349 5.58647   3
 -11   5   0 4.02641 3.12006   8
  11   5   0 44.6254 8.19458   3
  11   5   0 15.1657 6.26909   8
  11   5   0 29.6950 7.18108   1
 -11   5   0 16.0047 3.60924   2
 -11   5   0 10.3435 4.23268   1
  11   5   0 15.5894 5.39623   2
 -11   5   0 19.6422 6.03192   8
 -13  -5   0 105.258 11.9686   3
  13  -5   0 95.8197 11.6288   1
  13  -5   0 79.3480 15.2519   3
  13  -5   0 100.227 17.9867   8
 -13  -5   0 93.4249 9.35173   2
 -13  -5   0 115.537 11.2596   5
  13  -5   0 109.000 10.5504   7
  13   5   0 117.564 10.7071   3
 -13   5   0 110.579 7.28357   2
 -13   5   0 97.4687 10.8037   8
  13   5   0 89.9872 9.79210   1
 -13   5   0 101.044 10.7039   8
  13   5   0 99.8216 12.1014   2
  13   5   0 79.1201 12.0580   8
 -13   5   0 108.959 10.7110   3
  15  -5   0 14.4898 5.52489   8
 -15  -5   0 22.9896 5.50422   8
 -15  -5   0 16.6164 6.43430   3
 -15  -5   0 13.1880 6.90589   5
  15  -5   0 14.9876 5.55693   3
  15  -5   0 16.8699 5.05777   1
 -15   5   0 13.1967 6.00761   3
  15   5   0 10.5847 6.83365   8
 -15   5   0 8.09020 5.69174   8
 -15   5   0 19.4406 6.12268   8
  15   5   0 8.86053 6.23363   2
  17  -5   0 50.1783 9.82637   1
 -17  -5   0 48.9134 12.0872   3
  17  -5   0 42.5851 9.94861   8
  17  -5   0 65.2171 9.70420   3
 -17  -5   0 55.1176 11.5855   5
  17   5   0 42.5435 9.56392   8
  17   5   0 55.4958 11.6436   2
  19  -5   0 -4.8607 4.83025   1
 -19  -5   0 -0.9122 7.73901   5
 -19   5   0 -5.0093 5.76558   3
  19   5   0 -3.0013 7.02243   8
   0  -6   0 606.684 26.4056   3
   0  -6   0 612.765 23.5829   7
   0  -6   0 649.205 26.9149   3
   0   6   0 640.105 26.0605   1
   0   6   0 633.855 24.7324   2
   0   6   0 579.706 27.3906   8
  -2  -6   0 279.885 12.8910   7
  -2  -6   0 286.003 15.9226   1
   2  -6   0 285.325 15.9364   3
   2  -6   0 300.366 21.1055   1
   2  -6   0 241.838 15.4525   3
  -2  -6   0 268.769 15.4936   3
   2   6   0 316.532 16.9203   2
   2   6   0 276.859 15.2963   1
   2   6   0 268.450 16.7534   8
  -2   6   0 271.674 17.0175   8
  -2   6   0 295.053 15.5207   1
  -2   6   0 251.647 13.5525   2
  -4  -6   0 697.099 27.9708   1
  -4  -6   0 612.944 26.3541   2
   4  -6   0 636.020 27.5418   3
  -4  -6   0 581.413 26.6754   3
   4  -6   0 694.140 34.2649   1
  -4  -6   0 691.905 24.3450   7
   4  -6   0 615.742 27.6593   3
  -4   6   0 636.633 25.1531   2
   4   6   0 718.988 27.6677   1
  -4   6   0 693.768 28.6215   8
   4   6   0 653.308 26.4299   2
   4   6   0 640.802 30.3449   8
   4   6   0 682.493 28.1634   8
  -4   6   0 670.867 27.2348   1
  -4   6   0 609.071 28.8290   8
   6  -6   0 169.253 13.6624   1
  -6  -6   0 150.813 10.7940   2
   6  -6   0 161.273 12.6909   3
  -6  -6   0 132.211 11.4142   3
  -6  -6   0 158.884 20.2509   3
  -6  -6   0 192.482 14.0037   1
   6  -6   0 149.345 12.4543   3
   6   6   0 155.939 11.7603   1
  -6   6   0 163.204 12.6099   8
   6   6   0 177.777 12.0942   2
  -6   6   0 196.079 18.8874   8
  -6   6   0 163.922 10.0119   2
   6   6   0 158.960 14.5909   8
  -6   6   0 161.904 11.5096   1
  -8  -6   0 12.7452 4.77322   2
   8  -6   0 18.7242 5.38593   1
   8  -6   0 15.0046 6.08220   3
  -8  -6   0 13.6246 6.05289   3
   8   6   0 14.0598 6.75479   8
  -8   6   0 16.2548 4.43268   2
  -8   6   0 15.9903 6.12856   8
  -8   6   0 4.96688 7.76673   1
   8   6   0 16.2516 5.96635   2
   8   6   0 18.0243 5.52288   1
  10  -6   0 48.7386 11.4252   3
 -10  -6   0 56.9388 10.8428   3
  10  -6   0 35.3309 6.74320   1
  10  -6   0 42.5131 8.78960   7
  10  -6   0 42.0942 9.47618   3
  10   6   0 52.1149 9.62383   2
  10   6   0 36.2151 8.76498   3
  10   6   0 39.3191 8.70111   8
 -10   6   0 46.1513 8.81132   1
 -10   6   0 58.6758 10.9820   8
 -12  -6   0 74.5212 11.8774   3
  12  -6   0 76.3696 10.3210   3
  12  -6   0 63.0365 9.58429   1
 -12  -6   0 64.7409 10.7827   5
  12   6   0 58.7227 10.6229   2
  12   6   0 61.2858 12.8969   8
 -12   6   0 60.8705 10.8712   8
  14  -6   0 11.7141 6.55293   3
 -14  -6   0 7.50202 7.69002   5
 -14  -6   0 3.01846 6.80630   3
  14  -6   0 7.40676 5.27592   1
  14   6   0 6.79064 6.18395   2
 -14   6   0 7.85132 6.26103   3
 -14   6   0 3.72914 6.38496   8
  14   6   0 4.98274 7.14494   8
  -1  -7   0 0.52703 5.67602   1
   1  -7   0 18.5816 7.23194   3
   1  -7   0 13.8095 6.18350   1
  -1  -7   0 4.85936 6.14276   3
   1   7   0 3.79247 6.63450   8
  -1   7   0 6.48920 5.27547   2
  -1   7   0 11.1615 6.54244   8
  -3  -7   0 346.989 19.3315   1
  -3  -7   0 330.422 20.1626   3
   3  -7   0 343.197 17.9447   1
   3  -7   0 343.661 19.3993   3
   3   7   0 317.130 20.8518   8
  -3   7   0 331.243 16.4619   2
   3   7   0 332.733 17.2353   2
  -3   7   0 314.882 20.1487   8
   5  -7   0 166.425 13.3443   1
   5  -7   0 153.138 14.1007   3
  -5  -7   0 199.735 15.5160   3
  -5  -7   0 186.081 15.7351   1
   5   7   0 151.485 15.9900   8
  -5   7   0 164.080 15.3089   8
   5   7   0 192.334 13.6829   2
  -7  -7   0 335.475 19.8503   3
   7  -7   0 348.796 18.1955   1
   7  -7   0 315.842 18.8205   3
  -7   7   0 307.251 23.2314   8
   7   7   0 321.417 18.2872   2
  26   0  -1 5.71267 6.70780   8
 -26   0   1 -7.8363 6.45703   5
 -24   0   1 3.36618 6.63357   5
 -24   0   1 0.33691 4.48998   2
  24   0  -1 -3.1303 4.51810   7
  24   0  -1 1.60762 5.50970   8
 -24   0   1 -2.4198 5.35873   3
  22   0  -1 2.68407 4.18549   7
 -22   0   1 -1.8236 3.65172   8
 -22   0   1 -3.3322 3.56443   2
 -22   0   1 3.14209 5.59063   5
  22   0  -1 -3.7763 4.35810   8
 -22   0   1 2.66947 4.41692   3
 -20   0   1 -2.5083 3.38382   2
  20   0  -1 -4.0433 4.21079   7
 -20   0   1 2.52698 3.17737   8
  20   0  -1 -0.5383 3.32105   2
 -20   0   1 0.05430 4.05287   3
  20   0  -1 1.98333 3.51402   3
  20   0  -1 0.18866 3.94778   8
  18   0  -1 3.40065 3.48126   7
 -18   0   1 -0.5363 3.56698   3
 -18   0   1 -4.1412 3.90832   5
 -18   0   1 0.62195 2.95350   2
  18   0  -1 -1.9720 3.15528   3
 -18   0   1 -2.6142 2.99025   8
  18   0  -1 1.32500 3.10723   2
  18   0  -1 -0.6693 3.55573   8
  16   0  -1 3.51138 2.99399   7
 -16   0   1 0.54644 2.98972   3
 -16   0   1 0.95364 2.91204   2
 -16   0   1 6.10645 3.27971   5
 -16   0   1 2.03612 2.61539   8
  16   0  -1 2.23469 3.20063   8
  16   0  -1 0.59588 2.81113   3
  16   0  -1 -1.2605 2.44078   2
  14   0  -1 -0.9486 2.09723   2
 -14   0   1 -1.4494 1.95762   8
 -14   0   1 2.96144 2.46912   5
  14   0  -1 2.98403 2.39789   7
  14   0  -1 1.52925 2.49515   8
 -14   0   1 5.75324 2.38051   2
  14   0  -1 4.83242 2.61932   3
 -14   0   1 0.94834 2.49915   3
 -12   0   1 -0.5603 1.76350   2
 -12   0   1 0.52552 1.95733   3
 -12   0   1 0.44360 1.89271   8
  12   0  -1 9.35724 2.32009   7
  12   0  -1 0.88494 1.90019   3
 -12   0   1 -0.2615 2.17413   5
  12   0  -1 -0.6829 2.02263   8
  12   0  -1 0.53277 2.09594   2
  12   0  -1 3.58647 1.92257   5
 -10   0   1 7.54807 1.87269   2
 -10   0   1 2.68991 2.11256   5
  10   0  -1 -0.9681 1.29601   2
 -10   0   1 2.89547 1.69884   8
  10   0  -1 -0.3882 1.63594   8
  10   0  -1 7.01332 1.98644   7
  10   0  -1 0.56312 1.52373   3
 -10   0   1 -0.1708 1.55413   3
  -8   0   1 0.70511 1.22285   8
   8   0  -1 0.54778 1.17647   2
  -8   0   1 0.75248 1.07554   3
  -8   0   1 0.22240 1.45190   5
   8   0  -1 -0.5220 1.25905   5
   8   0  -1 0.67392 1.28499   8
   8   0  -1 0.48753 1.23998   7
  -8   0   1 0.73134 0.59102   4
   8   0  -1 -0.4947 1.18984   3
   6   0  -1 -0.5946 0.77673   3
   6   0  -1 1.13975 1.00245   5
   6   0  -1 2.33408 1.05724   8
   6   0  -1 6.40754 1.26274   7
  -6   0   1 1.41826 1.07854   5
  -6   0   1 0.17307 0.88141   8
   6   0  -1 -0.8500 0.73836   2
  -6   0   1 2.52524 0.90951   2
  -6   0   1 0.69170 0.85635   3
  -6   0   1 0.21306 0.50305   4
   4   0  -1 1.34032 0.57703   8
   4   0  -1 0.68677 0.52196   3
   4   0  -1 1.17886 0.48363   4
  -4   0   1 0.76472 0.64977   5
  -4   0   1 0.55627 0.54465   3
   4   0  -1 0.58659 0.52820   2
  -4   0   1 -0.0306 0.52241   8
   4   0  -1 -0.1314 0.59040   5
  -4   0   1 2.27319 0.74645   2
  -4   0   1 0.40534 0.42301   4
   2   0  -1 0.64355 0.40105   6
  -2   0   1 0.76690 0.31336   2
  -2   0   1 0.62138 0.35812   5
   2   0  -1 2.11605 0.37993   8
   2   0  -1 1.02475 0.28498   3
  -2   0  -1 0.66861 0.44710   8
   2   0   1 0.42029 0.28366   4
  -2   0  -1 1.18579 0.41259   2
  -2   0  -1 0.12955 0.38970   7
   2   0   1 1.29883 0.44968   5
  -2   0  -1 0.42407 0.41635   3
   2   0   1 0.33983 0.36686   8
  -2   0  -1 0.50770 0.30281   4
   2   0   1 0.09384 0.37899   3
  -4   0  -1 0.91932 0.58404   8
   4   0   1 -0.9745 0.64958   8
   4   0   1 1.46523 0.70823   7
  -4   0  -1 0.23816 0.36025   4
   4   0   1 0.94654 0.64883   3
   4   0   1 1.53378 0.71964   2
  -4   0  -1 0.29144 0.69130   3
   4   0   1 2.05397 0.53296   4
  -4   0  -1 2.43475 0.79919   7
   4   0   1 1.17072 0.71896   5
  -4   0  -1 1.28756 0.68551   5
  -4   0  -1 -0.0606 0.60360   2
   6   0   1 3.49901 1.18277   2
   6   0   1 10.1387 1.67408   5
  -6   0  -1 0.18911 0.91761   2
   6   0   1 0.74044 1.11600   3
  -6   0  -1 -1.2380 1.02164   3
   6   0   1 -0.1793 0.91077   8
  -6   0  -1 0.01889 0.83302   8
   6   0   1 3.24107 1.18718   7
  -6   0  -1 3.22989 1.19376   7
  -6   0  -1 4.41515 1.43421   5
  -8   0  -1 7.24176 1.81719   7
  -8   0  -1 3.23356 1.64787   5
  -8   0  -1 1.80589 1.19890   2
   8   0   1 0.45385 1.21866   2
  -8   0  -1 0.93527 1.32953   8
   8   0   1 7.93020 1.67339   7
   8   0   1 0.12682 1.31937   3
   8   0   1 -0.0063 1.41144   8
  -8   0  -1 -0.1057 1.34162   3
   8   0   1 1.28814 1.30965   5
 -10   0  -1 0.98364 1.64844   3
  10   0   1 1.04868 1.78609   7
  10   0   1 1.64591 1.74415   5
  10   0   1 -1.1778 1.62056   8
  10   0   1 -0.3428 1.68825   2
  10   0   1 1.76263 1.67806   3
 -10   0  -1 3.73709 1.70776   2
 -10   0  -1 0.61337 1.82989   8
 -10   0  -1 0.33726 1.87446   5
  12   0   1 0.56224 2.10490   7
  12   0   1 1.57428 1.98372   5
 -12   0  -1 1.18064 2.05995   5
 -12   0  -1 0.49211 1.71887   2
 -12   0  -1 0.80474 2.42298   8
  12   0   1 -0.9359 2.06606   3
 -12   0  -1 1.41819 2.73727   3
 -12   0  -1 -1.9327 2.12433   7
  12   0   1 0.06774 1.73630   2
  12   0   1 -0.7991 2.37581   8
 -14   0  -1 2.21408 2.41008   2
 -14   0  -1 0.23922 2.50923   5
  14   0   1 0.44436 3.01403   7
  14   0   1 1.35573 2.38082   2
 -14   0  -1 0.50829 2.66036   8
  14   0   1 0.54405 2.41275   3
 -14   0  -1 0.63102 2.52527   3
 -14   0  -1 2.79557 2.87264   7
  14   0   1 0.77628 3.01600   8
 -16   0  -1 -3.8094 2.60177   8
  16   0   1 -2.1400 2.96329   7
 -16   0  -1 1.80728 3.19147   3
 -16   0  -1 0.67454 2.52771   2
  16   0   1 -0.4386 2.90054   3
 -16   0  -1 0.11956 3.11417   5
  16   0   1 -0.3585 2.67162   2
  16   0   1 1.19710 3.23834   8
 -18   0  -1 0.21892 4.45160   5
  18   0   1 -3.2266 3.31930   7
 -18   0  -1 2.45697 3.17989   2
 -18   0  -1 0.81522 3.54959   3
  18   0   1 2.83453 3.48081   3
 -18   0  -1 -0.5461 3.16539   8
  18   0   1 -2.2624 3.44475   8
 -20   0  -1 6.52134 4.83856   5
 -20   0  -1 1.30423 6.84207   8
  20   0   1 1.75463 3.97818   7
 -20   0  -1 3.65179 3.78823   2
  20   0   1 -0.3912 3.27822   3
 -20   0  -1 -1.0440 4.24684   3
  20   0   1 3.77791 6.38776   8
  22   0   1 1.55107 4.69081   8
  22   0   1 0.87705 4.44071   7
  22   0   1 -2.6737 6.57433   3
 -22   0  -1 -1.7910 4.91343   3
 -22   0  -1 -2.9645 5.94441   5
 -24   0  -1 10.3549 7.13642   5
 -24   0  -1 -5.9294 4.02034   8
  24   0   1 1.24102 5.86954   8
 -24   0  -1 -8.1075 4.06395   2
  26   0   1 -4.2326 5.88987   8
 -26   0  -1 7.52418 7.45093   5
  25  -1  -1 159.522 14.0382   1
 -25  -1   1 170.716 14.4852   5
  25  -1  -1 162.652 13.7311   8
  25   1  -1 153.635 14.2106   8
 -25   1   1 193.604 14.6640   5
  25   1  -1 169.928 12.8093   2
 -23  -1   1 12.1255 7.12412   5
 -23  -1   1 3.77129 5.09357   3
 -23  -1   1 4.97940 4.29636   2
  23  -1  -1 4.40469 8.47034   8
  23  -1  -1 0.68763 4.70814   7
 -23   1   1 3.12296 3.76257   2
 -23   1   1 1.37818 4.65890   3
  23   1  -1 1.37889 4.64885   2
 -23   1   1 -5.1739 5.88848   5
 -23   1   1 11.2845 4.21547   8
  23   1  -1 10.6903 7.14804   8
  23   1  -1 6.49303 4.07851   7
 -21  -1   1 240.159 13.7697   3
  21  -1  -1 233.820 13.5667   3
 -21  -1   1 251.830 12.7970   8
  21  -1  -1 241.492 14.2931   8
 -21  -1   1 232.573 14.1361   5
 -21   1   1 245.613 13.8407   5
  21   1  -1 229.532 14.1709   8
 -21   1   1 243.265 13.0054   8
  21   1  -1 236.485 13.3616   3
 -21   1   1 238.106 12.1928   2
 -21   1   1 236.461 13.7014   3
  21   1  -1 208.725 17.2702   7
 -19  -1   1 15.6623 4.60040   3
 -19  -1   1 6.72028 5.29944   5
  19  -1  -1 13.9482 4.83455   8
  19  -1  -1 9.87589 4.22712   7
  19  -1  -1 10.9982 4.21278   3
 -19  -1   1 7.44203 3.55971   2
 -19  -1   1 7.04109 3.49877   8
 -19   1   1 11.5317 3.54491   2
 -19   1   1 4.43997 4.33469   5
 -19   1   1 12.5249 4.42336   3
  19   1  -1 2.67919 3.93584   8
  19   1  -1 6.63406 3.56266   7
 -19   1   1 5.43891 3.89739   8
  19   1  -1 11.5622 3.95789   2
  19   1  -1 7.44445 3.98386   3
  17  -1  -1 82.5026 7.58732   7
  17  -1  -1 85.6365 7.84474   8
 -17  -1   1 87.4821 7.64966   3
  17  -1  -1 75.2456 7.48787   3
 -17  -1   1 94.1170 7.91353   5
 -17  -1   1 89.0141 6.96905   2
 -17   1   1 82.8825 6.34849   2
  17   1  -1 85.7174 7.94840   8
 -17   1   1 83.5545 7.28725   8
 -17   1   1 72.3036 7.16057   5
  17   1  -1 88.8936 6.80606   7
 -17   1   1 94.4450 7.75828   3
  17   1  -1 96.0037 7.54261   2
  17   1  -1 84.3252 7.38092   3
  15  -1  -1 37.4238 5.51346   3
  15  -1  -1 28.6323 5.12601   7
 -15  -1   1 38.0172 4.92049   8
 -15  -1   1 25.7371 4.87547   3
  15  -1  -1 30.8148 5.20491   8
 -15  -1   1 24.2488 5.36740   5
 -15  -1   1 33.6439 4.88604   2
 -15   1   1 21.6620 4.92513   5
  15   1  -1 35.8557 5.34281   3
 -15   1   1 32.7434 4.95672   8
  15   1  -1 26.7573 4.53812   7
 -15   1   1 32.0291 2.41576   4
  15   1  -1 29.9694 5.21651   2
 -15   1   1 29.6045 4.28244   2
  15   1  -1 26.1166 5.68009   8
 -15   1   1 29.4333 5.10597   3
 -13  -1   1 18.0030 4.08000   5
 -13  -1   1 12.3919 2.95579   3
  13  -1  -1 11.5390 3.17671   8
  13  -1  -1 17.7603 4.54808   7
 -13  -1   1 25.3294 4.10798   2
  13  -1  -1 15.0785 3.14081   3
 -13  -1   1 14.9490 3.89362   8
 -13   1   1 10.3925 2.86925   3
 -13   1   1 15.6034 3.35586   5
  13   1  -1 16.5471 3.21507   2
  13   1  -1 18.3070 3.90055   3
  13   1  -1 20.7669 3.76097   7
 -13   1   1 18.2088 2.25641   4
  13   1  -1 20.8141 4.61866   8
 -13   1   1 17.6815 3.48489   2
 -13   1   1 17.1020 3.74610   8
 -11  -1   1 553.182 20.6446   5
  11  -1  -1 574.934 20.7024   5
 -11  -1   1 539.487 20.1805   7
  11  -1  -1 578.919 20.9492   8
 -11  -1   1 591.746 20.6894   8
 -11  -1   1 581.517 20.6575   3
 -11  -1   1 587.518 20.6520   2
  11  -1  -1 587.122 21.0414   7
  11  -1  -1 575.526 20.8782   3
 -11   1   1 565.616 20.6422   3
 -11   1   1 553.880 19.7993   2
  11   1  -1 575.462 18.8407   4
  11   1  -1 576.958 20.6989   2
  11   1  -1 577.479 20.0332   7
  11   1  -1 571.632 21.1360   8
 -11   1   1 581.457 20.7670   8
  11   1  -1 598.554 20.7190   3
 -11   1   1 541.451 20.4315   5
  11   1  -1 603.345 20.6248   5
   9  -1  -1 1023.34 33.6834   8
   9  -1  -1 1008.17 33.5697   3
  -9  -1   1 1039.57 33.5178   8
  -9  -1   1 988.037 33.4179   2
  -9  -1   1 946.850 33.3035   5
  -9  -1   1 913.258 32.8347   7
  -9  -1   1 945.534 33.3073   3
   9  -1  -1 1015.33 33.7881   7
   9  -1  -1 1048.93 33.5803   5
   9   1  -1 1002.43 32.7805   7
  -9   1   1 1014.82 33.5535   8
   9   1  -1 1031.03 33.4238   3
   9   1  -1 1037.87 33.3378   5
   9   1  -1 1013.83 32.2337   4
  -9   1   1 961.619 33.2940   5
  -9   1   1 961.370 33.3297   3
  -9   1   1 998.823 32.6312   2
   9   1  -1 988.130 33.4705   2
   9   1  -1 979.950 33.7468   8
   7  -1  -1 1483.42 47.0516   3
   7  -1  -1 1417.07 46.9325   5
   7  -1  -1 1437.92 47.0300   8
  -7  -1   1 1476.05 47.0154   2
   7  -1  -1 1445.02 47.2241   1
  -7  -1   1 1442.69 46.9289   8
  -7  -1   1 1407.06 46.8028   3
  -7  -1   1 1347.19 46.2729   7
  -7  -1   1 1428.02 46.8367   5
  -7   1   1 1436.30 46.1219   2
   7   1  -1 1524.33 46.9095   3
   7   1  -1 1472.98 47.2168   8
   7   1  -1 1422.57 46.9960   2
   7   1  -1 1480.90 46.2647   7
  -7   1   1 1388.20 46.9371   8
  -7   1   1 1395.50 46.8193   3
  -1  -1  -1 39.0295 2.15089   7
   1  -1   1 42.2602 2.00709   1
  -1  -1  -1 40.4432 2.49121   8
   1  -1   1 36.9726 2.26398   8
   1  -1   1 40.8403 2.29358   3
   1  -1   1 41.7876 2.10333   5
  -1  -1  -1 37.4059 2.02606   2
   1  -1   1 43.0262 1.95550   6
  -1  -1  -1 38.0978 2.34579   3
   1   1   1 40.3211 2.10768   2
  -1   1  -1 39.1949 1.96707   1
  -1   1  -1 40.9890 1.95774   6
  -1   1  -1 46.3210 2.37569   8
  -1   1  -1 42.6663 2.30977   3
   1   1   1 36.1340 2.32310   3
   3  -1   1 227.928 8.23942   7
   3  -1   1 232.099 7.99021   5
  -3  -1  -1 220.863 8.08236   7
  -3  -1  -1 219.477 8.42233   3
   3  -1   1 233.993 8.46242   8
   3  -1   1 236.997 8.41847   3
  -3  -1  -1 214.635 8.47241   1
  -3  -1  -1 225.410 8.20302   2
   3  -1   1 227.283 7.99580   1
  -3  -1  -1 223.499 8.53711   8
  -3   1  -1 235.923 7.97477   5
   3   1   1 231.378 8.06541   7
   3   1   1 230.010 8.65760   8
   3   1   1 211.967 8.31731   3
   3   1   1 227.975 8.51470   1
  -3   1  -1 229.431 8.36169   3
  -3   1  -1 225.080 8.00918   1
  -7  -1  -1 2355.97 74.1220   8
   7  -1   1 2239.77 73.9818   8
  -7  -1  -1 2325.21 73.6919   2
   7  -1   1 2397.55 74.0766   3
  -7  -1  -1 2283.65 73.9453   3
   7  -1   1 2164.17 73.8251   7
  -7  -1  -1 2267.69 73.7667   5
  -7  -1  -1 2233.42 73.5301   7
  -7   1  -1 2271.82 74.0959   8
   7   1   1 2321.47 74.3126   8
   7   1   1 2425.93 73.9875   3
   7   1   1 2186.17 73.7178   2
  -7   1  -1 2271.07 73.8307   3
   7   1   1 2293.26 73.3983   7
  -9  -1  -1 606.174 21.8004   5
   9  -1   1 624.403 22.1075   7
   9  -1   1 637.597 22.1550   3
   9  -1   1 624.512 22.1835   8
  -9  -1  -1 596.910 21.9561   3
  -9  -1  -1 622.245 21.6977   7
  -9  -1  -1 655.607 22.2870   8
  -9  -1  -1 629.877 21.7409   2
   9  -1   1 638.433 21.6551   5
   9   1   1 646.391 21.5339   7
  -9   1  -1 633.199 21.3633   2
   9   1   1 604.668 23.6963   8
  -9   1  -1 636.139 22.2260   8
  -9   1  -1 634.895 22.0067   3
   9   1   1 573.547 21.8512   2
   9   1   1 630.032 21.9911   3
  -9   1  -1 570.182 21.4208   5
 -11  -1  -1 2241.82 70.9844   8
  11  -1   1 2172.34 70.4158   5
 -11  -1  -1 2068.68 71.6430   7
 -11  -1  -1 2154.84 70.3802   2
 -11  -1  -1 2162.28 70.6230   5
  11  -1   1 2204.86 70.8645   7
  11  -1   1 2174.19 70.8964   3
 -11  -1  -1 2071.77 70.7216   3
  11  -1   1 2166.88 71.0346   8
 -11   1  -1 2174.03 69.9994   2
 -11   1  -1 2214.00 71.0788   8
 -11   1  -1 2118.13 70.2548   5
  11   1   1 2211.68 70.2087   7
  11   1   1 2084.66 70.4815   2
  11   1   1 2189.74 71.3703   8
  11   1   1 2181.61 70.7461   3
  11   1   1 2177.79 70.4486   5
 -11   1  -1 2084.94 70.6976   3
  11   1   1 2151.09 68.3618   4
  13  -1   1 211.523 10.3874   3
 -13  -1  -1 218.414 10.2650   8
 -13  -1  -1 200.577 9.77190   5
  13  -1   1 195.639 10.1633   8
 -13  -1  -1 199.311 9.73478   2
 -13  -1  -1 210.154 9.97703   7
  13  -1   1 224.721 10.5626   7
 -13  -1  -1 190.116 9.86333   3
  13   1   1 229.681 10.2207   3
 -13   1  -1 202.073 9.24158   2
  13   1   1 199.406 10.5004   8
  13   1   1 216.218 9.60718   7
 -13   1  -1 205.280 10.1725   8
 -13   1  -1 200.622 9.47527   5
 -13   1  -1 203.773 9.97389   3
  13   1   1 181.285 9.65454   2
 -15  -1  -1 643.168 23.1186   2
  15  -1   1 587.681 23.5812   3
  15  -1   1 618.708 23.5352   7
  15  -1   1 613.902 23.8749   8
 -15  -1  -1 594.884 23.1746   7
 -15  -1  -1 586.156 23.2624   5
 -15  -1  -1 635.762 23.7004   3
 -15  -1  -1 657.640 23.7753   8
  15   1   1 610.823 26.8927   7
  15   1   1 638.783 23.5781   3
 -15   1  -1 635.015 23.6088   3
 -15   1  -1 625.607 23.6999   8
  15   1   1 611.711 24.1784   8
  15   1   1 612.596 23.2523   2
 -15   1  -1 610.169 23.0148   5
 -15   1  -1 616.072 22.5717   2
 -17  -1  -1 88.3861 7.15739   2
  17  -1   1 83.9084 8.11725   8
 -17  -1  -1 78.9648 7.89542   3
 -17  -1  -1 94.8147 7.94456   5
 -17  -1  -1 81.2528 7.31890   8
  17  -1   1 74.2404 7.70898   7
  17  -1   1 74.5732 7.63790   3
 -17  -1  -1 65.3087 7.64326   7
 -17   1  -1 81.7464 7.38784   5
 -17   1  -1 91.7281 6.79640   2
  17   1   1 85.3799 7.19339   7
  17   1   1 74.9052 7.47947   2
 -17   1  -1 79.6780 7.75107   3
  17   1   1 92.9205 8.42778   8
 -17   1  -1 81.8269 7.37227   8
  17   1   1 93.1169 7.73014   3
 -19  -1  -1 138.675 9.65265   8
 -19  -1  -1 152.260 10.7360   5
  19  -1   1 134.285 10.3105   3
  19  -1   1 140.750 13.3795   8
 -19  -1  -1 145.212 10.7593   3
  19  -1   1 162.514 10.4095   7
 -19  -1  -1 158.746 10.8949   7
 -19  -1  -1 145.604 9.57119   2
 -19   1  -1 146.050 9.21673   2
  19   1   1 135.542 10.2067   2
 -19   1  -1 142.478 10.1402   8
  19   1   1 145.872 11.1631   8
 -19   1  -1 154.385 10.6240   3
 -19   1  -1 149.378 10.3197   5
  19   1   1 135.218 9.40779   7
  19   1   1 176.621 10.4383   3
  21  -1   1 4.66770 4.84907   8
  21  -1   1 0.04877 4.32804   7
 -21  -1  -1 1.01511 3.81961   8
 -21  -1  -1 -0.0513 4.57200   3
 -21  -1  -1 6.64199 5.44480   5
  21  -1   1 -1.7391 3.98178   3
 -21   1  -1 -0.3711 4.21280   3
 -21   1  -1 -2.1613 4.55432   8
  21   1   1 -0.3947 3.86382   3
  21   1   1 -0.2774 4.39054   2
 -21   1  -1 -0.9572 5.27356   5
  21   1   1 -0.0963 3.26306   7
 -21   1  -1 0.98067 3.37825   2
  21   1   1 0.16957 4.83534   8
 -23  -1  -1 -2.0318 4.08216   2
 -23  -1  -1 7.05343 6.70838   5
  23  -1   1 4.36130 5.01226   3
  23  -1   1 2.53179 5.61687   8
 -23  -1  -1 0.55924 5.03943   3
  23   1   1 2.27707 4.15568   7
 -23   1  -1 11.3968 6.60304   5
 -23   1  -1 9.44905 4.89705   8
  23   1   1 6.44313 5.73343   2
  23   1   1 -2.1679 5.34982   8
  25  -1   1 115.809 12.5983   8
 -25  -1  -1 91.9153 12.7131   5
 -25  -1  -1 102.747 11.8758   3
 -25   1  -1 115.108 12.7173   5
  25   1   1 95.8040 12.9634   8
 -25   1  -1 105.711 12.1452   3
  24  -2  -1 304.414 17.9809   1
 -24  -2   1 345.946 19.3106   5
  24  -2  -1 296.935 17.7696   8
  24   2  -1 303.329 18.7151   8
  24   2  -1 311.689 17.9762   2
 -24   2   1 287.397 17.3728   5
  22  -2  -1 217.327 16.3293   1
 -22  -2   1 211.779 13.0857   2
  22  -2  -1 232.113 15.8420   8
 -22  -2   1 237.129 14.9220   5
 -22  -2   1 228.606 14.4458   3
  22   2  -1 216.045 15.7706   8
 -22   2   1 225.809 13.9185   5
  22   2  -1 212.790 14.2048   2
 -22   2   1 223.802 13.5197   3
  20  -2  -1 182.826 12.3480   7
 -20  -2   1 206.590 11.2510   8
  20  -2  -1 162.586 12.0723   8
  20  -2  -1 198.022 12.4267   1
 -20  -2   1 188.009 12.3264   3
 -20  -2   1 188.245 12.9422   5
  20  -2  -1 187.168 12.0632   3
  20   2  -1 196.949 10.3637   7
 -20   2   1 184.059 10.2931   2
 -20   2   1 196.507 11.7856   3
  20   2  -1 182.270 11.7562   3
  20   2  -1 188.011 12.7244   2
  20   2  -1 159.401 12.7491   8
 -20   2   1 180.941 11.9815   5
 -20   2   1 171.396 16.2244   8
  18  -2  -1 187.833 12.0214   1
 -18  -2   1 202.674 11.8361   3
  18  -2  -1 191.366 11.7856   7
 -18  -2   1 197.995 12.0472   5
  18  -2  -1 188.853 11.8341   8
 -18  -2   1 199.039 11.0840   2
 -18  -2   1 209.148 11.0983   8
  18  -2  -1 181.549 11.4321   3
 -18   2   1 200.517 8.52113   4
  18   2  -1 196.608 11.3955   3
  18   2  -1 195.036 12.1563   2
 -18   2   1 186.486 9.75472   2
  18   2  -1 190.218 9.89562   7
 -18   2   1 192.498 11.3838   5
 -18   2   1 185.236 11.3755   3
 -18   2   1 207.151 11.4507   8
  18   2  -1 179.623 12.6022   8
 -16  -2   1 1743.40 58.2029   2
 -16  -2   1 1742.44 58.4776   3
  16  -2  -1 1669.63 58.6232   8
  16  -2  -1 1683.15 58.6140   1
 -16  -2   1 1686.68 58.4208   5
  16  -2  -1 1706.16 58.7808   3
  16  -2  -1 1731.24 58.9610   7
 -16  -2   1 1831.91 58.9102   8
  16   2  -1 1763.74 58.2738   3
 -16   2   1 1820.08 58.7991   8
  16   2  -1 1649.35 59.3325   8
 -16   2   1 1709.16 57.9415   5
  16   2  -1 1743.83 58.6070   2
  16   2  -1 1659.91 55.2319   4
  16   2  -1 1721.06 56.7573   7
 -16   2   1 1651.02 58.0184   3
 -16   2   1 1670.82 56.6760   2
  14  -2  -1 2046.81 69.0343   1
 -14  -2   1 1957.36 67.6303   7
  14  -2  -1 2072.29 69.1580   3
  14  -2  -1 2118.28 69.3246   7
 -14  -2   1 2085.75 68.8060   3
  14  -2  -1 2020.44 69.0069   8
 -14  -2   1 2151.96 68.7277   8
 -14  -2   1 2059.12 68.7657   5
 -14  -2   1 2122.36 68.7616   2
 -14   2   1 2028.08 67.1928   2
  14   2  -1 2056.81 69.7778   8
  14   2  -1 2041.95 67.1802   7
 -14   2   1 2039.31 68.3487   5
  14   2  -1 2094.24 68.6898   3
 -14   2   1 2056.10 68.6073   3
 -14   2   1 2180.71 69.6209   8
  14   2  -1 1966.00 66.5240   4
  14   2  -1 2095.90 69.0552   2
  12  -2  -1 1241.08 41.8950   7
 -12  -2   1 1232.70 41.3617   2
 -12  -2   1 1279.80 41.3746   8
 -12  -2   1 1109.02 40.0524   7
 -12  -2   1 1201.10 41.3643   3
  12  -2  -1 1219.34 41.5852   8
  12  -2  -1 1223.55 41.5147   1
  12  -2  -1 1200.94 41.6231   3
 -12  -2   1 1147.88 41.1397   5
  12   2  -1 1260.20 41.6864   2
  12   2  -1 1187.10 42.0763   8
 -12   2   1 1197.19 39.8458   2
 -12   2   1 1219.20 41.5110   8
  12   2  -1 1205.83 39.8307   7
  12   2  -1 1242.11 41.2316   3
 -12   2   1 1196.68 40.9251   5
 -12   2   1 1158.52 41.0672   3
 -10  -2   1 962.435 33.1574   2
  10  -2  -1 963.103 33.2975   3
  10  -2  -1 962.406 33.2546   8
  10  -2  -1 948.518 33.1311   1
 -10  -2   1 941.654 32.9485   5
 -10  -2   1 1029.77 32.0350   7
  10  -2  -1 936.017 32.9335   5
 -10  -2   1 914.903 32.9938   3
 -10  -2   1 958.483 33.1049   8
  10   2  -1 937.699 33.2894   2
  10   2  -1 970.243 33.3556   1
 -10   2   1 979.447 33.0501   3
  10   2  -1 962.586 33.8745   8
  10   2  -1 968.894 32.9549   3
 -10   2   1 936.676 33.2400   8
  10   2  -1 952.895 31.6040   7
 -10   2   1 961.808 31.7134   2
  -8  -2   1 257.013 9.51782   7
   8  -2  -1 249.271 10.8354   8
  -8  -2   1 254.517 10.6332   5
  -8  -2   1 257.249 10.8623   8
   8  -2  -1 254.055 10.8003   1
  -8  -2   1 273.201 10.9320   2
  -8  -2   1 254.234 10.7363   3
   8  -2  -1 270.154 10.6500   5
   8  -2  -1 257.497 10.8714   3
   8   2  -1 252.053 10.7934   1
   8   2  -1 257.845 9.28390   7
  -8   2   1 267.501 10.8051   3
   8   2  -1 258.254 10.6547   3
  -8   2   1 271.296 10.5659   5
  -8   2   1 266.438 11.0092   8
   8   2  -1 233.278 13.0175   8
   8   2  -1 237.682 10.8668   2
  -6  -2   1 296.895 11.4535   2
   6  -2  -1 304.029 11.5510   8
  -6  -2   1 276.421 9.95300   7
   6  -2  -1 282.410 11.4567   3
  -6  -2   1 276.234 11.2554   3
   6  -2  -1 285.416 11.1174   5
   6  -2  -1 284.887 11.3292   1
  -6  -2   1 299.054 11.6620   8
   6   2  -1 272.233 11.1533   3
  -6   2   1 279.517 11.3260   3
  -6   2   1 279.810 11.0028   5
   6   2  -1 307.775 9.91845   7
   6   2  -1 287.328 11.3676   1
  -6   2   1 296.162 11.6072   8
  -6   2   1 271.828 11.4162   1
   6   2  -1 285.972 11.9002   8
   4  -2  -1 1308.37 42.6951   1
  -4  -2   1 1226.23 41.2784   7
  -4  -2   1 1339.08 43.0036   8
  -4  -2   1 1224.32 42.6309   3
   4  -2  -1 1364.74 42.6046   5
  -4  -2   1 1317.54 42.7153   2
   4  -2  -1 1351.08 42.9420   3
   4   2  -1 1278.60 42.7182   2
  -4   2   1 1265.34 42.8906   8
   4   2  -1 1285.04 42.6895   3
  -4   2   1 1272.33 42.8371   1
  -4   2   1 1314.92 41.6117   2
   4   2  -1 1336.59 42.7047   1
  -4   2   1 1246.96 42.9852   8
  -4   2   1 1278.92 42.7198   3
   4   2  -1 1280.86 43.2160   8
   2  -2  -1 2145.14 68.3918   3
   2  -2  -1 2113.77 68.4803   3
  -2  -2   1 1986.16 68.1599   1
   2  -2  -1 2278.39 69.0107   5
   2  -2  -1 2099.45 68.3077   1
  -2  -2   1 2024.55 68.1440   2
  -2  -2   1 2093.61 68.3261   3
  -2   2   1 2149.00 66.8783   6
  -2   2   1 2002.40 68.3572   1
  -2   2   1 2110.34 68.5226   8
   2   2  -1 2111.79 68.8050   8
   2   2  -1 2177.97 68.3142   2
   2   2  -1 2083.51 68.3226   3
   2   2  -1 2143.13 68.1154   6
  -2   2   1 2136.65 67.5305   2
   2   2  -1 2155.98 68.2009   1
  -4  -2  -1 1129.64 38.9810   7
   4  -2   1 1240.98 39.5903   7
   4  -2   1 1181.57 39.8138   8
   4  -2   1 1182.78 39.2016   1
   4  -2   1 1232.10 39.2044   5
  -4  -2  -1 1069.70 39.8203   1
   4  -2   1 1197.42 38.4902   6
  -4  -2  -1 1277.65 40.3330   8
   4  -2   1 1183.56 39.8285   3
  -4  -2  -1 1184.91 39.3981   2
  -4   2  -1 1185.29 39.0542   5
   4   2   1 1206.11 38.9738   7
  -4   2  -1 1251.60 39.8216   3
   4   2   1 1221.56 39.6584   2
   4   2   1 1151.74 40.3371   8
  -4   2  -1 1210.20 39.3544   1
   4   2   1 1188.37 39.8069   3
   4   2   1 1236.63 39.9939   1
   6  -2   1 1526.58 50.0966   1
   6  -2   1 1570.52 50.6219   7
  -6  -2  -1 1440.07 49.7532   7
   6  -2   1 1569.48 50.1070   5
   6  -2   1 1528.33 49.2465   6
   6  -2   1 1563.31 50.8070   3
  -6  -2  -1 1548.32 50.3577   2
  -6  -2  -1 1476.18 50.7448   3
  -6  -2  -1 1537.17 50.9474   8
   6   2   1 1548.66 49.7349   7
   6   2   1 1523.87 51.6831   2
   6   2   1 1563.60 50.8791   1
   6   2   1 1547.53 50.6662   3
  -6   2  -1 1597.79 50.6852   3
  -6   2  -1 1549.44 50.9800   8
  -6   2  -1 1492.47 49.9152   5
  -6   2  -1 1499.32 50.2107   1
   8  -2   1 2136.77 70.4948   8
   8  -2   1 2190.49 70.4558   7
   8  -2   1 2287.83 70.1353   5
  -8  -2  -1 2089.61 69.5202   7
  -8  -2  -1 2136.46 70.0234   2
   8  -2   1 2170.15 69.8589   1
  -8  -2  -1 2076.34 70.4325   3
  -8  -2  -1 2242.65 70.7339   8
   8  -2   1 2268.82 70.7070   3
  -8  -2  -1 2040.72 70.1548   5
  -8   2  -1 2139.83 70.7200   8
   8   2   1 2107.39 71.0357   8
   8   2   1 2135.73 70.3534   2
   8   2   1 2166.80 69.3482   7
  -8   2  -1 2108.41 70.2691   3
   8   2   1 2135.41 70.4852   1
  -8   2  -1 2132.19 69.6621   5
   8   2   1 2156.78 70.3329   3
 -10  -2  -1 3319.13 110.950   7
 -10  -2  -1 3428.23 111.937   3
  10  -2   1 3449.45 111.946   8
  10  -2   1 3414.23 111.947   7
  10  -2   1 3433.57 111.277   1
  10  -2   1 3552.82 111.372   5
 -10  -2  -1 3382.38 111.703   5
 -10  -2  -1 3583.38 112.134   8
 -10  -2  -1 3485.29 111.464   2
  10  -2   1 3454.28 112.051   3
  10   2   1 3511.54 112.685   8
 -10   2  -1 3534.78 111.784   3
 -10   2  -1 3467.96 112.202   8
  10   2   1 3437.85 111.918   1
  10   2   1 3480.90 110.669   7
 -10   2  -1 3324.21 111.017   5
  10   2   1 3552.43 111.772   3
  10   2   1 3412.33 111.823   2
 -12  -2  -1 51.8988 5.86027   3
 -12  -2  -1 69.6030 5.73778   2
  12  -2   1 61.6197 5.99455   8
  12  -2   1 55.6296 5.89609   3
 -12  -2  -1 63.0773 5.50560   7
 -12  -2  -1 73.6324 5.97559   8
  12  -2   1 66.8123 6.03400   7
  12  -2   1 61.0770 5.37973   1
 -12   2  -1 60.2812 4.93258   2
  12   2   1 59.4786 6.01318   2
  12   2   1 59.1453 4.86494   7
  12   2   1 62.0591 6.09574   1
 -12   2  -1 67.1879 6.00257   8
 -12   2  -1 55.0934 5.72847   3
 -12   2  -1 67.7923 5.26395   5
  12   2   1 54.8250 5.63034   3
  12   2   1 56.8679 6.68409   8
 -14  -2  -1 70.4343 6.32050   2
 -14  -2  -1 58.5656 6.92927   3
 -14  -2  -1 67.5629 6.41834   8
 -14  -2  -1 51.7897 6.15201   7
 -14  -2  -1 79.1069 6.82143   5
  14  -2   1 68.7339 7.80627   3
  14  -2   1 60.3013 6.09241   1
  14  -2   1 63.4248 6.66960   7
  14  -2   1 60.8863 6.72346   8
  14   2   1 60.2464 6.33846   1
  14   2   1 76.1196 5.67501   7
  14   2   1 53.8389 6.18271   3
 -14   2  -1 67.2499 6.62204   3
 -14   2  -1 51.8825 6.19494   8
  14   2   1 57.3532 6.77990   2
 -14   2  -1 61.0994 5.56834   2
  14   2   1 54.9969 7.16423   8
 -14   2  -1 61.7200 5.94729   5
 -16  -2  -1 757.367 28.1904   8
  16  -2   1 760.941 28.6753   8
 -16  -2  -1 734.202 27.6032   7
  16  -2   1 771.981 28.7451   3
  16  -2   1 747.780 27.9497   1
 -16  -2  -1 749.226 28.2321   5
  16  -2   1 762.132 29.8562   7
 -16  -2  -1 736.573 27.6015   2
 -16  -2  -1 764.329 28.5841   3
 -16   2  -1 756.980 27.1727   2
 -16   2  -1 704.705 27.9087   3
  16   2   1 789.200 28.3291   3
 -16   2  -1 722.411 27.4022   5
  16   2   1 728.086 24.4539   4
  16   2   1 732.297 28.2517   2
  16   2   1 715.432 29.2924   8
 -16   2  -1 775.426 28.7748   8
  16   2   1 737.729 26.8191   7
  16   2   1 730.661 28.5036   1
 -18  -2  -1 495.147 20.7482   2
 -18  -2  -1 487.075 20.6255   7
 -18  -2  -1 483.669 21.3152   3
 -18  -2  -1 484.448 21.5407   5
  18  -2   1 511.939 21.1791   1
 -18  -2  -1 536.638 21.2258   8
  18  -2   1 503.421 21.8287   3
  18   2   1 500.350 21.0271   3
  18   2   1 498.255 22.2408   2
  18   2   1 488.706 19.6483   7
 -18   2  -1 528.698 20.6536   5
 -18   2  -1 501.493 23.0046   8
 -18   2  -1 499.889 19.7666   2
 -18   2  -1 516.266 21.2435   3
  18   2   1 474.048 22.8348   8
 -20  -2  -1 1150.91 41.7154   8
  20  -2   1 1137.74 42.5721   8
 -20  -2  -1 1127.18 41.4526   7
 -20  -2  -1 1147.78 42.2285   5
  20  -2   1 1094.83 48.0399   1
  20  -2   1 1329.51 50.8488   3
 -20  -2  -1 1105.50 41.0525   2
  20  -2   1 1186.69 42.7055   7
 -20  -2  -1 1123.21 42.3274   3
  20   2   1 1193.65 42.4200   2
  20   2   1 1088.13 42.0465   1
  20   2   1 1149.10 40.4056   7
 -20   2  -1 1137.07 40.3784   2
 -20   2  -1 1172.73 42.0300   3
  20   2   1 1129.32 43.4659   8
 -20   2  -1 1129.96 41.2072   5
  20   2   1 1115.83 41.7470   3
 -22  -2  -1 68.6031 10.1032   3
  22  -2   1 74.0751 10.0213   8
  22  -2   1 55.6656 9.20217   3
  22  -2   1 64.6229 9.32258   1
 -22  -2  -1 63.6856 10.7956   5
 -22   2  -1 63.0523 9.46947   5
  22   2   1 55.6338 7.44505   7
 -22   2  -1 66.8909 7.60508   2
 -22   2  -1 58.3219 8.58594   8
  22   2   1 43.6250 10.4795   8
  22   2   1 49.3724 10.0526   2
  24  -2   1 144.531 13.4359   8
 -24  -2  -1 142.593 14.0739   5
 -24  -2  -1 130.048 13.6073   3
  24  -2   1 147.225 12.8281   1
 -24   2  -1 144.208 13.0148   3
  24   2   1 129.963 13.2092   2
  24   2   1 138.296 14.0129   8
 -24   2  -1 138.046 12.6069   5
  23  -3  -1 422.093 21.2584   1
 -23  -3   1 405.876 21.8219   5
  23  -3  -1 408.082 21.3220   8
  23   3  -1 423.158 23.0866   8
 -23   3   1 411.563 20.4891   5
 -23   3   1 425.543 20.8433   3
  23   3  -1 456.352 22.5530   2
 -21  -3   1 260.169 16.4093   5
  21  -3  -1 244.478 15.5969   8
 -21  -3   1 287.433 15.9324   3
  21   3  -1 244.613 17.2077   8
 -21   3   1 242.316 14.9018   5
 -21   3   1 282.747 15.5093   3
  21   3  -1 265.318 16.1340   2
  19  -3  -1 140.127 11.1010   3
  19  -3  -1 106.079 9.97808   7
 -19  -3   1 125.225 10.4059   2
  19  -3  -1 139.185 11.2854   8
 -19  -3   1 150.215 10.1662   8
 -19  -3   1 170.647 12.7075   5
  19  -3  -1 146.691 11.5245   1
 -19  -3   1 139.522 11.1344   3
  19   3  -1 132.235 15.4456   3
  19   3  -1 139.372 11.8882   2
 -19   3   1 150.000 11.0746   5
 -19   3   1 131.632 10.9230   3
 -19   3   1 145.493 10.8162   8
  19   3  -1 140.423 12.9964   8
  19   3  -1 119.296 10.4282   1
  17  -3  -1 19.6106 5.27687   1
  17  -3  -1 27.1418 9.24365   8
 -17  -3   1 21.3927 5.36162   3
  17  -3  -1 41.2866 7.36686   3
 -17  -3   1 25.1591 6.15866   8
 -17  -3   1 33.9185 6.90856   5
  17   3  -1 29.7595 4.69841   7
  17   3  -1 27.3235 6.23883   8
 -17   3   1 19.9745 3.73332   2
 -17   3   1 28.6043 5.58159   3
  17   3  -1 27.7022 5.55331   1
  17   3  -1 26.0768 5.94635   2
 -17   3   1 26.0969 6.23265   8
  17   3  -1 22.7402 4.82712   3
 -15  -3   1 -1.4799 2.60881   7
  15  -3  -1 3.39228 3.44904   1
 -15  -3   1 3.64999 4.11860   3
  15  -3  -1 2.94060 3.69293   8
 -15  -3   1 3.25552 4.55133   5
 -15  -3   1 4.99306 3.30727   8
 -15  -3   1 1.74776 3.42222   2
  15  -3  -1 0.79705 3.85773   3
  15   3  -1 4.15829 4.47385   2
 -15   3   1 2.20734 3.93664   5
 -15   3   1 2.34140 3.80458   3
 -15   3   1 2.77898 2.52617   2
  15   3  -1 -2.3526 4.10687   8
  15   3  -1 0.14509 3.23021   3
 -15   3   1 1.55200 3.25128   8
  15   3  -1 2.36254 3.63520   1
  15   3  -1 3.66738 2.26287   7
 -13  -3   1 175.329 9.97259   8
  13  -3  -1 180.989 11.9920   3
 -13  -3   1 155.797 9.93552   3
  13  -3  -1 171.751 10.1011   8
  13  -3  -1 164.761 10.3641   7
 -13  -3   1 143.425 9.75033   5
 -13  -3   1 152.374 7.97982   7
  13  -3  -1 170.751 9.84537   1
 -13  -3   1 177.837 9.86231   2
  13   3  -1 169.457 9.63471   3
 -13   3   1 178.814 10.1404   8
  13   3  -1 169.437 11.3285   8
 -13   3   1 158.609 9.34323   5
  13   3  -1 157.287 7.35232   7
  13   3  -1 175.043 10.5914   2
  13   3  -1 161.931 9.84914   1
 -13   3   1 170.151 9.99908   3
 -13   3   1 167.051 7.95299   2
  11  -3  -1 2125.30 70.5584   1
 -11  -3   1 2173.27 70.7667   2
 -11  -3   1 2035.70 70.7091   3
  11  -3  -1 2113.55 67.5206   6
 -11  -3   1 2041.42 68.6755   7
  11  -3  -1 2166.69 70.9910   8
  11  -3  -1 2083.44 71.0310   3
 -11  -3   1 2323.31 71.2521   8
 -11  -3   1 2002.23 70.3903   5
  11   3  -1 2103.35 70.7297   1
 -11   3   1 2213.54 71.3254   8
 -11   3   1 2058.31 70.0301   5
  11   3  -1 2148.09 72.0675   8
 -11   3   1 2115.60 70.6064   3
  11   3  -1 2089.82 68.3314   7
  11   3  -1 2169.49 71.1458   2
  11   3  -1 2167.74 70.6168   3
  -9  -3   1 4189.26 139.823   3
  -9  -3   1 4401.62 139.418   2
  -9  -3   1 4107.84 139.014   5
   9  -3  -1 4403.84 139.779   3
   9  -3  -1 4280.10 139.627   8
  -9  -3   1 4159.36 137.344   7
  -9  -3   1 4588.37 139.915   8
   9  -3  -1 4327.98 139.247   1
   9   3  -1 4307.83 139.718   2
   9   3  -1 4308.69 139.427   1
   9   3  -1 4324.01 139.374   3
   9   3  -1 4253.58 140.529   8
  -9   3   1 4448.64 139.442   3
  -9   3   1 4200.43 138.734   5
  -9   3   1 4218.81 139.632   1
   9   3  -1 4382.17 137.184   7
  -9   3   1 4596.42 140.401   8
  -7  -3   1 3690.02 119.921   2
  -7  -3   1 3618.42 120.097   3
  -7  -3   1 3832.72 120.381   8
  -7  -3   1 3542.71 117.968   7
   7  -3  -1 3739.68 120.908   5
   7  -3  -1 3585.71 120.129   8
   7  -3  -1 3908.93 120.565   3
   7  -3  -1 3724.19 119.841   1
  -7   3   1 3794.89 120.147   3
   7   3  -1 3560.77 120.969   8
   7   3  -1 3683.83 120.139   2
   7   3  -1 3778.61 120.099   3
  -7   3   1 3732.95 120.495   8
  -7   3   1 3749.88 120.322   1
   7   3  -1 3795.80 120.115   1
  -7   3   1 3709.30 118.285   2
  -3  -3   1 2028.56 66.7470   1
   3  -3  -1 2012.50 66.5036   1
  -3  -3   1 2002.14 64.9807   7
   3  -3  -1 2049.43 66.2849   5
   3  -3  -1 2099.24 67.0590   3
  -3  -3   1 1969.76 66.6467   3
  -3  -3   1 2031.78 66.3861   2
   3  -3  -1 1981.31 66.6827   3
   3   3  -1 2008.97 66.7116   3
  -3   3   1 2040.03 64.4198   6
   3   3  -1 2065.91 66.4735   1
  -3   3   1 1972.02 66.7382   1
   3   3  -1 1993.78 67.4833   8
  -3   3   1 2051.85 67.1455   8
   3   3  -1 2074.40 66.5291   2
  -3   3   1 1989.04 65.4648   2
   3   3  -1 2182.61 66.3862   6
  -3   3   1 1941.45 67.2855   8
   1  -3  -1 1693.86 56.4400   1
  -1  -3   1 1694.78 56.5999   3
   1  -3  -1 1677.24 55.5162   2
  -1  -3   1 1684.60 56.2877   1
  -1  -3   1 1707.45 56.0823   2
   1  -3  -1 1675.72 56.6619   3
  -1  -3   1 1714.93 56.5434   3
   1  -3  -1 1669.94 56.5636   3
  -1   3   1 1633.01 57.2397   8
   1   3  -1 1594.28 57.0221   8
   1   3  -1 1708.26 56.1701   1
   1   3  -1 1759.80 55.6190   6
  -1   3   1 1701.70 55.5850   2
  -1   3   1 1730.98 56.6345   1
  -1   3   1 1793.57 56.9204   8
   1   3  -1 1744.17 56.1120   2
  -1   3   1 1789.06 54.8402   6
   1  -3   1 70.6654 5.04201   1
  -1  -3  -1 78.0851 4.76854   2
  -1  -3  -1 83.8857 6.00488   8
  -1  -3  -1 81.7415 5.53570   3
  -1  -3  -1 85.4687 5.90514   3
  -1  -3  -1 64.3418 5.60648   1
   1  -3   1 72.6258 5.37565   3
  -1   3  -1 72.0824 4.95478   1
  -1   3  -1 71.9280 4.12749   6
   1   3   1 78.6571 5.52061   1
  -1   3  -1 73.0214 5.39213   2
  -1   3  -1 67.2042 5.66802   8
  -1   3  -1 81.1828 5.73938   8
   1   3   1 64.4638 5.92873   8
   1   3   1 75.6023 5.53576   3
   1   3   1 79.8660 5.00146   2
   3  -3   1 741.127 25.4770   6
  -3  -3  -1 717.689 26.8278   1
   3  -3   1 748.128 26.8687   3
   3  -3   1 754.166 26.1164   1
  -3  -3  -1 742.829 26.0726   2
   3  -3   1 763.339 25.8913   5
  -3  -3  -1 798.897 27.4404   8
  -3  -3  -1 748.296 25.6519   7
  -3  -3  -1 768.658 26.9696   3
   3   3   1 752.182 26.3234   2
   3   3   1 731.941 26.7768   3
  -3   3  -1 754.543 26.7010   3
  -3   3  -1 751.123 27.0521   8
   3   3   1 770.518 26.9086   1
  -3   3  -1 803.013 25.7818   6
  -3   3  -1 743.860 25.7764   2
  -3   3  -1 727.900 26.2031   1
   3   3   1 734.947 27.5734   8
   5  -3   1 461.926 18.2206   8
  -5  -3  -1 473.400 16.9904   7
  -5  -3  -1 490.913 17.7955   2
  -5  -3  -1 475.240 18.4814   3
  -5  -3  -1 478.780 18.7299   8
   5  -3   1 479.663 16.0938   6
   5  -3   1 522.558 18.5787   5
   5  -3   1 471.484 18.3523   3
   5  -3   1 477.887 17.6573   1
  -5  -3  -1 459.958 18.5330   1
   5   3   1 473.937 18.0747   2
   5   3   1 488.211 18.3667   3
   5   3   1 444.163 18.9951   8
  -5   3  -1 454.288 17.5882   1
  -5   3  -1 494.382 18.3288   3
   5   3   1 474.769 18.2537   1
  -5   3  -1 466.841 17.0507   2
  -5   3  -1 469.922 18.5708   8
  -7  -3  -1 817.467 29.8417   7
  -7  -3  -1 872.976 31.5764   3
   7  -3   1 924.252 30.6413   5
   7  -3   1 983.950 31.5713   7
   7  -3   1 888.467 30.5373   1
   7  -3   1 869.498 29.0573   6
   7  -3   1 869.373 31.4605   3
  -7  -3  -1 883.863 31.7447   8
  -7  -3  -1 908.920 30.9213   2
   7  -3   1 838.044 31.2424   8
  -7   3  -1 818.368 31.0300   3
   7   3   1 841.512 32.2883   8
   7   3   1 927.278 31.6029   1
  -7   3  -1 912.321 30.4120   5
  -7   3  -1 875.602 30.7873   1
  -7   3  -1 878.104 31.7523   8
   7   3   1 903.417 31.4155   3
   7   3   1 900.379 31.3682   2
   7   3   1 924.452 29.8813   7
  -9  -3  -1 2674.01 85.1291   2
   9  -3   1 2650.83 85.8594   3
   9  -3   1 2543.38 82.9533   6
  -9  -3  -1 2496.95 84.0177   7
   9  -3   1 2815.66 87.2163   7
   9  -3   1 2563.93 84.6350   1
  -9  -3  -1 2540.77 85.7274   3
   9  -3   1 2516.73 85.5090   8
   9   3   1 2617.29 85.6039   2
  -9   3  -1 2445.01 84.3013   5
  -9   3  -1 2611.61 85.4087   3
   9   3   1 2661.82 83.8637   7
   9   3   1 2568.22 85.3717   3
   9   3   1 2602.64 86.7574   8
  -9   3  -1 2631.79 86.0492   8
   9   3   1 2680.26 85.8205   1
 -11  -3  -1 1837.10 70.1540   7
 -11  -3  -1 2115.03 70.8981   3
 -11  -3  -1 1989.15 70.3437   5
  11  -3   1 2236.53 71.2504   3
  11  -3   1 2137.12 69.8592   1
 -11  -3  -1 2184.04 70.9724   8
  11  -3   1 2282.80 71.2135   7
  11  -3   1 2110.69 68.0002   6
 -11  -3  -1 2132.50 70.1367   2
  11  -3   1 2044.35 70.5987   8
  11   3   1 2111.52 71.9395   8
  11   3   1 2107.68 70.4487   3
  11   3   1 2119.81 70.7795   2
 -11   3  -1 2136.30 69.6089   5
  11   3   1 2201.71 70.9749   1
 -11   3  -1 2120.00 70.4902   3
  11   3   1 2091.94 68.7862   7
 -11   3  -1 2121.15 71.2166   8
  13  -3   1 2801.45 91.0322   3
 -13  -3  -1 2614.83 90.2948   5
 -13  -3  -1 2586.57 88.9128   7
 -13  -3  -1 2741.75 90.7923   3
 -13  -3  -1 2793.99 89.9698   2
  13  -3   1 2609.00 90.3833   8
  13  -3   1 2769.52 89.6665   1
 -13  -3  -1 2815.50 90.6985   8
  13  -3   1 2878.47 91.0491   7
  13   3   1 2884.64 90.5826   3
  13   3   1 2704.43 88.4198   7
  13   3   1 2769.22 90.6925   2
 -13   3  -1 2785.13 91.1452   8
 -13   3  -1 2699.77 89.3078   5
 -13   3  -1 2751.01 90.2510   3
  13   3   1 2653.40 90.3953   1
  13   3   1 2581.35 91.5602   8
 -15  -3  -1 3460.82 117.078   7
  15  -3   1 3716.36 119.161   7
  15  -3   1 3516.22 118.963   3
  15  -3   1 3585.31 118.735   8
 -15  -3  -1 3596.64 118.910   3
  15  -3   1 3717.66 117.899   1
 -15  -3  -1 3463.46 118.365   5
 -15  -3  -1 3589.91 118.445   8
 -15   3  -1 3499.96 121.525   8
  15   3   1 3559.04 120.154   8
  15   3   1 3586.13 118.763   2
 -15   3  -1 3621.26 118.316   3
 -15   3  -1 4117.12 122.537   2
  15   3   1 3547.46 116.357   7
 -15   3  -1 3586.76 117.399   5
  15   3   1 3627.54 118.345   3
  17  -3   1 145.636 11.8823   3
  17  -3   1 144.746 10.3201   1
 -17  -3  -1 174.329 13.8127   5
  17  -3   1 159.627 11.1911   8
 -17  -3  -1 162.302 11.7247   3
 -17  -3  -1 157.812 10.2523   7
 -17  -3  -1 186.448 12.9223   8
 -17   3  -1 146.425 11.1971   8
  17   3   1 146.321 8.76039   7
 -17   3  -1 170.955 11.3667   3
 -17   3  -1 170.875 9.61348   2
  17   3   1 142.619 11.6958   2
  17   3   1 152.629 10.6660   3
  17   3   1 153.073 13.0403   8
 -17   3  -1 147.568 10.2002   5
  19  -3   1 182.779 13.0591   8
 -19  -3  -1 201.603 13.6851   3
  19  -3   1 238.826 18.5445   1
 -19  -3  -1 204.518 12.4897   2
  19  -3   1 220.671 13.3437   3
 -19  -3  -1 211.626 14.3402   5
 -19  -3  -1 170.739 11.5806   7
  19   3   1 201.929 14.1691   2
 -19   3  -1 205.528 11.3089   2
  19   3   1 187.767 10.4122   7
  19   3   1 201.074 12.7501   3
 -19   3  -1 208.110 13.2710   3
 -19   3  -1 209.934 12.6953   5
 -19   3  -1 149.093 11.6301   8
  19   3   1 202.010 14.9735   8
 -21  -3  -1 3.56762 7.14736   5
  21  -3   1 -0.4497 4.43821   1
 -21  -3  -1 0.19601 4.81860   7
  21  -3   1 6.88660 5.49303   3
  21  -3   1 16.1843 5.94213   8
 -21  -3  -1 5.73509 6.13212   3
 -21  -3  -1 2.33313 3.84633   8
  21   3   1 2.49524 5.72096   2
 -21   3  -1 4.82484 5.71411   3
 -21   3  -1 10.9421 4.69191   8
  21   3   1 0.85233 5.91980   8
 -21   3  -1 8.74075 6.03048   5
 -23  -3  -1 -6.5691 7.57236   5
 -23  -3  -1 1.56562 6.32138   3
  23  -3   1 -1.0681 5.75954   8
  23  -3   1 -4.9941 4.27580   1
  23   3   1 -1.2371 6.03550   8
  23   3   1 7.42658 6.28749   2
 -23   3  -1 2.31171 6.84984   5
  22  -4  -1 170.523 14.0712   1
  22  -4  -1 191.892 18.9487   8
 -22  -4   1 182.789 16.0323   5
  22   4  -1 183.349 17.0972   8
 -22   4   1 188.273 23.5751   3
 -22   4   1 180.982 14.4487   5
  22   4  -1 204.207 19.4336   2
 -20  -4   1 929.498 37.4227   5
  20  -4  -1 977.999 36.6914   1
  20  -4  -1 917.509 37.1639   8
  20   4  -1 923.355 37.8396   2
 -20   4   1 954.380 36.5384   3
  20   4  -1 915.911 39.5033   8
 -20   4   1 948.475 37.2991   8
 -20   4   1 948.725 35.9969   5
 -18  -4   1 914.566 35.6282   3
  18  -4  -1 875.603 35.1367   8
 -18  -4   1 966.295 34.5984   8
  18  -4  -1 873.175 35.4901   3
 -18  -4   1 879.668 35.3006   5
  18  -4  -1 913.665 34.6357   1
 -18   4   1 888.577 35.2563   8
  18   4  -1 884.204 45.0803   8
  18   4  -1 923.223 35.9430   2
 -18   4   1 868.626 33.9167   5
 -16  -4   1 1190.67 43.9592   3
  16  -4  -1 1214.42 44.4239   7
 -16  -4   1 1142.98 43.4569   5
 -16  -4   1 1276.00 43.5533   8
  16  -4  -1 1270.90 47.6238   3
  16  -4  -1 1167.52 43.8298   8
  16   4  -1 1195.59 44.1108   2
 -16   4   1 1197.50 43.3826   3
 -16   4   1 1165.94 42.5195   5
  16   4  -1 1140.80 45.5268   8
  16   4  -1 1169.35 43.1969   3
  14  -4  -1 1007.56 39.1108   8
 -14  -4   1 997.113 39.0276   5
 -14  -4   1 1099.83 36.2878   7
 -14  -4   1 1057.96 39.6078   3
 -14  -4   1 1157.90 39.3956   8
  14  -4  -1 1077.73 38.8229   1
  14  -4  -1 1072.51 39.8729   3
 -14   4   1 1099.76 36.6120   2
  14   4  -1 1069.02 37.8703   7
 -14   4   1 1051.78 39.0198   3
 -14   4   1 1025.34 38.1929   5
 -14   4   1 1107.24 40.0664   8
  14   4  -1 1110.93 39.3144   3
  14   4  -1 1064.48 39.8468   2
  14   4  -1 1072.23 39.2651   1
  12  -4  -1 704.028 28.5608   3
  12  -4  -1 704.789 28.2354   8
 -12  -4   1 756.294 28.1644   8
  12  -4  -1 721.607 27.6601   1
 -12  -4   1 673.298 27.8333   5
 -12  -4   1 721.448 25.2192   7
 -12  -4   1 709.463 28.4601   3
  12  -4  -1 774.795 28.8975   7
  12   4  -1 741.153 28.2096   3
 -12   4   1 752.776 27.4408   5
 -12   4   1 746.123 28.8796   8
 -12   4   1 765.838 25.4788   2
  12   4  -1 686.985 29.6352   8
  12   4  -1 794.788 29.0092   2
  12   4  -1 729.279 28.2879   1
 -12   4   1 747.229 28.3916   3
 -10  -4   1 2495.35 81.9593   2
  10  -4  -1 2383.30 82.2145   8
 -10  -4   1 2691.12 82.7495   8
  10  -4  -1 2466.59 81.7673   1
 -10  -4   1 2437.72 82.5483   3
 -10  -4   1 2198.97 81.4477   5
 -10  -4   1 2433.73 79.2746   7
  10  -4  -1 2420.42 82.6391   3
 -10   4   1 2457.42 82.5336   1
 -10   4   1 2550.05 83.0582   8
  10   4  -1 2530.10 82.3288   3
 -10   4   1 2520.01 79.8478   2
  10   4  -1 2574.86 82.3765   1
 -10   4   1 2467.41 82.2312   3
 -10   4   1 2342.54 82.4998   8
  10   4  -1 2558.32 82.6257   2
  10   4  -1 2401.19 83.7207   8
  -8  -4   1 184.658 10.6093   8
   8  -4  -1 176.256 9.96860   1
   8  -4  -1 187.651 10.6919   8
  -8  -4   1 177.087 7.82249   7
  -8  -4   1 206.598 10.3248   2
   8  -4  -1 184.747 10.8323   3
  -8  -4   1 185.549 11.1603   3
   8   4  -1 180.390 10.8852   3
  -8   4   1 175.940 10.4961   3
   8   4  -1 198.583 10.4664   1
   8   4  -1 176.577 10.1479   6
  -8   4   1 180.385 10.4007   1
   8   4  -1 172.727 11.5999   8
   8   4  -1 209.379 11.0805   2
  -8   4   1 171.397 11.0226   8
  -8   4   1 199.231 11.0190   8
   6  -4  -1 196.358 10.7897   3
   6  -4  -1 193.843 10.4919   1
  -6  -4   1 206.163 10.3404   2
   6  -4  -1 202.145 11.2390   3
  -6  -4   1 217.959 8.35036   7
  -6  -4   1 191.016 10.8276   3
  -6   4   1 201.541 9.81348   2
  -6   4   1 207.935 11.3381   8
   6   4  -1 207.486 10.3052   6
   6   4  -1 210.211 10.9222   3
  -6   4   1 177.095 11.1632   8
  -6   4   1 178.688 10.5877   1
   6   4  -1 189.294 11.6304   8
   6   4  -1 206.256 10.5245   1
   6   4  -1 216.602 11.0580   2
   4  -4  -1 2086.40 70.3617   3
  -4  -4   1 2130.21 70.3475   3
  -4  -4   1 2075.93 70.3053   3
  -4  -4   1 2138.53 68.0310   7
  -4  -4   1 2069.49 70.2875   1
   4  -4  -1 2139.72 70.7968   3
  -4  -4   1 2112.00 69.8043   2
   4  -4  -1 2089.61 69.9644   1
  -4   4   1 2162.62 67.0500   6
  -4   4   1 2152.71 70.5550   1
   4   4  -1 1951.06 71.1319   8
   4   4  -1 2100.10 71.7105   1
   4   4  -1 2222.19 69.6793   6
  -4   4   1 1935.58 70.9314   8
  -4   4   1 2157.23 71.0423   8
  -4   4   1 2140.60 68.7260   2
   4   4  -1 2146.68 70.0328   2
  -2  -4   1 865.453 31.7352   1
   2  -4  -1 901.358 32.3364   3
  -2  -4   1 854.491 33.8669   2
  -2  -4   1 902.095 29.9936   7
  -2  -4   1 885.371 32.0675   3
   2  -4  -1 903.768 31.8429   1
  -2  -4   1 869.049 31.9816   3
   2  -4  -1 873.242 32.0643   3
   2   4  -1 877.723 31.3894   2
   2   4  -1 892.680 32.3096   8
   2   4  -1 971.351 32.1458   6
  -2   4   1 891.024 32.2832   1
   2   4  -1 810.173 32.6714   8
  -2   4   1 881.027 30.5995   2
  -2   4   1 831.817 32.7973   8
   2   4  -1 924.528 31.7604   1
  -2   4   1 958.294 32.7352   8
   0  -4   1 4017.22 128.872   3
   0  -4  -1 3902.64 127.662   2
   0  -4   1 3970.31 128.486   1
   0  -4  -1 3907.58 129.063   3
   0  -4   1 3802.27 128.857   3
   0  -4  -1 3976.20 128.792   1
   0  -4  -1 3982.39 129.007   3
   0   4   1 4142.47 126.826   6
   0   4  -1 3664.69 129.447   8
   0   4   1 3982.97 128.962   1
   0   4  -1 4100.51 127.226   6
   0   4   1 4022.01 127.790   2
   0   4  -1 3946.51 128.403   1
   0   4  -1 4196.86 129.436   8
   0   4   1 3816.88 129.842   8
   0   4   1 4144.55 129.483   8
   0   4  -1 3940.24 127.995   2
   2  -4   1 3538.61 115.657   1
  -2  -4  -1 3403.72 116.257   3
  -2  -4  -1 3575.47 114.861   7
  -2  -4  -1 3571.90 116.462   3
  -2  -4  -1 3614.26 115.327   2
  -2  -4  -1 3563.58 116.401   1
   2  -4   1 3597.12 116.242   3
   2  -4   1 3644.98 116.672   3
   2  -4   1 3466.43 115.134   5
   2   4   1 3411.53 117.318   8
  -2   4  -1 3257.96 116.632   8
   2   4   1 3632.37 115.539   2
   2   4   1 3633.27 116.456   1
  -2   4  -1 3785.71 117.036   8
   2   4   1 3782.73 114.890   6
  -2   4  -1 3693.63 114.260   6
  -2   4  -1 3617.65 115.866   1
  -2   4  -1 3489.44 115.111   2
   4  -4   1 4028.42 135.566   3
  -4  -4  -1 4142.53 136.086   3
  -4  -4  -1 4293.39 134.729   7
  -4  -4  -1 4154.39 136.027   1
  -4  -4  -1 4571.75 136.953   8
   4  -4   1 4217.49 135.080   1
   4  -4   1 4237.41 136.233   3
  -4  -4  -1 4093.90 135.015   2
   4   4   1 4288.54 136.018   1
  -4   4  -1 4336.52 133.382   6
  -4   4  -1 4180.09 135.360   1
   4   4   1 3864.37 136.820   8
  -4   4  -1 4260.05 136.503   8
   4   4   1 4201.25 137.476   3
   4   4   1 4196.92 135.322   2
  -4   4  -1 3970.36 136.309   8
  -4   4  -1 4190.09 134.481   2
  -6  -4  -1 2016.83 65.8132   7
  -6  -4  -1 1991.01 67.9181   3
  -6  -4  -1 2131.25 68.3819   8
  -6  -4  -1 1964.70 66.7508   2
   6  -4   1 2077.62 68.1355   3
   6  -4   1 2029.05 66.7171   1
  -6  -4  -1 2027.08 68.1462   1
   6   4   1 2089.54 67.8831   1
   6   4   1 2030.22 67.3989   2
  -6   4  -1 1991.29 67.5554   3
   6   4   1 2062.65 67.8408   3
   6   4   1 1835.73 68.6797   8
  -6   4  -1 1931.42 66.9802   1
  -6   4  -1 2013.13 68.2611   8
  -6   4  -1 2014.62 66.0179   2
   8  -4   1 1481.44 52.4206   3
  -8  -4  -1 1532.77 52.6578   8
  -8  -4  -1 1509.38 51.8896   7
  -8  -4  -1 1494.00 51.3692   2
  -8  -4  -1 1517.40 52.4932   3
   8  -4   1 1469.03 52.0643   8
   8  -4   1 1595.14 52.1189   7
   8  -4   1 1501.20 51.0637   1
   8   4   1 1550.24 52.2314   1
   8   4   1 1537.70 52.1406   2
   8   4   1 1524.61 52.2022   3
   8   4   1 1449.73 53.4583   8
  -8   4  -1 1484.36 51.9139   3
  -8   4  -1 1486.54 53.3721   1
  -8   4  -1 1501.71 52.8138   8
  -8   4  -1 1532.08 50.2578   2
  10  -4   1 1240.80 42.5703   7
  10  -4   1 1197.78 41.3571   1
 -10  -4  -1 1142.74 42.7599   3
 -10  -4  -1 1197.76 40.3676   7
  10  -4   1 1137.54 42.1920   8
  10  -4   1 1217.99 42.9631   3
 -10  -4  -1 1190.74 42.7140   8
 -10  -4  -1 1162.74 41.6331   2
  10   4   1 1230.67 42.5764   1
  10   4   1 1211.00 42.7096   2
  10   4   1 1097.26 43.6458   8
  10   4   1 1211.95 42.4791   3
 -10   4  -1 1201.09 42.2898   3
 -10   4  -1 1234.79 43.2464   8
 -12  -4  -1 1.72433 4.25341   3
  12  -4   1 -1.8995 3.87960   8
  12  -4   1 7.43882 4.24189   3
 -12  -4  -1 4.98100 3.61142   8
 -12  -4  -1 -1.3268 4.76084   5
 -12  -4  -1 3.68299 3.38258   2
  12  -4   1 0.82811 1.73692   6
  12  -4   1 7.32013 3.58039   1
  12  -4   1 -0.6046 3.54844   7
 -12  -4  -1 3.72844 2.86832   7
  12   4   1 -0.7130 4.01047   2
 -12   4  -1 3.18976 4.05621   3
 -12   4  -1 8.94979 3.94253   8
 -12   4  -1 5.16647 3.88177   5
  12   4   1 4.51141 3.91451   3
  12   4   1 2.90193 4.65231   8
  12   4   1 2.14464 2.49970   7
  12   4   1 2.75661 3.93575   1
 -14  -4  -1 95.3661 10.3703   5
 -14  -4  -1 106.873 9.24450   8
 -14  -4  -1 107.999 10.6198   3
  14  -4   1 101.472 9.52257   8
  14  -4   1 104.243 9.81417   3
  14  -4   1 107.596 5.41997   6
 -14  -4  -1 113.073 8.13070   7
  14  -4   1 102.990 8.58234   1
  14   4   1 115.117 9.33995   3
  14   4   1 92.5062 11.2771   8
  14   4   1 117.194 6.79608   7
  14   4   1 106.639 10.2925   2
 -14   4  -1 107.420 8.44832   5
 -14   4  -1 119.730 10.0660   3
 -16  -4  -1 292.774 13.8405   7
  16  -4   1 279.484 14.1740   1
 -16  -4  -1 267.448 15.8244   5
  16  -4   1 278.799 15.5360   8
 -16  -4  -1 271.016 16.0593   3
  16  -4   1 278.463 15.6593   7
  16  -4   1 256.332 15.4510   3
 -16   4  -1 293.594 14.3513   5
  16   4   1 274.901 15.2518   1
  16   4   1 277.022 17.6802   8
  16   4   1 280.422 16.2315   2
 -16   4  -1 295.559 13.5415   2
 -16   4  -1 256.296 15.3218   8
 -18  -4  -1 633.179 28.0530   5
  18  -4   1 679.744 26.6241   1
 -18  -4  -1 664.083 29.0707   3
 -18  -4  -1 692.335 27.8484   8
  18  -4   1 619.577 27.9861   3
  18  -4   1 614.978 27.5149   8
 -18   4  -1 658.044 28.0783   8
  18   4   1 655.101 27.2208   3
  18   4   1 663.428 30.4920   8
  18   4   1 639.412 28.3619   2
 -18   4  -1 674.268 27.6286   3
 -18   4  -1 663.701 26.4355   5
  20  -4   1 826.602 31.9096   1
 -20  -4  -1 811.069 33.7617   5
  20  -4   1 767.153 33.0134   8
 -20  -4  -1 841.760 34.2735   3
  20  -4   1 755.522 33.4213   3
 -20  -4  -1 783.566 32.1063   8
 -20   4  -1 760.655 38.7239   3
 -20   4  -1 848.556 31.9701   5
  20   4   1 873.507 34.4818   2
  20   4   1 803.231 36.0331   8
 -22  -4  -1 282.969 19.4093   5
  22  -4   1 301.976 16.8190   1
  22  -4   1 264.007 19.2010   8
 -22   4  -1 316.090 17.6357   3
  22   4   1 321.075 23.1351   2
 -22   4  -1 272.909 16.9578   5
  19  -5  -1 14.3542 5.96409   1
 -19  -5   1 7.70796 7.94622   5
 -19   5   1 20.7464 6.93393   8
 -19   5   1 15.8527 6.76086   3
  19   5  -1 10.8346 7.66250   8
 -17  -5   1 1.62967 6.79591   5
 -17  -5   1 1.55337 7.57265   3
  17  -5  -1 -1.4142 4.65254   1
  17  -5  -1 3.52471 5.56464   8
  17   5  -1 -1.6534 5.41769   2
 -17   5   1 2.29001 5.60175   8
  17   5  -1 1.38657 6.74369   8
 -17   5   1 7.02538 6.09244   3
  15  -5  -1 17.8999 6.01261   3
  15  -5  -1 21.4247 6.38630   8
 -15  -5   1 22.5380 6.61432   3
  15  -5  -1 16.3350 5.17519   1
 -15  -5   1 17.9528 7.14343   5
  15   5  -1 24.5778 7.89781   8
 -15   5   1 33.5268 7.22506   8
  15   5  -1 27.2643 7.33872   2
 -15   5   1 13.1232 5.44616   8
 -15   5   1 26.4867 6.29827   3
 -13  -5   1 341.832 18.2859   5
  13  -5  -1 342.426 17.1485   1
  13  -5  -1 377.474 18.5600   7
 -13  -5   1 370.055 19.0454   3
  13  -5  -1 384.887 18.5651   3
 -13  -5   1 377.973 17.7828   8
 -13  -5   1 357.037 17.1602   2
  13   5  -1 347.609 17.7760   3
  13   5  -1 371.108 24.3924   2
  13   5  -1 368.806 17.7403   1
 -13   5   1 367.915 19.0247   8
  13   5  -1 342.676 20.1792   8
 -13   5   1 375.245 15.4472   2
 -13   5   1 350.128 18.4229   8
 -11  -5   1 802.496 31.5758   2
  11  -5  -1 859.464 32.7331   8
  11  -5  -1 783.470 32.6559   3
 -11  -5   1 882.235 33.3594   3
 -11  -5   1 842.890 32.1556   5
  11  -5  -1 822.910 32.0881   1
  11   5  -1 897.612 32.6438   3
 -11   5   1 811.626 32.4702   1
 -11   5   1 876.006 29.3203   2
  11   5  -1 863.642 32.8638   2
  11   5  -1 825.508 34.5262   8
 -11   5   1 830.194 32.4292   3
 -11   5   1 777.490 32.7551   8
  -9  -5   1 2019.43 68.3094   3
  -9  -5   1 1951.18 67.1355   2
   9  -5  -1 2027.71 68.3621   3
  -9  -5   1 2143.44 64.1769   7
   9  -5  -1 1999.78 67.2481   1
   9  -5  -1 1936.27 68.5441   3
   9   5  -1 2000.69 70.5335   2
   9   5  -1 1988.63 68.0021   3
   9   5  -1 1895.47 74.3687   8
   9   5  -1 1980.38 67.5590   1
  -9   5   1 1887.42 67.9146   1
  -9   5   1 1907.63 76.9648   8
  -9   5   1 1919.93 64.8762   2
  -7  -5   1 738.214 29.1265   2
   7  -5  -1 788.623 29.6079   1
  -7  -5   1 836.671 26.7229   7
   7  -5  -1 779.108 30.0660   3
   7  -5  -1 760.953 32.8827   3
  -7  -5   1 777.027 30.3915   3
   7   5  -1 811.692 31.4251   1
  -7   5   1 734.741 30.8331   8
  -7   5   1 792.047 30.8432   8
  -7   5   1 792.349 27.6263   2
  -7   5   1 747.606 30.1877   1
   7   5  -1 783.743 29.9938   2
   7   5  -1 753.805 31.9455   8
   7   5  -1 781.281 30.0462   3
   5  -5  -1 3498.80 118.125   3
   5  -5  -1 3567.80 118.741   3
  -5  -5   1 3624.51 118.462   3
  -5  -5   1 3866.64 118.863   1
   5  -5  -1 3597.47 117.729   1
  -5  -5   1 3655.44 115.053   7
   5   5  -1 3595.47 117.648   2
   5   5  -1 3639.45 117.041   6
   5   5  -1 3643.15 117.887   1
  -5   5   1 3579.27 118.340   1
  -5   5   1 3292.64 119.051   8
  -5   5   1 3751.32 119.290   8
   5   5  -1 3344.34 119.332   8
  -5   5   1 3614.37 116.004   2
   3  -5  -1 1297.53 47.0287   3
  -3  -5   1 1308.59 46.0606   2
  -3  -5   1 1385.49 47.1274   1
  -3  -5   1 1352.46 45.2456   7
   3  -5  -1 1307.69 47.4232   3
   3  -5  -1 1314.74 46.5226   1
  -3  -5   1 1321.71 46.9714   3
  -3  -5   1 1282.31 46.8588   3
  -3   5   1 1344.89 45.0846   2
   3   5  -1 1417.18 47.8406   8
   3   5  -1 1353.21 46.5931   1
   3   5  -1 1321.41 46.2131   2
   3   5  -1 1227.23 47.9433   8
  -3   5   1 1370.09 47.8057   8
  -3   5   1 1396.36 45.1911   6
  -3   5   1 1201.53 47.7702   8
  -3   5   1 1303.00 47.0025   1
   3   5  -1 1339.12 45.3428   6
   1  -5  -1 1214.94 44.9238   3
   1  -5  -1 1200.87 44.9799   3
  -1  -5   1 1266.63 44.4811   1
  -1  -5   1 1217.14 44.7866   3
  -1  -5   1 1185.10 45.7292   3
   1  -5  -1 1240.06 44.5111   1
  -1   5   1 1152.80 45.7916   8
  -1   5   1 1380.45 46.0295   8
  -1   5   1 1279.86 43.2993   2
   1   5  -1 1294.59 46.3643   8
  -1   5   1 1277.02 44.9183   1
   1   5  -1 1276.21 42.7486   6
  -1   5   1 1306.48 41.8038   6
   1   5  -1 1284.25 44.4622   1
   1   5  -1 1244.19 43.8250   2
   1   5  -1 1320.80 45.6804   8
  -1  -5  -1 244.785 11.6950   2
  -1  -5  -1 225.379 13.0646   3
  -1  -5  -1 234.120 11.1358   7
   1  -5   1 243.129 13.2285   3
  -1  -5  -1 223.812 13.0543   1
  -1  -5  -1 238.608 13.1187   3
   1  -5   1 251.474 12.8506   1
  -1   5  -1 246.451 11.9143   2
   1   5   1 187.604 13.6209   8
   1   5   1 238.866 12.8203   1
  -1   5  -1 209.765 12.2020   1
   1   5   1 274.906 11.4529   6
   1   5   1 235.293 16.7584   8
   1   5   1 237.770 11.9246   2
  -1   5  -1 216.655 13.6517   8
  -3  -5  -1 38.2017 7.55526   3
  -3  -5  -1 39.8730 7.59568   1
  -3  -5  -1 42.8288 6.03129   2
  -3  -5  -1 38.8605 5.40688   7
   3  -5   1 27.9414 6.94037   3
  -3  -5  -1 31.7189 8.84209   3
   3  -5   1 25.5602 6.09060   3
   3  -5   1 37.1561 6.53913   1
   3   5   1 32.8696 7.82164   8
   3   5   1 33.5089 6.71582   1
  -3   5  -1 38.2590 6.60367   1
   3   5   1 33.9675 4.56790   6
  -3   5  -1 39.9897 5.89213   2
  -3   5  -1 41.8643 8.08424   8
   3   5   1 32.8639 6.55823   2
  -3   5  -1 38.7248 4.27282   6
  -5  -5  -1 266.622 13.1431   2
  -5  -5  -1 280.291 12.2777   7
  -5  -5  -1 290.063 15.4970   1
   5  -5   1 300.145 13.8029   1
  -5  -5  -1 273.195 14.1851   3
  -5  -5  -1 305.003 15.3789   3
   5  -5   1 306.304 14.1130   7
   5  -5   1 274.011 14.8397   3
   5  -5   1 280.606 14.4135   3
   5   5   1 292.464 12.8723   6
   5   5   1 280.739 14.2038   2
   5   5   1 256.513 15.6913   8
   5   5   1 295.983 14.6675   1
  -5   5  -1 267.366 15.0900   8
  -5   5  -1 293.157 14.0582   1
   5   5   1 255.479 14.5631   3
  -5   5  -1 270.042 12.7887   2
   7  -5   1 809.125 31.9366   3
   7  -5   1 813.707 30.2416   1
  -7  -5  -1 862.327 28.9574   7
   7  -5   1 769.023 30.9777   3
  -7  -5  -1 805.578 30.1137   2
  -7  -5  -1 844.474 31.7588   8
  -7  -5  -1 753.912 31.4870   3
  -7  -5  -1 882.506 32.5363   1
   7  -5   1 882.146 31.0993   7
   7   5   1 784.949 31.3628   3
   7   5   1 836.976 31.0891   2
  -7   5  -1 692.795 36.8936   8
  -7   5  -1 802.088 30.8092   1
  -7   5  -1 847.067 29.3669   2
   7   5   1 852.516 31.5033   1
   7   5   1 765.130 39.6382   8
  -9  -5  -1 836.546 31.8096   8
  -9  -5  -1 809.047 30.0335   2
   9  -5   1 783.442 29.7028   1
  -9  -5  -1 774.345 31.5451   3
  -9  -5  -1 848.082 28.3921   7
   9  -5   1 750.859 31.2456   3
   9  -5   1 866.605 33.4786   7
   9   5   1 760.436 31.1142   3
   9   5   1 781.727 32.9163   8
  -9   5  -1 818.169 36.5812   3
   9   5   1 716.717 34.9046   2
   9   5   1 842.516 31.2265   1
  -9   5  -1 769.794 30.2789   1
  -9   5  -1 822.472 28.7209   2
  -9   5  -1 762.533 31.6101   8
 -11  -5  -1 885.115 32.5990   2
  11  -5   1 794.127 33.3737   8
 -11  -5  -1 898.141 34.5374   3
  11  -5   1 869.978 34.4058   3
  11  -5   1 874.184 32.2663   1
 -11  -5  -1 913.478 30.8996   7
 -11   5  -1 863.313 30.8682   2
  11   5   1 848.669 33.3735   1
  11   5   1 885.030 33.8597   2
  11   5   1 893.976 36.0831   8
 -11   5  -1 881.766 33.7874   3
  11   5   1 906.624 33.7757   3
 -11   5  -1 820.491 34.0558   8
 -11   5  -1 851.245 34.4491   8
 -13  -5  -1 1342.15 50.6353   5
  13  -5   1 1471.54 51.4574   7
  13  -5   1 1421.78 49.4554   1
 -13  -5  -1 1440.95 52.2869   3
  13  -5   1 1413.76 58.8119   8
 -13  -5  -1 1319.98 49.6263   2
  13  -5   1 1415.84 51.7492   3
 -13   5  -1 1437.73 47.9494   2
  13   5   1 1377.43 50.8321   1
  13   5   1 1499.17 52.9766   2
 -13   5  -1 1432.94 50.9216   3
  13   5   1 1410.96 50.8994   3
 -13   5  -1 1358.48 51.7869   8
  15  -5   1 1149.93 45.1027   8
  15  -5   1 1235.59 43.8586   1
 -15  -5  -1 1258.92 45.2730   8
 -15  -5  -1 1244.46 45.8978   5
  15  -5   1 1210.80 46.0752   3
 -15  -5  -1 1234.47 46.5513   3
  15   5   1 1196.28 45.7765   2
 -15   5  -1 1240.42 42.3175   2
  15   5   1 1199.42 45.3002   3
 -15   5  -1 1245.04 45.4253   3
  15   5   1 1165.61 47.9570   8
  17  -5   1 266.778 14.8079   1
 -17  -5  -1 256.483 15.1302   8
  17  -5   1 268.953 16.6721   8
 -17  -5  -1 261.848 17.2625   5
 -17  -5  -1 287.500 18.0661   3
 -17   5  -1 269.608 16.7864   3
  17   5   1 254.800 17.5236   2
  17   5   1 229.015 18.8533   8
 -19  -5  -1 69.0131 13.3577   5
  19  -5   1 46.8321 9.69020   1
  19  -5   1 69.0232 13.6484   8
 -19   5  -1 72.3916 10.3260   5
  19   5   1 55.5522 13.5721   2
 -19   5  -1 63.4661 11.3302   3
  14  -6  -1 365.371 18.6643   1
 -14  -6   1 355.726 20.3121   5
  14  -6  -1 387.478 20.0090   3
  14   6  -1 341.087 22.5180   8
 -14   6   1 339.276 20.4998   8
  14   6  -1 370.588 20.6489   2
 -12  -6   1 72.3976 11.3212   5
  12  -6  -1 68.6270 9.57337   1
 -12  -6   1 55.7838 11.9505   3
  12  -6  -1 75.1619 11.3087   3
  12   6  -1 69.7996 11.4401   2
 -12   6   1 56.4330 11.4515   8
  12   6  -1 72.0262 12.4255   8
  10  -6  -1 282.826 17.7508   3
  10  -6  -1 330.796 17.1929   1
  10  -6  -1 345.800 18.3474   3
  10  -6  -1 326.748 17.6613   7
 -10   6   1 329.112 18.9487   8
 -10   6   1 321.858 17.7996   1
  10   6  -1 368.967 18.5410   2
  10   6  -1 363.308 20.7689   8
   8  -6  -1 24.9957 5.60753   1
  -8  -6   1 7.97255 4.09858   2
   8  -6  -1 11.6211 5.70776   3
   8  -6  -1 2.93798 5.49880   3
   8   6  -1 15.9424 5.30115   1
  -8   6   1 15.0931 4.12868   2
  -8   6   1 13.3730 5.28956   1
  -8   6   1 17.3682 6.35029   8
   8   6  -1 7.40439 6.26110   8
   6  -6  -1 12.7056 5.72512   3
  -6  -6   1 10.3685 4.86764   2
  -6  -6   1 10.8473 7.86820   3
   6  -6  -1 2.09739 4.68601   1
  -6  -6   1 19.0962 6.61144   3
   6  -6  -1 5.60179 5.72147   3
   6   6  -1 4.33551 7.88117   8
  -6   6   1 -0.3954 4.25414   1
  -6   6   1 14.3904 10.6776   8
  -6   6   1 7.19372 3.80766   2
  -6   6   1 13.2253 5.66193   8
   6   6  -1 5.41834 4.23014   1
   6   6  -1 7.48525 5.09442   8
   6   6  -1 8.93604 5.40185   2
   4  -6  -1 256.943 14.7970   1
   4  -6  -1 260.645 15.3158   3
   4  -6  -1 246.402 15.3290   3
  -4  -6   1 273.040 15.7287   1
  -4  -6   1 235.234 14.3884   3
  -4  -6   1 248.867 15.6288   3
   4   6  -1 226.714 14.1559   1
  -4   6   1 267.519 15.6202   8
   4   6  -1 261.410 16.8805   8
   4   6  -1 266.394 14.4977   2
  -4   6   1 227.736 15.9130   8
   4   6  -1 281.614 15.5349   8
  -4   6   1 240.973 12.4536   2
  -2  -6   1 296.895 18.4064   3
   2  -6  -1 330.264 16.4296   1
   2  -6  -1 295.535 16.7367   3
  -2  -6   1 300.749 16.7463   3
  -2  -6   1 323.151 13.5842   7
   2  -6  -1 319.877 17.0006   3
  -2   6   1 307.838 14.6383   2
  -2   6   1 301.766 21.8931   1
   2   6  -1 277.897 17.4828   8
   2   6  -1 352.698 17.5985   8
   2   6  -1 298.234 15.9243   1
  -2   6   1 314.405 18.0416   8
  -2   6   1 289.211 16.9120   8
   0  -6   1 1968.30 64.4795   1
   0  -6  -1 1964.14 64.8601   1
   0  -6  -1 1899.61 62.5122   7
   0  -6   1 1579.06 70.2443   3
   0  -6  -1 1858.73 65.0446   3
   0  -6   1 1874.04 65.2204   3
   0  -6  -1 1791.17 65.0091   3
   0  -6   1 1908.40 61.9229   7
   0   6  -1 1732.10 65.9527   8
   0   6   1 1909.79 63.0336   2
   0   6   1 1705.00 65.8401   8
   0   6  -1 1904.14 63.5427   2
   0   6  -1 1920.48 64.4309   1
  -2  -6  -1 294.247 16.2905   1
  -2  -6  -1 257.371 15.8865   3
   2  -6   1 268.446 16.0515   3
   2  -6   1 314.474 15.5399   1
  -2  -6  -1 289.114 13.4684   7
   2  -6   1 281.861 16.7176   3
  -2  -6  -1 258.584 16.2132   3
  -2   6  -1 285.848 14.5159   2
   2   6   1 295.171 14.7788   2
   2   6   1 267.105 17.2295   8
  -2   6  -1 285.568 15.1306   1
  -2   6  -1 281.205 17.1576   8
   2   6   1 318.779 16.1831   1
   4  -6   1 1156.01 46.1701   3
   4  -6   1 1314.93 44.6021   7
  -4  -6  -1 1298.16 46.6364   3
   4  -6   1 1237.68 44.8160   1
   4  -6   1 1174.04 45.7434   3
  -4  -6  -1 1223.39 45.8971   3
  -4  -6  -1 1212.94 44.1932   2
  -4  -6  -1 1320.10 43.3019   7
  -4  -6  -1 1381.63 46.9104   1
   4   6   1 1294.72 56.3995   8
   4   6   1 1252.15 45.9341   1
  -4   6  -1 1110.78 51.1262   8
  -4   6  -1 1254.75 45.4281   1
  -4   6  -1 1225.52 43.8117   2
   6  -6   1 473.390 20.6975   1
  -6  -6  -1 487.380 22.5560   1
   6  -6   1 475.570 20.1709   7
  -6  -6  -1 438.715 21.8704   3
   6  -6   1 442.641 21.3096   3
  -6  -6  -1 405.881 20.6445   3
   6  -6   1 432.667 21.6167   3
  -6  -6  -1 446.521 19.6407   2
  -6   6  -1 456.071 20.7147   1
   6   6   1 415.920 23.0228   8
  -6   6  -1 560.937 31.0574   8
   6   6   1 455.264 20.9126   1
   6   6   1 457.704 20.4762   2
  -6   6  -1 432.961 22.2541   8
  -6   6  -1 456.595 19.0881   2
   8  -6   1 479.713 23.7515   3
  -8  -6  -1 485.166 21.3826   2
  -8  -6  -1 525.164 24.0507   3
   8  -6   1 500.520 24.9312   3
   8   6   1 526.361 23.1705   3
   8   6   1 510.342 27.1819   1
   8   6   1 484.676 24.8381   8
  -8   6  -1 466.060 21.9507   1
  -8   6  -1 510.833 20.4554   2
  -8   6  -1 496.209 24.2164   8
   8   6   1 524.808 22.8506   2
  10  -6   1 105.534 10.0966   1
 -10  -6  -1 88.9404 12.2655   3
  10  -6   1 104.951 10.0506   7
  10  -6   1 110.626 11.3479   3
  10   6   1 117.093 11.2467   3
  10   6   1 83.6777 12.6646   8
 -10   6  -1 93.5544 8.48493   2
  10   6   1 100.828 11.5080   2
 -10   6  -1 80.8488 11.5645   8
  12  -6   1 5.59234 5.74385   3
 -12  -6  -1 9.07016 6.91388   3
 -12  -6  -1 7.43473 7.31632   5
  12  -6   1 0.00313 4.59677   1
 -12   6  -1 14.0592 6.58010   8
 -12   6  -1 -2.3842 5.62607   3
  12   6   1 19.1290 7.58692   8
  12   6   1 5.94976 6.19570   2
 -14  -6  -1 26.6491 8.06050   3
  14  -6   1 13.2391 9.49516   1
 -14  -6  -1 31.0751 8.93645   5
 -14   6  -1 18.7237 6.94929   8
 -14   6  -1 16.9613 7.16729   3
  14   6   1 9.24055 6.30812   2
  14   6   1 11.2083 7.82976   8
   7  -7  -1 118.305 12.4634   1
  -7  -7   1 118.078 14.0950   3
   7  -7  -1 111.303 13.3024   3
   7   7  -1 91.0944 12.1196   2
  -7   7   1 130.938 13.4995   8
   5  -7  -1 693.323 29.6581   1
   5  -7  -1 671.033 30.4947   3
  -5  -7   1 742.851 31.0649   3
  -5   7   1 646.813 31.1607   8
   5   7  -1 761.299 29.7611   2
   5   7  -1 682.054 32.3871   8
  -3  -7   1 26.7525 7.65959   1
   3  -7  -1 34.1272 7.27998   1
  -3  -7   1 54.8907 11.3270   3
   3  -7  -1 32.2055 7.51708   3
  -3   7   1 36.3733 8.56935   8
   3   7  -1 41.8120 9.05400   8
   3   7  -1 35.7197 7.18688   2
  -1  -7   1 91.1434 11.9135   3
   1  -7  -1 90.9639 12.2395   1
  -1  -7   1 86.3512 11.3832   1
   1  -7  -1 93.0397 12.4759   3
  -1   7   1 71.6529 9.28047   2
   1   7  -1 75.8336 9.79051   2
  -1   7   1 65.0231 12.4305   8
   1   7  -1 72.9240 12.2249   8
  -1  -7  -1 9.87877 6.36420   3
  -1  -7  -1 2.86845 5.71744   1
   1  -7   1 -6.8589 5.54514   1
   1  -7   1 2.00782 5.64656   3
   1   7   1 6.64252 6.95077   8
  -1   7  -1 5.50311 6.16489   8
  -1   7  -1 -0.3952 5.51767   2
   1   7   1 -3.2164 4.91682   2
  -3  -7  -1 29.6783 7.72333   1
  -3  -7  -1 12.5351 7.39331   3
   3  -7   1 20.5314 7.41255   3
   3  -7   1 20.7838 10.2973   1
  -3   7  -1 22.4184 5.66684   2
  -3   7  -1 33.3652 8.67223   8
   3   7   1 20.6096 6.08106   2
   3   7   1 28.7317 7.68996   8
   5  -7   1 54.3881 9.82334   1
  -5  -7  -1 47.9525 11.5528   1
  -5  -7  -1 37.0724 8.71429   3
   5  -7   1 32.4834 7.65921   3
   5   7   1 30.2971 9.00672   8
  -5   7  -1 48.9968 11.9629   8
   5   7   1 52.4919 10.1335   2
  -5   7  -1 60.9397 11.3221   2
   7  -7   1 10.0074 6.38061   3
  -7  -7  -1 -3.3858 6.74709   3
   7  -7   1 6.43544 5.68497   1
   7   7   1 7.75597 11.0348   8
   7   7   1 13.5533 6.36504   2
  26   0  -2 106.993 12.7336   8
 -26   0   2 103.224 13.2294   5
 -24   0   2 26.9691 7.63749   5
  24   0  -2 25.8968 7.03897   8
  24   0  -2 21.2298 5.45930   7
  22   0  -2 133.839 9.83267   7
  22   0  -2 105.611 10.6808   8
 -22   0   2 125.120 11.0568   5
 -22   0   2 118.438 9.05927   2
 -22   0   2 116.589 8.89186   8
  22   0  -2 120.795 9.17544   2
 -22   0   2 120.441 10.4642   3
  20   0  -2 94.5420 8.01222   2
  20   0  -2 106.307 8.78730   3
 -20   0   2 90.4607 8.51273   3
  20   0  -2 105.820 9.47400   8
 -20   0   2 99.1135 7.91157   2
 -20   0   2 100.644 7.76646   8
 -18   0   2 1251.55 44.9629   5
  18   0  -2 1341.25 45.0562   3
 -18   0   2 1327.67 44.8735   3
 -18   0   2 1302.51 44.3714   2
  18   0  -2 1296.99 45.6058   8
 -18   0   2 1313.85 44.4573   8
  18   0  -2 1243.78 43.9558   2
  18   0  -2 1266.37 44.6927   7
  16   0  -2 3087.56 97.9781   3
  16   0  -2 2983.71 97.0681   2
  16   0  -2 2936.86 98.2345   8
 -16   0   2 2979.85 97.3043   2
  16   0  -2 2963.20 97.6573   7
 -16   0   2 3000.33 97.6941   3
 -16   0   2 2947.41 97.8733   5
 -16   0   2 3069.91 97.4366   8
  12   0  -2 1652.84 54.2666   7
 -12   0   2 1633.88 53.9408   2
  12   0  -2 1678.25 54.3476   3
  12   0  -2 1613.17 54.4901   8
 -12   0   2 1667.50 54.1711   3
  12   0  -2 1641.92 54.3538   5
 -12   0   2 1627.23 53.9557   8
 -12   0   2 1668.35 52.4175   4
  12   0  -2 1623.88 53.7499   2
  -8   0   2 700.901 22.9678   4
   8   0  -2 692.494 23.8022   7
  -8   0   2 709.638 23.4991   8
   8   0  -2 725.266 23.8621   8
   8   0  -2 710.590 23.8927   5
   8   0  -2 679.730 23.4256   2
  -8   0   2 685.947 23.5498   2
  -8   0   2 715.276 23.6583   3
   8   0  -2 725.318 23.7329   3
  -6   0   2 1962.12 63.5388   8
   6   0  -2 2072.26 63.4189   4
  -6   0   2 1968.04 63.5552   3
   6   0  -2 1935.44 63.5059   2
   6   0  -2 2051.35 63.8829   5
  -6   0   2 1955.99 63.6050   2
   4   0  -2 509.195 17.0812   2
   4   0  -2 515.019 17.1703   4
   4   0  -2 532.274 17.2706   5
   4   0  -2 527.751 17.4886   6
  -4   0   2 515.808 17.1684   4
   4   0  -2 532.526 16.9802   3
  -4   0   2 499.865 17.2334   5
  -4   0   2 528.222 17.5037   2
   4   0  -2 532.380 16.9400   8
   2   0  -2 10.3043 1.06734   4
   2   0  -2 7.02778 0.94849   6
   2   0  -2 7.14450 0.99499   1
  -2   0   2 11.0270 1.05667   6
   2   0  -2 8.83446 0.84765   5
  -2   0   2 9.45387 0.85264   5
   0   0   2 124.549 4.25475   8
   0   0   2 123.463 4.47669   1
   0   0   2 126.649 4.75434   6
   0   0  -2 133.290 4.77003   6
   0   0   2 132.756 4.42212   3
   0   0  -2 126.953 4.71769   7
   0   0  -2 136.260 4.36236   8
   0   0  -2 120.611 4.46253   1
   0   0  -2 134.142 4.43271   3
  10   0   2 3723.50 119.685   7
 -10   0  -2 3829.93 119.486   2
 -10   0  -2 3668.27 120.135   3
  10   0   2 3605.09 120.105   8
 -10   0  -2 3834.48 120.210   8
  10   0   2 3737.35 119.481   2
 -10   0  -2 3713.51 119.891   7
  12   0   2 1182.14 40.5108   7
 -12   0  -2 1167.44 40.2893   5
 -12   0  -2 1142.09 40.6702   3
 -12   0  -2 1204.43 41.0528   8
 -12   0  -2 1219.13 40.2657   2
  12   0   2 1188.74 40.4878   5
  12   0   2 1186.23 41.1047   8
  12   0   2 1238.59 41.0281   3
 -12   0  -2 1234.66 40.9071   7
 -14   0  -2 38.0441 5.59171   2
  14   0   2 27.1349 4.75860   7
  14   0   2 33.2482 5.70350   8
 -14   0  -2 36.6595 5.75014   7
 -14   0  -2 30.0297 5.34190   8
  14   0   2 33.5439 5.13356   3
 -14   0  -2 34.7723 5.25929   3
 -14   0  -2 34.6072 4.70900   5
 -16   0  -2 -3.0835 2.72553   8
  16   0   2 2.78979 3.10026   3
 -16   0  -2 -1.8726 2.61869   2
  16   0   2 3.10294 2.94296   7
 -16   0  -2 0.91061 3.54345   7
  16   0   2 4.11981 3.35365   8
 -16   0  -2 -0.8801 3.36621   5
 -16   0  -2 -3.3007 3.32314   3
  18   0   2 144.186 9.81137   3
  18   0   2 131.850 9.10411   7
 -18   0  -2 134.588 9.49845   8
  18   0   2 119.318 9.95855   8
 -18   0  -2 110.341 9.53709   3
 -18   0  -2 125.406 9.87183   7
 -18   0  -2 133.331 9.38529   5
 -18   0  -2 129.290 8.57096   2
 -20   0  -2 457.763 19.9671   8
  20   0   2 448.911 19.9650   3
  20   0   2 450.905 19.6896   7
 -20   0  -2 435.447 19.6349   5
 -20   0  -2 452.826 19.1137   2
 -20   0  -2 475.078 20.4340   3
  20   0   2 433.513 20.6878   8
 -22   0  -2 738.454 29.5408   3
  22   0   2 753.056 29.2100   7
  22   0   2 729.525 37.2338   8
  22   0   2 719.716 29.4455   3
 -22   0  -2 693.359 28.9173   5
 -24   0  -2 463.930 23.2016   2
 -24   0  -2 548.276 23.6925   3
 -24   0  -2 522.138 23.5105   5
 -24   0  -2 485.959 22.5872   8
  24   0   2 513.464 24.7011   8
 -26   0  -2 586.359 27.6096   3
 -26   0  -2 626.276 27.4388   5
  25  -1  -2 526.981 25.2948   1
 -25  -1   2 518.445 24.2317   5
  25  -1  -2 480.360 24.1292   8
 -25   1   2 553.751 24.0831   5
  25   1  -2 485.769 24.7402   8
  25   1  -2 500.337 22.7371   2
 -23  -1   2 438.547 19.7209   2
 -23  -1   2 471.784 21.1672   5
  23  -1  -2 439.806 20.4394   7
  23  -1  -2 388.385 21.4271   8
  23  -1  -2 442.813 21.4999   1
 -23   1   2 419.227 20.3632   5
 -23   1   2 411.701 19.4348   3
  23   1  -2 461.582 20.1265   2
  23   1  -2 405.485 20.8574   8
  23   1  -2 433.868 18.8019   7
 -21  -1   2 1495.15 51.9199   2
  21  -1  -2 1464.86 52.9251   8
 -21  -1   2 1484.17 52.0188   3
  21  -1  -2 1516.46 53.6490   1
 -21  -1   2 1557.47 51.4669   8
 -21  -1   2 1510.93 52.6709   5
  21  -1  -2 1461.87 52.4659   3
  21   1  -2 1467.64 51.0825   7
 -21   1   2 1423.92 52.0081   5
  21   1  -2 1527.87 52.0255   2
 -21   1   2 1485.01 50.9964   2
 -21   1   2 1460.83 51.4749   8
 -21   1   2 1483.15 51.9014   3
  19  -1  -2 2054.72 68.8210   7
 -19  -1   2 1956.95 68.4224   5
 -19  -1   2 2025.28 68.1354   3
  19  -1  -2 2064.81 68.6112   3
  19  -1  -2 1994.65 68.8541   8
 -19  -1   2 2081.44 68.1791   2
 -19   1   2 2098.88 68.0319   8
  19   1  -2 2024.15 68.2209   3
  19   1  -2 2024.55 68.0234   2
  19   1  -2 1966.22 69.1450   8
 -19   1   2 2085.14 68.4194   5
  19   1  -2 1983.44 67.3198   7
 -19   1   2 1958.42 67.0696   2
 -19   1   2 2002.59 68.0024   3
  17  -1  -2 318.266 14.8017   7
 -17  -1   2 335.260 13.9203   8
 -17  -1   2 318.421 14.8137   5
 -17  -1   2 312.517 14.1904   3
  17  -1  -2 328.045 14.6430   3
  17  -1  -2 312.279 14.7310   8
 -17  -1   2 324.027 14.3660   2
  17   1  -2 335.587 15.4144   7
  17   1  -2 301.300 14.1995   2
 -17   1   2 319.064 13.3725   2
 -17   1   2 328.362 14.5518   3
  17   1  -2 311.561 14.9763   8
 -17   1   2 320.358 14.4751   5
 -17   1   2 338.029 14.2638   8
 -17   1   2 324.844 11.1341   4
  17   1  -2 323.090 14.2295   3
 -15  -1   2 278.473 12.4485   3
  15  -1  -2 274.891 12.8824   8
 -15  -1   2 309.441 12.8547   2
  15  -1  -2 264.082 12.6452   3
 -15  -1   2 265.251 12.6215   5
  15  -1  -2 286.828 13.1958   7
 -15  -1   2 308.285 12.3629   8
 -15   1   2 277.082 12.6199   5
 -15   1   2 287.577 11.7635   2
  15   1  -2 268.167 12.4689   3
 -15   1   2 294.470 12.5345   8
  15   1  -2 289.052 13.3231   8
 -15   1   2 297.552 10.3779   4
  15   1  -2 297.092 12.7838   2
  15   1  -2 285.157 12.0206   7
  13  -1  -2 115.851 7.06984   8
  13  -1  -2 123.942 7.32681   7
 -13  -1   2 112.479 6.77588   2
  13  -1  -2 108.794 6.76945   3
 -13  -1   2 116.320 7.09681   5
 -13  -1   2 117.750 6.49356   8
 -13  -1   2 114.824 6.78002   3
 -13   1   2 107.037 6.74235   5
  13   1  -2 124.544 6.85389   3
 -13   1   2 113.074 5.63862   4
 -13   1   2 115.872 6.01411   2
  13   1  -2 112.467 7.23649   8
 -13   1   2 114.922 6.63327   8
  13   1  -2 114.197 6.14276   7
  13   1  -2 116.122 6.95329   2
  13   1  -2 110.232 4.70687   4
 -13   1   2 108.495 6.70946   3
 -11  -1   2 834.008 29.9993   5
  11  -1  -2 872.913 30.2756   8
  11  -1  -2 881.159 30.1970   3
  11  -1  -2 881.145 30.2524   5
 -11  -1   2 895.431 29.8617   8
  11  -1  -2 917.620 30.9412   1
 -11  -1   2 873.789 30.1879   2
  11  -1  -2 909.104 30.6410   7
 -11  -1   2 871.269 29.9254   3
 -11   1   2 868.304 29.9286   3
  11   1  -2 879.413 30.1826   2
  11   1  -2 913.154 30.0845   5
 -11   1   2 886.977 29.2289   2
 -11   1   2 890.888 30.0253   8
  11   1  -2 855.852 28.6724   4
  11   1  -2 838.526 29.3269   7
 -11   1   2 836.001 30.0269   5
 -11   1   2 891.952 29.0102   4
  11   1  -2 875.448 29.9593   3
  -7  -1   2 2660.48 85.2226   2
  -7  -1   2 2644.20 84.8761   5
  -7  -1   2 2727.44 84.8261   8
   7  -1  -2 2605.58 85.4525   1
   7  -1  -2 2625.53 85.0120   8
  -7  -1   2 2546.71 84.7235   3
   7  -1  -2 2594.27 85.1416   5
  -7   1   2 2586.76 84.8467   8
   7   1  -2 2759.78 84.6126   4
   7   1  -2 2614.35 85.1712   2
   7   1  -2 2674.62 85.1425   8
   7   1  -2 2655.83 84.7656   3
  -7   1   2 2621.99 84.0385   2
   7   1  -2 2825.78 84.9120   5
   7   1  -2 2621.24 84.2272   7
  -7  -1  -2 1081.19 35.8393   2
  -7  -1  -2 1116.95 36.4347   8
  -7  -1  -2 1059.40 35.9614   7
  -7  -1  -2 1082.17 36.2804   3
  -7  -1  -2 1011.46 35.8974   5
   7  -1   2 1107.05 36.2967   3
   7  -1   2 1086.42 36.1454   7
   7   1   2 1161.09 36.3176   3
  -7   1  -2 1055.47 36.3374   8
   7   1   2 1086.69 36.2097   1
  -7   1  -2 1084.72 35.5870   5
  -7   1  -2 1070.31 36.1146   3
   7   1   2 1053.34 35.9883   2
   7   1   2 1117.27 35.8824   7
   7   1   2 1081.45 36.5671   8
  -7   1  -2 1070.47 36.0626   7
 -11  -1  -2 3190.88 105.797   5
 -11  -1  -2 3364.65 106.369   8
 -11  -1  -2 3298.70 105.668   2
  11  -1   2 3403.98 105.635   5
 -11  -1  -2 3216.56 105.835   7
  11  -1   2 3429.77 106.425   3
  11  -1   2 3410.71 106.230   7
  11  -1   2 3247.28 106.318   8
 -11  -1  -2 3030.12 105.962   3
 -11   1  -2 3380.25 104.240   4
  11   1   2 3333.41 105.594   7
  11   1   2 3241.33 105.857   2
 -11   1  -2 3365.25 105.487   2
 -11   1  -2 3313.91 106.424   8
 -11   1  -2 3353.53 106.102   3
 -11   1  -2 3296.36 105.516   5
  11   1   2 3254.77 103.804   4
  11   1   2 3223.27 106.602   8
 -11   1  -2 3159.76 105.970   7
  11   1   2 3046.03 105.873   3
  13  -1   2 1351.88 46.8120   7
  13  -1   2 1402.02 47.1846   3
 -13  -1  -2 1446.50 52.2170   8
 -13  -1  -2 1363.73 46.9192   3
 -13  -1  -2 1399.63 46.4197   2
 -13  -1  -2 1325.41 46.6428   7
 -13  -1  -2 1347.42 46.5333   5
  13  -1   2 1347.77 47.1430   8
 -13   1  -2 1302.32 46.7474   7
  13   1   2 1369.74 46.6339   2
  13   1   2 1329.16 46.7583   3
  13   1   2 1387.15 47.5590   8
 -13   1  -2 1398.62 46.8530   3
 -13   1  -2 1423.84 44.3518   4
 -13   1  -2 1393.50 46.1384   2
  13   1   2 1413.47 46.3547   7
 -13   1  -2 1364.71 46.2158   5
 -13   1  -2 1413.31 47.5445   8
 -15  -1  -2 2743.47 90.1777   7
 -15  -1  -2 2738.33 90.4535   8
  15  -1   2 2688.63 90.6773   8
 -15  -1  -2 2666.70 89.9536   5
 -15  -1  -2 2776.05 89.7309   2
  15  -1   2 2735.28 90.5843   3
 -15  -1  -2 2715.95 90.4138   3
  15  -1   2 2768.92 90.3374   7
 -15   1  -2 2725.25 90.2183   3
 -15   1  -2 2762.93 86.9540   4
 -15   1  -2 2702.58 89.6012   5
  15   1   2 2718.29 89.9771   2
  15   1   2 2749.52 89.6410   7
  15   1   2 2703.11 91.0829   8
 -15   1  -2 2864.16 89.5696   2
 -15   1  -2 2803.67 90.7577   8
  17  -1   2 1298.33 47.4790   8
 -17  -1  -2 1288.12 46.8221   7
 -17  -1  -2 1333.68 47.1084   3
 -17  -1  -2 1345.25 46.4122   2
  17  -1   2 1323.21 47.4288   3
 -17  -1  -2 1340.51 46.8242   5
  17  -1   2 1380.52 47.3432   7
 -17  -1  -2 1447.02 47.5095   8
 -17   1  -2 1350.41 46.1337   2
  17   1   2 1414.99 46.5170   7
 -17   1  -2 1334.18 46.9700   3
 -17   1  -2 1364.93 47.5271   8
 -17   1  -2 1329.13 46.3457   5
  17   1   2 1312.86 47.8518   8
  17   1   2 1377.49 47.2540   3
  17   1   2 1300.31 46.6578   2
  19  -1   2 1054.55 38.6834   7
 -19  -1  -2 1045.70 37.8046   2
  19  -1   2 1037.88 39.0526   3
 -19  -1  -2 1068.54 38.9287   3
 -19  -1  -2 1053.14 40.4795   5
 -19  -1  -2 1080.57 39.2886   8
 -19  -1  -2 1028.65 38.6178   7
 -19   1  -2 1037.85 38.0586   5
  19   1   2 1066.61 38.8111   3
 -19   1  -2 1104.91 39.3487   8
  19   1   2 1034.94 39.5658   7
  19   1   2 1021.32 38.2414   2
  19   1   2 1128.36 48.5379   8
 -19   1  -2 1098.48 37.7811   2
 -19   1  -2 1030.48 38.5284   3
 -21  -1  -2 432.777 20.3729   5
  21  -1   2 459.659 20.5534   7
  21  -1   2 451.532 21.1625   8
 -21  -1  -2 458.286 26.7643   7
 -21  -1  -2 466.186 21.0655   3
  21  -1   2 417.259 20.3850   3
 -21  -1  -2 421.861 19.3428   2
 -21   1  -2 442.025 19.1670   2
  21   1   2 434.989 21.6140   8
  21   1   2 471.846 20.9884   3
 -21   1  -2 463.151 20.5928   3
 -21   1  -2 447.008 20.0213   5
  21   1   2 455.133 19.4665   7
  21   1   2 471.062 20.3501   2
  23  -1   2 306.752 17.6368   8
 -23  -1  -2 304.686 17.1658   5
 -23  -1  -2 296.917 15.8815   8
 -23  -1  -2 312.298 19.0763   2
 -23  -1  -2 303.476 18.6809   3
 -23   1  -2 292.170 16.3747   8
 -23   1  -2 276.653 14.7991   2
  23   1   2 290.881 18.0370   8
  23   1   2 267.854 15.0252   7
 -23   1  -2 283.037 16.4244   3
 -23   1  -2 335.506 16.9365   5
  23   1   2 281.765 16.1155   3
 -25  -1  -2 75.0284 11.7314   5
  25  -1   2 95.7910 12.8857   8
 -25  -1  -2 81.9207 11.6884   3
 -25   1  -2 105.537 16.4986   3
 -25   1  -2 86.9697 11.5082   5
  25   1   2 79.6094 12.4781   8
  24  -2  -2 -2.1731 5.32148   1
  24  -2  -2 3.06401 5.68703   8
 -24  -2   2 26.6611 8.62628   5
  24   2  -2 2.20264 6.01243   8
 -24   2   2 6.77828 6.78898   5
  24   2  -2 3.87377 6.01277   2
 -22  -2   2 22.0653 8.22993   3
  22  -2  -2 18.4721 6.16411   1
 -22  -2   2 18.1993 6.94135   5
 -22  -2   2 13.1027 4.77086   2
 -22   2   2 45.8230 9.14762   5
 -22   2   2 26.8310 6.00385   3
  22   2  -2 28.1026 6.75902   8
  22   2  -2 25.6898 6.20977   2
 -22   2   2 41.7695 10.3849   8
  20  -2  -2 329.955 16.9549   8
  20  -2  -2 358.469 17.4717   1
 -20  -2   2 326.850 16.7743   5
  20  -2  -2 313.552 16.5320   3
 -20  -2   2 324.789 16.3500   3
 -20  -2   2 349.176 15.5168   8
  20  -2  -2 334.265 16.8202   7
 -20   2   2 342.294 14.8017   2
 -20   2   2 376.905 16.3127   8
 -20   2   2 329.010 16.3203   3
  20   2  -2 345.865 16.9520   2
 -20   2   2 348.955 16.6880   5
  20   2  -2 311.117 14.3617   7
 -18  -2   2 152.591 12.7518   8
 -18  -2   2 152.967 9.75604   2
 -18  -2   2 125.603 10.0688   5
  18  -2  -2 139.458 15.2870   3
  18  -2  -2 144.939 10.5449   7
  18  -2  -2 125.352 9.93666   8
  18  -2  -2 131.077 10.2783   1
 -18  -2   2 139.345 10.0828   3
 -18   2   2 133.038 9.76320   5
  18   2  -2 137.155 10.8512   8
 -18   2   2 138.615 9.28300   8
  18   2  -2 153.921 8.23019   7
 -18   2   2 160.951 8.36960   2
  18   2  -2 142.377 10.4925   2
 -18   2   2 130.246 7.04779   4
  18   2  -2 139.548 9.61697   3
 -18   2   2 146.722 9.67710   3
 -16  -2   2 2040.00 68.8348   5
  16  -2  -2 2100.40 69.5120   1
 -16  -2   2 2028.75 68.5904   3
  16  -2  -2 2021.58 69.0345   8
 -16  -2   2 2095.78 68.8232   2
  16  -2  -2 2047.76 69.0606   3
  16  -2  -2 2152.21 69.5690   7
 -16  -2   2 2168.44 68.3684   8
  16   2  -2 2068.00 68.5218   3
  16   2  -2 1983.02 66.0270   4
 -16   2   2 1972.65 68.3298   5
  16   2  -2 2073.66 69.0422   2
 -16   2   2 2082.39 68.7506   8
  16   2  -2 1993.06 66.9478   7
 -16   2   2 2015.96 68.4055   3
  16   2  -2 2013.68 69.7016   8
 -16   2   2 2002.73 66.8796   2
 -14  -2   2 1978.72 66.9344   3
  14  -2  -2 1994.68 67.3832   3
 -14  -2   2 2118.11 66.8805   8
 -14  -2   2 2014.14 67.1261   5
  14  -2  -2 2090.14 67.8672   7
  14  -2  -2 2020.88 67.6792   1
 -14  -2   2 2038.10 67.2623   2
  14  -2  -2 1996.79 67.3676   8
 -14   2   2 1999.65 65.3840   2
  14   2  -2 2013.32 65.4484   7
  14   2  -2 1970.87 65.2441   4
  14   2  -2 2031.64 66.8560   3
  14   2  -2 1965.69 67.8803   8
  14   2  -2 2020.91 67.3817   2
 -14   2   2 2006.48 66.8787   3
 -14   2   2 2091.24 67.2520   8
 -14   2   2 1910.17 66.6866   5
 -12  -2   2 1934.43 62.6431   2
 -12  -2   2 1822.66 62.2099   3
  12  -2  -2 1870.58 62.5671   8
  12  -2  -2 1868.37 62.7889   1
 -12  -2   2 1867.97 62.2502   5
  12  -2  -2 1901.95 62.6957   3
 -12  -2   2 1964.12 62.2791   8
  12   2  -2 1898.49 62.1304   3
  12   2  -2 1913.14 62.7587   2
  12   2  -2 1927.34 63.2041   8
  12   2  -2 1810.44 61.1009   4
 -12   2   2 1820.70 62.1009   5
 -12   2   2 1821.96 60.6359   2
 -12   2   2 1870.87 63.4855   3
  12   2  -2 1893.96 60.7151   7
 -12   2   2 1886.52 62.4260   8
 -10  -2   2 3784.91 117.644   2
  10  -2  -2 3702.62 117.513   3
 -10  -2   2 3620.38 117.156   3
  10  -2  -2 3644.54 117.619   1
 -10  -2   2 3831.61 117.319   8
  10  -2  -2 3560.92 117.335   8
 -10  -2   2 3548.23 117.045   5
  10   2  -2 3646.48 117.027   3
 -10   2   2 3631.92 117.376   8
  10   2  -2 3627.55 117.942   8
 -10   2   2 3551.79 117.100   3
 -10   2   2 3578.15 115.613   2
  10   2  -2 3632.69 117.598   2
 -10   2   2 3543.38 117.041   5
  10   2  -2 3695.78 115.620   7
  -8  -2   2 570.782 20.5521   3
  -8  -2   2 574.817 20.8802   2
  -8  -2   2 630.126 20.8316   8
   8  -2  -2 579.773 20.8162   3
   8  -2  -2 586.401 20.7458   5
   8  -2  -2 552.786 20.7134   8
   8  -2  -2 588.402 18.8114   6
   8  -2  -2 518.542 20.7427   1
  -8  -2   2 566.786 20.4071   5
  -8   2   2 572.968 20.5988   3
   8   2  -2 560.949 20.4288   3
   8   2  -2 565.589 21.2462   8
  -8   2   2 562.320 20.4605   5
   8   2  -2 582.078 18.9382   7
   8   2  -2 579.691 20.7997   1
  -8   2   2 586.954 20.8198   8
  -8   2   2 619.588 19.1203   2
  -8   2   2 576.383 21.1104   1
   8   2  -2 556.432 20.9162   2
   6  -2  -2 562.634 19.4296   3
  -6  -2   2 563.474 19.2905   8
  -6  -2   2 506.986 17.3809   7
   6  -2  -2 537.102 19.2185   5
   6  -2  -2 534.175 19.3018   8
  -6  -2   2 540.373 18.8332   5
  -6  -2   2 534.220 19.1206   3
  -6  -2   2 534.995 19.3575   2
   6   2  -2 567.164 19.8453   6
   6   2  -2 542.483 19.6816   8
  -6   2   2 525.332 19.1469   3
   6   2  -2 484.779 19.4366   2
  -6   2   2 538.292 19.5187   8
   6   2  -2 539.678 19.1706   1
   6   2  -2 548.179 19.1412   3
  -6   2   2 550.100 19.3646   8
  -6   2   2 540.746 17.6617   2
  -6   2   2 545.730 19.6912   1
   6   2  -2 541.039 17.3758   7
  -4  -2   2 216.908 9.05942   2
  -4  -2   2 208.275 8.84854   3
   4  -2  -2 240.357 9.33973   1
   4  -2  -2 227.392 9.13722   8
   4  -2  -2 228.739 9.00154   5
   4  -2  -2 223.680 9.17393   3
   4   2  -2 206.157 9.07940   6
  -4   2   2 205.395 9.32826   8
   4   2  -2 222.845 8.98625   3
  -4   2   2 213.656 7.69644   2
   4   2  -2 223.468 8.83373   1
   4   2  -2 212.481 9.29701   8
  -4   2   2 220.797 9.03743   3
  -4   2   2 222.188 9.16285   8
   2  -2  -2 143.675 6.90230   1
  -2  -2   2 154.659 6.69936   3
  -2  -2   2 139.559 6.50798   1
   2  -2  -2 149.536 6.86380   3
  -2  -2   2 149.393 6.71500   2
   2  -2  -2 166.077 5.86812   2
   2  -2  -2 164.828 7.03241   3
  -2  -2   2 145.159 6.63320   3
   2  -2  -2 148.833 7.15149   8
  -2  -2   2 153.018 5.38995   7
   2   2  -2 148.353 6.54216   6
   2   2  -2 154.106 6.98254   8
  -2   2   2 153.751 5.87751   2
   2   2  -2 159.717 6.48763   1
  -2   2   2 146.743 6.86715   8
  -2   2   2 152.413 7.33969   8
  -2   2   2 146.177 7.00937   1
   0  -2   2 623.387 21.0318   3
   0  -2  -2 588.881 21.1783   3
   0  -2   2 580.559 20.5382   1
   0  -2  -2 641.456 21.6953   8
   0  -2  -2 605.479 21.2342   1
   0  -2   2 609.665 20.8993   3
   0  -2   2 615.415 20.0843   7
   0  -2  -2 618.258 20.3461   2
   0  -2   2 631.689 20.5438   6
   0   2   2 585.483 21.2378   1
   0   2   2 589.743 21.5232   8
   0   2  -2 579.910 20.4014   1
   0   2   2 586.608 20.3582   2
   0   2  -2 619.994 20.6090   6
   0   2   2 607.957 21.1602   3
   0   2  -2 630.403 21.1942   8
   0   2  -2 599.364 20.8125   2
  -4  -2  -2 3822.57 120.314   3
  -4  -2  -2 3567.34 120.186   1
  -4   2  -2 3851.94 120.313   8
   8  -2   2 861.232 29.0441   5
   8  -2   2 848.859 29.8805   8
  -8  -2  -2 875.671 30.0598   3
  -8  -2  -2 904.438 30.2349   8
   8  -2   2 906.508 29.9538   7
   8  -2   2 860.902 28.9531   1
  -8  -2  -2 831.312 29.3182   2
   8  -2   2 811.822 29.7575   3
  -8  -2  -2 865.974 29.2822   7
   8   2   2 844.193 28.9272   7
   8   2   2 822.270 29.6870   2
   8   2   2 838.345 30.4925   8
  -8   2  -2 852.227 29.7058   3
   8   2   2 896.092 30.1045   1
   8   2   2 893.085 29.8668   3
  -8   2  -2 828.838 30.0968   8
  -8   2  -2 803.319 28.7920   5
  10  -2   2 7516.37 238.779   5
  12  -2   2 14.6428 3.86438   1
 -12  -2  -2 11.2331 3.52032   3
  12  -2   2 17.7311 3.96000   7
 -12  -2  -2 12.5864 3.06862   2
  12  -2   2 12.4820 3.39517   3
 -12  -2  -2 11.1930 3.38128   8
 -12  -2  -2 17.6355 4.31950   5
  12  -2   2 12.1001 3.48313   8
 -12  -2  -2 18.7096 4.65129   7
  12   2   2 7.19367 3.09437   3
  12   2   2 6.55747 3.00762   2
 -12   2  -2 11.6676 3.06707   5
  12   2   2 7.00563 2.62205   7
 -12   2  -2 9.76190 3.14272   3
 -12   2  -2 8.90393 2.67370   2
  12   2   2 14.1364 4.20970   8
  12   2   2 5.63122 3.09755   1
 -12   2  -2 12.7667 3.44646   8
  14  -2   2 59.3383 6.04851   1
 -14  -2  -2 64.5973 6.88289   5
 -14  -2  -2 54.7201 7.02468   3
  14  -2   2 57.7383 6.78503   8
 -14  -2  -2 59.7461 6.15668   2
 -14  -2  -2 57.7514 6.62144   8
  14  -2   2 57.6081 6.55008   3
 -14  -2  -2 53.3007 6.48048   7
  14  -2   2 52.7467 6.56531   7
  14   2   2 54.7614 6.54623   3
  14   2   2 54.0373 6.51742   1
 -14   2  -2 63.6503 5.80406   5
 -14   2  -2 60.8817 6.06804   2
  14   2   2 56.0466 3.76123   4
  14   2   2 69.0760 7.78390   8
  14   2   2 57.6326 5.81729   7
 -14   2  -2 57.0746 6.48600   8
 -14   2  -2 85.9287 7.03984   3
 -16  -2  -2 73.7831 7.75705   7
  16  -2   2 79.6954 7.47663   1
  16  -2   2 88.9674 8.56151   3
  16  -2   2 88.0129 8.33949   8
 -16  -2  -2 77.1675 7.47183   8
 -16  -2  -2 102.838 9.07394   3
 -16  -2  -2 97.9012 8.75682   5
  16   2   2 89.9657 8.04983   3
  16   2   2 80.8881 4.03438   4
 -16   2  -2 80.8160 7.08698   5
  16   2   2 92.9497 8.46281   2
  16   2   2 70.8431 9.03502   8
 -16   2  -2 76.9036 7.75592   8
 -16   2  -2 87.2981 8.22978   3
  16   2   2 102.027 10.8676   1
 -16   2  -2 86.1843 7.18124   2
  16   2   2 83.8300 6.98030   7
 -18  -2  -2 2.26009 4.15130   3
  18  -2   2 32.9279 8.64669   8
 -18  -2  -2 6.24387 8.75084   5
  18  -2   2 7.30747 4.47154   3
 -18  -2  -2 11.9248 4.78387   7
  18  -2   2 3.76862 3.93995   1
 -18  -2  -2 0.55229 3.71747   8
 -18   2  -2 7.23971 3.53991   8
 -18   2  -2 11.1376 3.87526   2
 -18   2  -2 2.76365 4.24512   5
 -18   2  -2 2.88078 4.10325   3
  18   2   2 10.4931 6.47546   2
  18   2   2 3.78053 3.66868   3
  18   2   2 5.43421 3.62406   7
  20  -2   2 126.091 10.8900   1
 -20  -2  -2 122.666 11.3272   5
 -20  -2  -2 137.855 11.4717   3
  20  -2   2 123.886 10.9920   8
 -20  -2  -2 103.905 9.33759   2
  20  -2   2 119.872 10.6463   7
 -20  -2  -2 118.120 10.6810   7
  20  -2   2 123.713 10.5931   3
  20   2   2 117.148 11.8535   8
  20   2   2 106.280 8.81266   7
  20   2   2 117.698 10.1244   1
 -20   2  -2 109.437 10.4366   3
 -20   2  -2 125.373 10.6499   2
  20   2   2 134.907 11.1262   2
  20   2   2 117.630 11.6237   3
 -20   2  -2 113.299 9.80388   5
  22  -2   2 509.843 23.7885   3
 -22  -2  -2 508.526 23.4982   5
  22  -2   2 488.518 23.3386   8
 -22  -2  -2 508.508 22.3921   8
 -22  -2  -2 525.401 32.7067   3
  22  -2   2 491.234 22.4801   1
 -22  -2  -2 508.085 22.8310   7
 -22   2  -2 493.845 22.1533   5
  22   2   2 504.455 23.4075   2
  22   2   2 516.406 22.8710   3
  22   2   2 478.514 21.7076   7
 -22   2  -2 500.119 23.0359   8
  22   2   2 475.300 24.1056   8
 -22   2  -2 509.330 22.9519   3
  24  -2   2 433.775 22.0177   8
 -24  -2  -2 420.607 21.6643   3
 -24  -2  -2 416.645 22.1981   5
  24  -2   2 407.053 20.8006   1
  24   2   2 426.307 21.9767   2
 -24   2  -2 419.857 20.9749   5
  24   2   2 427.851 23.2547   8
  23  -3  -2 128.620 12.1055   8
  23  -3  -2 127.562 12.7667   1
 -23  -3   2 131.429 13.3143   5
  23   3  -2 139.205 13.5187   2
 -23   3   2 141.887 12.6444   5
  23   3  -2 117.253 13.7761   8
  21  -3  -2 78.4895 10.1149   8
 -21  -3   2 91.8877 10.8571   5
  21  -3  -2 92.7693 10.5924   1
 -21   3   2 95.3216 10.6893   3
 -21   3   2 70.0507 10.4339   5
  21   3  -2 54.6427 10.8653   2
  19  -3  -2 24.0476 5.48560   3
 -19  -3   2 25.1182 6.47982   8
  19  -3  -2 19.1603 5.20054   1
  19  -3  -2 31.4195 8.14423   8
 -19  -3   2 23.9054 5.23707   2
  19  -3  -2 41.0208 7.96277   7
 -19  -3   2 30.2362 7.23322   5
 -19  -3   2 26.1129 6.15024   3
 -19   3   2 29.1084 6.49363   5
 -19   3   2 17.9545 5.45160   3
  19   3  -2 31.3464 8.16715   1
  19   3  -2 33.2809 6.96221   2
  19   3  -2 30.9852 7.06942   8
 -19   3   2 25.6085 6.64092   8
  17  -3  -2 4.51839 4.12272   3
 -17  -3   2 13.5397 5.70311   5
  17  -3  -2 8.35124 5.94862   8
  17  -3  -2 13.6181 8.11822   1
 -17  -3   2 11.4695 3.84479   8
 -17  -3   2 14.1725 5.01554   3
  17   3  -2 9.29534 3.98357   3
  17   3  -2 4.88104 4.82154   2
 -17   3   2 7.28677 2.84780   2
 -17   3   2 6.43449 5.02595   5
 -17   3   2 6.57465 4.06686   3
  17   3  -2 8.67026 5.28636   8
  17   3  -2 8.45114 4.42366   1
  17   3  -2 5.32105 2.61023   7
 -17   3   2 13.9354 4.47564   8
  15  -3  -2 656.425 26.4430   8
 -15  -3   2 671.707 26.4380   3
 -15  -3   2 673.538 26.4350   5
  15  -3  -2 650.036 26.5686   3
  15  -3  -2 705.558 26.7315   1
 -15  -3   2 697.276 26.5079   2
 -15   3   2 692.885 26.3132   3
  15   3  -2 713.452 26.6811   1
  15   3  -2 702.282 27.8937   8
  15   3  -2 686.500 26.9458   2
 -15   3   2 657.285 23.7686   2
 -15   3   2 672.344 26.3810   8
 -15   3   2 704.982 25.9806   5
  15   3  -2 686.920 23.5887   7
  15   3  -2 684.841 26.0620   3
  13  -3  -2 23.9621 5.63522   3
 -13  -3   2 26.8424 5.68011   2
  13  -3  -2 22.9486 5.51221   8
  13  -3  -2 31.1733 2.60362   6
 -13  -3   2 29.4569 5.54512   5
  13  -3  -2 24.4835 5.96165   1
 -13  -3   2 27.9504 6.22022   3
 -13  -3   2 26.9968 5.34879   8
 -13   3   2 23.2384 5.00737   5
  13   3  -2 20.0903 2.95979   7
 -13   3   2 23.4415 3.56280   2
  13   3  -2 15.9179 3.87189   3
  13   3  -2 27.8766 6.29850   2
  13   3  -2 29.1071 5.71535   1
  13   3  -2 25.0636 6.75389   8
 -13   3   2 27.4223 5.42232   8
 -13   3   2 17.2799 3.99193   3
 -11  -3   2 587.362 27.8272   3
  11  -3  -2 638.137 23.4465   8
 -11  -3   2 631.616 23.2893   2
 -11  -3   2 567.394 20.5768   7
 -11  -3   2 580.605 22.8559   5
 -11  -3   2 626.206 23.0077   8
  11  -3  -2 641.612 23.5954   3
  11  -3  -2 623.050 23.2414   1
  11   3  -2 586.524 23.3796   2
 -11   3   2 599.353 22.6101   5
  11   3  -2 595.210 22.8090   3
  11   3  -2 605.599 23.1643   1
 -11   3   2 592.082 23.2546   8
 -11   3   2 610.015 23.0491   3
  11   3  -2 611.046 20.3748   7
 -11   3   2 616.164 20.8217   2
  11   3  -2 636.527 24.3138   8
   9  -3  -2 1301.98 44.7557   1
  -9  -3   2 1426.56 44.9765   8
  -9  -3   2 1244.55 42.0921   7
  -9  -3   2 1344.43 44.8572   2
  -9  -3   2 1267.89 44.2773   5
   9  -3  -2 1333.86 45.0840   3
   9  -3  -2 1295.36 44.8445   8
  -9  -3   2 1293.41 44.7502   3
   9   3  -2 1301.23 45.7316   8
  -9   3   2 1329.69 44.3786   5
   9   3  -2 1314.76 45.0664   2
  -9   3   2 1358.25 42.5043   2
  -9   3   2 1290.66 45.0327   8
   9   3  -2 1308.46 44.6162   3
  -9   3   2 1295.70 45.0089   8
  -9   3   2 1319.08 44.7094   3
  -9   3   2 1233.03 45.1704   1
   7  -3  -2 382.888 15.3560   8
  -7  -3   2 373.663 16.3421   2
  -7  -3   2 367.157 12.5490   7
   7  -3  -2 402.406 15.6470   3
  -7  -3   2 403.826 15.4264   8
  -7  -3   2 362.019 15.1017   3
   7  -3  -2 382.527 15.2518   1
  -7   3   2 345.535 15.5076   8
  -7   3   2 360.732 15.3292   8
   7   3  -2 383.737 15.0906   3
   7   3  -2 391.404 15.6085   6
  -7   3   2 372.086 13.1623   2
  -7   3   2 360.847 15.5578   1
   7   3  -2 377.973 15.4911   2
   7   3  -2 372.297 15.0199   1
  -7   3   2 388.775 15.3759   3
   7   3  -2 366.484 15.8460   8
   5  -3  -2 976.055 33.0095   5
  -5  -3   2 958.703 33.1222   2
  -5  -3   2 911.501 30.6962   7
  -5  -3   2 958.454 33.1421   3
   5  -3  -2 950.528 33.1791   3
   5  -3  -2 919.799 33.2651   8
   5  -3  -2 953.184 33.1550   1
   5  -3  -2 964.363 33.4669   3
  -5   3   2 934.115 33.8564   8
   5   3  -2 930.097 33.8337   8
   5   3  -2 955.917 33.1131   3
  -5   3   2 903.682 33.4064   1
   5   3  -2 988.488 32.9670   1
   5   3  -2 967.680 33.2901   2
  -5   3   2 972.482 31.4943   2
  -5   3   2 976.350 33.2776   3
   5   3  -2 1023.32 33.3223   6
  -5   3   2 958.478 33.5290   8
   3  -3  -2 753.924 26.2409   5
   3  -3  -2 777.241 26.9069   3
   3  -3  -2 735.095 26.5563   1
  -3  -3   2 742.411 26.3658   2
  -3  -3   2 750.350 24.4944   7
  -3  -3   2 740.794 26.4434   3
   3  -3  -2 719.656 26.5702   3
  -3  -3   2 730.334 26.4356   3
  -3  -3   2 732.840 26.5993   1
   3   3  -2 804.909 26.3170   6
  -3   3   2 769.852 25.2795   2
  -3   3   2 779.595 24.0446   6
  -3   3   2 727.538 26.8255   8
   3   3  -2 762.103 26.1088   1
   3   3  -2 731.882 27.1918   8
   3   3  -2 724.174 26.4018   2
  -3   3   2 755.137 26.9141   1
  -3   3   2 723.983 27.2999   8
  -1  -3   2 2148.23 70.3715   3
   1  -3  -2 2264.41 71.2375   8
  -1  -3   2 2064.53 69.8377   1
   1  -3  -2 2088.12 70.5356   3
   1  -3  -2 2168.38 69.2140   2
   1  -3  -2 2117.55 70.3945   1
   1  -3  -2 2065.98 70.3964   3
  -1  -3   2 2050.88 70.1167   3
   1   3  -2 2085.72 70.7234   8
   1   3  -2 2229.68 69.6514   6
  -1   3   2 2182.59 70.6378   8
  -1   3   2 2093.05 71.1925   8
  -1   3   2 2171.71 69.3058   2
   1   3  -2 2137.07 69.7336   1
   1   3  -2 2260.52 70.6629   8
  -1   3   2 2211.83 70.7143   1
   1   3  -2 2100.95 69.9158   2
   1  -3   2 759.212 25.2941   7
  -1  -3  -2 727.513 25.7534   7
   1  -3   2 685.094 25.5724   1
   1  -3   2 748.102 25.1809   6
   1  -3   2 765.428 25.3152   5
  -1  -3  -2 715.809 26.4691   1
   1  -3   2 734.544 26.2015   3
  -1  -3  -2 743.484 26.5863   3
  -1  -3  -2 769.712 27.0901   8
  -1  -3  -2 808.672 25.5978   2
   1  -3   2 748.318 26.4119   3
  -1   3  -2 764.459 25.3070   6
   1   3   2 764.234 26.6090   3
   1   3   2 728.688 25.6089   2
  -1   3  -2 761.885 26.7134   8
  -1   3  -2 725.246 25.6429   1
  -1   3  -2 722.415 25.7780   2
   1   3   2 710.419 27.1209   8
   1   3   2 726.156 26.5440   1
  -3  -3  -2 15.7311 4.28740   1
  -3  -3  -2 18.5414 3.77207   8
  -3  -3  -2 19.7905 4.39701   3
   3  -3   2 20.7866 3.99389   3
   3  -3   2 19.3324 3.49511   7
   3  -3   2 16.0188 2.45146   6
  -3  -3  -2 21.2570 3.46990   2
   3  -3   2 17.7361 3.14263   1
  -3  -3  -2 21.8694 3.47868   7
   3  -3   2 19.2366 2.92332   5
  -3   3  -2 16.0557 3.36066   2
  -3   3  -2 16.8195 3.14117   1
   3   3   2 18.5246 4.75757   8
  -3   3  -2 13.3776 2.96975   3
  -3   3  -2 14.2906 3.89848   8
  -3   3  -2 18.2067 2.67666   6
   3   3   2 18.4902 3.77181   2
   3   3   2 16.0972 3.94761   3
   3   3   2 14.2603 3.84371   1
   5  -3   2 123.162 7.64440   3
   5  -3   2 140.910 7.82645   8
  -5  -3  -2 132.292 7.10820   2
   5  -3   2 142.301 5.98840   6
   5  -3   2 148.603 7.52657   7
  -5  -3  -2 135.534 8.12996   3
   5  -3   2 151.849 6.72783   5
   5  -3   2 133.803 6.75253   1
  -5  -3  -2 129.273 6.80829   7
  -5  -3  -2 128.974 7.96206   8
  -5  -3  -2 138.579 8.37715   1
   5   3   2 120.458 8.46007   8
  -5   3  -2 135.963 6.88934   1
  -5   3  -2 130.431 7.82683   8
   5   3   2 140.966 7.93276   3
  -5   3  -2 133.322 7.63171   3
   5   3   2 149.410 7.82970   2
   7  -3   2 78.1618 5.87330   7
  -7  -3  -2 66.8165 6.18646   8
  -7  -3  -2 76.9176 5.48645   2
   7  -3   2 63.4717 3.94566   6
  -7  -3  -2 61.6828 5.07390   7
   7  -3   2 79.3610 5.83494   1
   7  -3   2 70.7158 6.03882   3
   7  -3   2 60.1203 5.62088   8
   7  -3   2 66.4044 4.67165   5
  -7  -3  -2 57.9741 6.41582   1
  -7  -3  -2 60.0901 6.40775   3
   7   3   2 77.9597 6.13648   3
  -7   3  -2 79.8315 10.1922   8
   7   3   2 72.8167 4.79237   7
  -7   3  -2 63.5251 4.76608   5
   7   3   2 65.6764 6.69848   8
   7   3   2 66.6581 6.04012   2
  -7   3  -2 60.3856 4.95016   1
  -7   3  -2 67.1721 5.91499   3
   9  -3   2 7.76485 2.02298   6
   9  -3   2 7.17441 3.30900   8
   9  -3   2 2.91067 2.20813   5
  -9  -3  -2 7.48943 3.05569   8
  -9  -3  -2 7.27408 2.86118   2
  -9  -3  -2 5.05684 3.28034   3
   9  -3   2 4.85821 2.96217   7
   9  -3   2 8.33431 2.44065   1
   9  -3   2 1.68828 2.79424   3
  -9  -3  -2 17.1257 4.17502   7
  -9   3  -2 3.27984 2.72686   8
   9   3   2 4.01101 3.09963   1
  -9   3  -2 12.1368 3.10310   5
   9   3   2 9.22769 2.46992   7
   9   3   2 5.35217 3.15358   2
  -9   3  -2 9.12755 3.00895   3
   9   3   2 7.41426 3.69966   8
   9   3   2 9.84432 3.15024   3
  11  -3   2 266.038 11.5174   1
 -11  -3  -2 266.178 12.7425   8
 -11  -3  -2 229.634 11.2707   7
  11  -3   2 256.268 10.0831   6
  11  -3   2 258.006 12.6144   8
  11  -3   2 244.363 12.5800   3
 -11  -3  -2 244.484 12.4327   5
 -11  -3  -2 235.081 11.6376   2
  11  -3   2 251.623 12.5644   7
 -11  -3  -2 249.596 12.8778   3
  11   3   2 269.190 12.7149   1
  11   3   2 245.621 13.5088   8
 -11   3  -2 272.423 13.1563   8
  11   3   2 270.501 12.4851   3
  11   3   2 245.346 12.7599   2
  11   3   2 268.551 10.9809   7
 -11   3  -2 236.322 11.2457   5
 -11   3  -2 260.790 12.4557   3
  13  -3   2 483.101 18.1587   6
 -13  -3  -2 477.013 20.7379   5
  13  -3   2 511.622 21.2488   3
 -13  -3  -2 515.653 20.2017   2
 -13  -3  -2 489.757 19.7074   7
 -13  -3  -2 481.197 21.0857   3
  13  -3   2 519.687 19.7729   1
  13  -3   2 533.956 21.3188   7
  13  -3   2 494.069 20.7998   8
 -13  -3  -2 531.934 21.1022   8
  13   3   2 510.522 21.2983   2
  13   3   2 532.224 21.1409   1
 -13   3  -2 486.983 19.5359   5
 -13   3  -2 520.125 21.5028   8
  13   3   2 495.015 19.0012   7
  13   3   2 536.266 20.9466   3
 -13   3  -2 504.983 20.7760   3
  13   3   2 518.906 22.3681   8
 -15  -3  -2 1251.13 46.1687   5
 -15  -3  -2 1264.68 45.1452   7
  15  -3   2 1377.36 46.9565   7
  15  -3   2 1323.56 46.9141   3
  15  -3   2 1244.20 46.2899   8
  15  -3   2 1301.55 45.2203   1
 -15  -3  -2 1319.63 46.4808   8
 -15  -3  -2 1306.74 46.8079   3
 -15   3  -2 1302.64 46.1496   3
 -15   3  -2 1334.92 47.1274   8
 -15   3  -2 1343.98 44.9202   2
 -15   3  -2 1274.28 44.9347   5
  15   3   2 1311.37 46.6273   2
  15   3   2 1310.77 44.4363   7
  15   3   2 1316.24 48.0932   8
  15   3   2 1301.86 46.2021   3
  17  -3   2 73.0480 9.20918   3
 -17  -3  -2 88.9576 9.97738   3
 -17  -3  -2 85.2635 9.84799   5
 -17  -3  -2 80.7076 8.51770   8
  17  -3   2 71.5698 9.04315   8
 -17  -3  -2 84.0838 8.75305   7
  17  -3   2 73.5988 7.78332   1
 -17   3  -2 75.7341 7.44756   2
  17   3   2 77.4707 9.76000   2
  17   3   2 85.3734 10.8876   8
 -17   3  -2 69.4041 8.75722   3
  17   3   2 61.9562 7.92126   3
  17   3   2 65.0614 6.57118   7
 -17   3  -2 83.3537 8.35746   5
  19  -3   2 195.238 11.9590   1
 -19  -3  -2 193.864 12.3291   7
  19  -3   2 191.229 13.0415   3
 -19  -3  -2 182.452 13.6536   5
 -19  -3  -2 185.887 13.5799   3
  19   3   2 184.175 12.6466   1
 -19   3  -2 212.459 12.2828   5
  19   3   2 190.785 10.8915   7
  19   3   2 164.809 12.1065   3
  19   3   2 204.109 16.5986   8
  19   3   2 203.625 21.1214   2
 -19   3  -2 193.863 13.2408   8
 -19   3  -2 187.120 11.2869   2
 -19   3  -2 196.855 13.2354   3
 -21  -3  -2 -4.0546 6.99341   5
 -21  -3  -2 8.71520 5.16241   7
  21  -3   2 7.95932 5.18059   3
 -21  -3  -2 7.78692 4.62407   8
  21  -3   2 3.40102 5.17468   8
 -21  -3  -2 6.42126 6.01570   3
  21  -3   2 12.6245 5.00316   1
  21   3   2 11.4425 6.15938   8
 -21   3  -2 3.00699 5.72280   3
 -21   3  -2 15.3409 6.12466   5
  21   3   2 14.1192 6.38380   2
 -23  -3  -2 59.3301 12.5270   5
  23  -3   2 43.9265 10.6117   8
 -23  -3  -2 50.0523 11.1692   3
  23  -3   2 55.5759 9.83973   1
  23   3   2 51.2725 11.2647   2
 -23   3  -2 56.0730 10.2485   5
  23   3   2 55.6644 12.1646   8
 -23   3  -2 43.4693 8.40108   3
  22  -4  -2 28.6878 6.86404   1
 -22  -4   2 19.5991 8.57170   5
  22  -4  -2 21.5278 7.46121   8
  22   4  -2 27.2254 10.3630   2
 -22   4   2 27.4000 8.47841   5
  22   4  -2 15.7219 8.11533   8
 -20  -4   2 38.3596 8.91887   5
  20  -4  -2 18.8600 6.36621   1
  20  -4  -2 33.7226 9.14294   8
 -20   4   2 27.4926 6.68960   3
  20   4  -2 21.9354 7.98761   8
  20   4  -2 29.8362 7.65544   2
 -20   4   2 41.2214 9.91852   5
 -18  -4   2 34.0560 7.74365   5
 -18  -4   2 28.3229 6.95135   3
  18  -4  -2 37.1502 8.33530   1
  18  -4  -2 21.4537 6.26761   8
 -18   4   2 36.0070 8.13516   3
  18   4  -2 33.6789 7.12081   2
  18   4  -2 33.3577 7.95802   8
 -18   4   2 38.2596 8.75219   8
 -18   4   2 32.2248 7.22696   5
  16  -4  -2 8.36183 4.50176   1
  16  -4  -2 7.46282 4.77412   3
  16  -4  -2 13.0652 5.40346   8
 -16  -4   2 12.6825 5.54072   3
 -16  -4   2 7.21487 4.31201   8
 -16   4   2 9.67871 4.44359   8
  16   4  -2 12.6844 4.98155   1
  16   4  -2 -4.1081 4.76246   8
  16   4  -2 13.6110 5.60888   2
 -16   4   2 12.0122 5.63577   5
 -16   4   2 8.90399 4.94198   3
 -16   4   2 8.39562 5.18211   8
 -14  -4   2 2.61350 5.00348   5
 -14  -4   2 11.7441 4.60139   3
  14  -4  -2 5.64529 4.39215   3
  14  -4  -2 6.13030 4.40339   8
 -14  -4   2 5.55672 3.97077   8
  14  -4  -2 0.22064 3.71487   1
  14   4  -2 6.37206 4.69088   3
  14   4  -2 5.84848 4.62902   2
  14   4  -2 12.5002 5.71268   8
 -14   4   2 5.71675 2.31371   2
 -14   4   2 11.0833 4.91675   3
 -14   4   2 2.29678 7.32994   5
 -14   4   2 9.97400 4.72911   8
 -14   4   2 4.65371 4.62112   8
  14   4  -2 1.20019 3.62707   1
 -14   4   2 4.99429 2.55372   2
  12  -4  -2 59.2314 7.59849   1
 -12  -4   2 57.3034 7.13304   8
  12  -4  -2 61.9222 7.58795   8
 -12  -4   2 59.0486 8.06718   3
 -12  -4   2 59.3037 7.65672   5
  12  -4  -2 59.3059 7.67875   3
 -12   4   2 67.3911 8.39397   8
  12   4  -2 67.4655 8.85876   8
 -12   4   2 64.6275 4.53218   2
 -12   4   2 63.3711 7.39192   8
 -12   4   2 51.6435 7.66318   3
  12   4  -2 55.1727 7.25218   3
  12   4  -2 58.6330 7.48549   1
  12   4  -2 56.3106 8.20408   2
 -10  -4   2 416.635 18.2644   3
  10  -4  -2 397.484 17.8967   8
 -10  -4   2 380.016 19.9367   2
  10  -4  -2 419.918 17.9074   1
  10  -4  -2 399.312 18.2077   3
 -10  -4   2 386.842 17.4749   5
  10   4  -2 414.785 17.8095   3
 -10   4   2 418.932 18.2951   8
 -10   4   2 432.195 15.1684   2
 -10   4   2 422.977 18.4523   1
  10   4  -2 429.365 18.3696   2
  10   4  -2 441.772 17.9989   1
  10   4  -2 430.233 19.5906   8
 -10   4   2 421.093 18.6129   8
 -10   4   2 429.468 18.1787   3
   8  -4  -2 84.4835 7.61662   3
  -8  -4   2 90.7275 7.30415   2
  -8  -4   2 85.0042 4.00464   7
  -8  -4   2 84.8127 8.03981   3
   8  -4  -2 104.817 8.47289   3
   8  -4  -2 86.7719 7.68871   1
   8  -4  -2 79.1217 7.56002   8
   8   4  -2 94.1647 7.28668   1
   8   4  -2 85.7700 8.18499   2
  -8   4   2 92.2279 7.91792   8
   8   4  -2 86.0013 8.82890   8
  -8   4   2 91.0146 8.12613   3
  -8   4   2 83.9185 5.22540   2
  -8   4   2 92.2417 8.25401   1
   8   4  -2 93.4048 7.55239   3
  -8   4   2 82.6564 8.06948   8
   6  -4  -2 24.4697 5.83416   3
  -6  -4   2 22.3496 2.63300   7
   6  -4  -2 22.5142 4.66628   3
  -6  -4   2 16.8914 3.97113   3
   6  -4  -2 25.6996 5.42289   1
  -6  -4   2 14.5958 3.49701   2
  -6   4   2 13.3648 3.76801   1
   6   4  -2 18.6633 3.61836   1
  -6   4   2 12.4550 3.68274   8
  -6   4   2 11.2042 4.01651   8
   6   4  -2 26.5928 5.96604   2
   6   4  -2 25.9192 6.34553   8
   6   4  -2 26.5817 5.61145   3
   6   4  -2 18.8878 3.91849   6
  -6   4   2 18.2139 3.56016   2
  -4  -4   2 25.3494 3.05863   7
   4  -4  -2 33.8461 5.68236   3
  -4  -4   2 30.5964 5.31188   3
  -4  -4   2 29.2773 5.96430   1
  -4  -4   2 29.9587 5.09563   2
  -4  -4   2 32.2649 5.58921   3
   4  -4  -2 29.5706 5.39101   1
  -4   4   2 30.1251 4.08830   2
   4   4  -2 27.0260 4.86990   1
  -4   4   2 24.1237 5.34307   1
   4   4  -2 33.6122 4.57487   6
   4   4  -2 26.7898 5.52169   2
   4   4  -2 25.0467 6.19311   8
  -4   4   2 28.1329 6.43283   8
  -4   4   2 24.0115 4.62663   8
  -2  -4   2 165.972 9.41631   3
  -2  -4   2 147.646 9.07804   3
   2  -4  -2 153.785 9.29305   1
   2  -4  -2 153.334 9.54914   3
  -2  -4   2 150.937 9.10016   1
  -2  -4   2 148.381 8.78253   2
   2   4  -2 161.214 10.2753   8
  -2   4   2 167.361 9.61662   1
  -2   4   2 155.673 9.60828   8
  -2   4   2 162.445 7.93053   2
   2   4  -2 172.768 9.79263   8
   2   4  -2 155.717 9.00589   2
  -2   4   2 169.485 6.57705   6
   2   4  -2 165.525 8.76965   1
  -2   4   2 163.061 10.4204   8
   2   4  -2 172.508 8.24174   6
   0  -4  -2 53.4619 6.58425   3
   0  -4   2 51.8952 6.05852   3
   0  -4  -2 52.1280 5.00075   2
   0  -4   2 57.0752 6.18557   3
   0  -4   2 61.0295 5.82378   1
   0  -4  -2 71.2875 6.71193   3
   0  -4  -2 46.7508 6.25338   1
   0   4   2 64.7919 5.47174   2
   0   4   2 59.1364 6.36558   1
   0   4   2 70.5199 4.39967   6
   0   4  -2 51.8967 5.65971   2
   0   4  -2 45.3110 5.37518   1
   0   4  -2 66.8123 4.87030   6
   0   4   2 52.4350 7.05690   8
   0   4  -2 49.3166 6.37776   8
   0   4   2 55.7732 6.60793   8
   0   4  -2 68.9380 6.91193   8
   2  -4   2 3.87720 3.07127   3
   2  -4   2 17.0725 3.42154   1
  -2  -4  -2 3.71601 2.64707   7
  -2  -4  -2 11.6922 3.72815   3
  -2  -4  -2 7.35020 3.90094   1
  -2  -4  -2 14.6875 3.85437   8
   2  -4   2 7.03151 2.81134   5
   2  -4   2 9.74319 3.31207   3
  -2  -4  -2 7.20910 2.56681   2
   2  -4   2 9.43548 2.80389   7
  -2   4  -2 6.90674 2.88714   2
  -2   4  -2 19.3758 5.31023   8
  -2   4  -2 6.21011 3.25252   8
  -2   4  -2 12.2875 2.90243   1
  -2   4  -2 9.59648 2.50586   6
   2   4   2 4.81173 2.79689   2
   2   4   2 6.46784 3.26996   3
  -4  -4  -2 24.2253 5.47992   8
  -4  -4  -2 16.2031 3.80444   3
   4  -4   2 20.5944 5.30099   3
   4  -4   2 21.6717 4.61166   1
   4  -4   2 20.0756 4.76236   7
  -4  -4  -2 20.6689 4.46494   1
   4  -4   2 21.3621 3.76688   5
  -4  -4  -2 25.3234 4.52928   7
   4   4   2 18.9256 3.66386   2
  -4   4  -2 17.7448 4.39001   1
  -4   4  -2 17.7473 4.24341   3
   4   4   2 21.1179 5.29381   1
  -4   4  -2 13.8418 3.29354   2
   4   4   2 24.9494 6.51899   8
  -4   4  -2 25.8928 3.40056   6
  -4   4  -2 21.8573 5.40231   8
   4   4   2 28.8435 5.58090   3
  -6  -4  -2 29.5898 6.87767   1
  -6  -4  -2 41.1329 6.72932   3
   6  -4   2 37.4932 5.66757   7
   6  -4   2 37.0069 6.26635   3
  -6  -4  -2 43.2351 5.49980   2
  -6  -4  -2 32.9817 6.17505   8
  -6  -4  -2 35.5450 4.97946   7
   6  -4   2 37.3393 3.48801   6
   6  -4   2 37.9902 5.24177   1
   6   4   2 42.4564 6.37171   2
  -6   4  -2 37.3013 5.13822   2
   6   4   2 36.1392 6.13506   3
   6   4   2 41.0512 5.93985   1
  -6   4  -2 36.5244 5.25231   1
   6   4   2 33.0086 7.23468   8
  -6   4  -2 33.8707 6.14280   8
  -6   4  -2 38.3378 6.29227   3
   8  -4   2 152.541 6.66838   6
  -8  -4  -2 163.637 10.6777   3
  -8  -4  -2 157.686 9.00437   2
   8  -4   2 157.012 9.69251   7
   8  -4   2 132.123 9.57178   8
  -8  -4  -2 166.660 10.3014   8
   8  -4   2 152.703 8.63142   1
  -8  -4  -2 152.133 8.39548   7
   8  -4   2 151.808 9.80994   3
  -8  -4  -2 157.794 10.9894   1
   8   4   2 148.642 9.82279   1
  -8   4  -2 139.385 8.76309   1
  -8   4  -2 132.744 9.53915   3
   8   4   2 147.938 9.96387   2
   8   4   2 149.762 10.9713   8
  -8   4  -2 152.666 8.36046   2
   8   4   2 160.634 9.84702   3
  -8   4  -2 158.572 10.2790   8
  10  -4   2 95.3275 5.03870   6
  10  -4   2 92.3108 7.00593   1
 -10  -4  -2 77.2522 7.30028   2
  10  -4   2 99.5948 8.50479   7
  10  -4   2 97.5588 8.39754   8
 -10  -4  -2 82.3522 9.16586   3
 -10  -4  -2 96.5494 8.43162   8
 -10  -4  -2 82.9667 7.00419   7
  10  -4   2 102.222 8.55301   3
  10   4   2 93.7924 8.69244   2
 -10   4  -2 89.7153 8.25225   3
  10   4   2 81.0220 8.29033   3
  10   4   2 82.4268 9.65050   8
  12  -4   2 -0.9515 3.07023   1
  12  -4   2 -0.5430 3.77201   8
 -12  -4  -2 0.07641 3.32425   8
 -12  -4  -2 1.44723 4.87827   5
 -12  -4  -2 2.70645 3.45303   2
 -12  -4  -2 2.78853 3.13863   7
  12  -4   2 1.82333 2.17301   6
  12  -4   2 -3.9244 3.23635   7
  12  -4   2 0.87219 4.00380   3
 -12  -4  -2 -1.0310 4.06191   3
  12   4   2 -0.5987 2.23245   7
 -12   4  -2 -2.3819 3.39344   5
 -12   4  -2 2.43389 4.18461   3
  12   4   2 0.55376 5.15294   8
 -12   4  -2 1.33671 3.75193   8
  12   4   2 4.51791 4.29426   2
  12   4   2 -3.9255 3.69805   3
 -14  -4  -2 1.14622 4.75835   2
  14  -4   2 4.98827 3.63544   1
 -14  -4  -2 0.39187 3.60751   7
 -14  -4  -2 13.3308 5.41521   8
  14  -4   2 1.25377 4.33587   3
 -14  -4  -2 9.57964 6.30252   5
 -14  -4  -2 4.13444 5.12760   3
  14  -4   2 4.58378 4.04752   8
  14  -4   2 8.62046 2.71964   6
  14   4   2 5.30968 5.59446   8
  14   4   2 7.15978 3.07706   7
 -14   4  -2 5.27903 4.31292   5
  14   4   2 6.82852 4.84334   2
 -14   4  -2 10.0297 4.94463   3
  14   4   2 10.5415 4.68574   3
  16  -4   2 -0.6687 3.49188   1
  16  -4   2 -2.6073 4.38293   7
  16  -4   2 3.46851 5.18480   8
 -16  -4  -2 7.58033 5.73414   3
 -16  -4  -2 -1.2368 3.98664   7
 -16  -4  -2 0.44140 3.78228   2
 -16  -4  -2 2.99681 6.02117   5
 -16   4  -2 2.45938 4.95792   3
 -16   4  -2 0.86969 3.74878   8
 -16   4  -2 -0.6277 3.46677   2
  16   4   2 1.18483 2.52859   1
  16   4   2 5.82888 5.56633   8
  16   4   2 -3.2322 5.81038   2
 -16   4  -2 -0.3571 5.01746   5
  16   4   2 3.10004 4.34928   3
 -18  -4  -2 6.77207 7.03509   5
 -18  -4  -2 -1.5627 3.99540   8
  18  -4   2 0.84605 4.68340   3
  18  -4   2 -2.9833 4.61825   8
 -18  -4  -2 1.89479 6.04914   3
 -18  -4  -2 2.74992 4.66490   7
 -18   4  -2 0.79779 5.35744   3
  18   4   2 -8.8020 5.79192   8
  18   4   2 7.78144 5.96483   2
  18   4   2 8.85073 5.02184   3
 -18   4  -2 1.06202 5.04675   5
  20  -4   2 40.0917 8.56820   1
 -20  -4  -2 49.8048 10.8400   3
 -20  -4  -2 31.1421 9.32421   5
  20  -4   2 42.5388 10.0039   8
 -20   4  -2 46.1860 9.67773   5
  20   4   2 34.3775 8.02158   2
 -20   4  -2 25.3690 7.26238   3
  20   4   2 68.6968 13.4082   8
 -22  -4  -2 5.60172 8.56965   5
  22  -4   2 4.37698 6.54116   8
 -22  -4  -2 3.53054 7.16184   3
  22  -4   2 1.17418 5.21802   1
  22   4   2 4.28923 8.11742   8
 -22   4  -2 -2.0418 6.68712   5
  22   4   2 -2.0473 6.57959   2
 -22   4  -2 0.02581 5.95489   3
  19  -5  -2 81.4770 10.8694   1
  19  -5  -2 96.1872 15.6839   8
 -19  -5   2 86.0333 12.8260   5
  19   5  -2 86.7007 14.5062   8
 -19   5   2 98.3763 12.1249   8
  17  -5  -2 29.1348 6.40089   1
  17  -5  -2 26.2004 6.92224   8
 -17  -5   2 37.3608 8.81515   5
 -17   5   2 40.2303 7.84896   8
 -17   5   2 34.6460 7.44832   8
  17   5  -2 52.5509 10.8395   2
  17   5  -2 30.1045 8.25084   8
 -17   5   2 27.6659 7.08566   3
 -15  -5   2 14.4781 6.20233   3
  15  -5  -2 8.54481 5.29477   8
 -15  -5   2 15.6461 6.85090   5
  15  -5  -2 8.01900 5.03944   1
  15  -5  -2 8.62908 5.40792   3
  15   5  -2 -0.1244 5.45890   2
  15   5  -2 2.89316 5.67544   8
 -15   5   2 10.7060 5.81440   3
 -15   5   2 13.0498 5.43415   8
 -15   5   2 15.0163 5.29032   8
 -13  -5   2 6.59449 3.99704   2
  13  -5  -2 8.76666 4.77564   3
  13  -5  -2 12.5612 4.81993   1
 -13  -5   2 2.98230 4.93207   3
  13  -5  -2 5.08602 4.97155   7
 -13   5   2 2.48426 3.89535   8
 -13   5   2 10.2788 5.62882   3
 -13   5   2 9.20200 5.34847   8
  13   5  -2 6.14733 5.66604   8
  13   5  -2 6.31691 4.41244   1
 -11  -5   2 1.88132 3.97230   2
 -11  -5   2 -1.6872 5.07004   5
  11  -5  -2 -1.1070 3.68492   3
  11  -5  -2 1.72147 4.41437   8
 -11  -5   2 -0.0302 5.01908   3
  11  -5  -2 1.78520 5.82657   1
  11  -5  -2 1.11056 4.66815   3
 -11   5   2 1.11482 4.29498   1
  11   5  -2 2.25850 3.90563   1
 -11   5   2 -2.9403 4.50874   8
 -11   5   2 -1.1280 2.35189   2
  11   5  -2 2.49823 5.20722   8
  11   5  -2 0.95332 4.87779   2
  11   5  -2 -1.1259 3.80257   3
 -11   5   2 -9.3531 4.48134   3
   9  -5  -2 262.486 14.2497   1
  -9  -5   2 258.499 14.4645   2
   9  -5  -2 259.265 14.7262   3
   9  -5  -2 271.167 18.4310   3
  -9  -5   2 272.190 14.9132   3
   9   5  -2 284.184 14.0621   1
   9   5  -2 279.626 14.9848   2
  -9   5   2 283.256 11.4788   2
  -9   5   2 259.316 16.6538   8
   9   5  -2 280.393 14.4736   3
  -9   5   2 250.056 14.3277   1
  -7  -5   2 98.6412 5.01985   7
   7  -5  -2 77.4931 9.19818   3
  -7  -5   2 112.383 10.2167   3
  -7  -5   2 93.1738 8.11697   2
   7  -5  -2 108.112 8.96490   1
  -7   5   2 85.1162 8.97746   1
   7   5  -2 108.287 9.45445   2
  -7   5   2 87.5296 9.00140   8
  -7   5   2 94.7030 6.60421   2
   7   5  -2 106.227 8.78917   1
   7   5  -2 90.5721 9.89164   8
  -7   5   2 92.0552 10.0096   8
   5  -5  -2 8.34287 4.68024   3
  -5  -5   2 9.35233 2.27643   7
   5  -5  -2 10.5588 4.10801   1
   5  -5  -2 7.25839 4.48908   3
  -5  -5   2 9.35119 4.74897   3
  -5  -5   2 4.04076 3.62066   2
  -5   5   2 13.5555 4.86108   8
   5   5  -2 6.91602 3.70462   1
  -5   5   2 5.78932 3.04638   2
   5   5  -2 8.25753 4.34265   2
  -5   5   2 6.35199 4.77830   8
   5   5  -2 8.84127 5.02282   8
   3  -5  -2 111.946 9.82614   3
   3  -5  -2 131.752 9.65135   1
  -3  -5   2 120.624 6.55787   7
  -3  -5   2 128.890 9.83054   3
   3  -5  -2 104.005 9.74151   3
  -3  -5   2 130.612 9.70514   1
   3   5  -2 138.640 11.0429   8
  -3   5   2 141.382 10.3380   8
  -3   5   2 118.363 9.78960   1
   3   5  -2 122.628 9.97006   8
   3   5  -2 121.258 9.47777   2
  -3   5   2 113.671 7.71731   2
  -3   5   2 157.046 11.5179   8
   3   5  -2 117.319 7.69306   6
   3   5  -2 126.517 9.08638   1
  -3   5   2 111.933 5.95804   6
   1  -5  -2 535.347 22.2574   1
   1  -5  -2 510.668 22.5498   3
  -1  -5   2 531.215 23.8071   3
  -1  -5   2 546.452 22.3625   3
   1  -5  -2 476.618 22.2129   3
  -1  -5   2 563.343 21.9458   1
  -1   5   2 539.077 22.4406   1
  -1   5   2 572.297 23.1497   8
   1   5  -2 513.731 23.2357   8
   1   5  -2 514.179 21.1304   6
  -1   5   2 528.160 18.8862   6
   1   5  -2 588.545 23.1000   8
   1   5  -2 537.451 21.3904   2
  -1   5   2 507.849 23.4208   8
   1   5  -2 538.620 21.4896   1
  -1   5   2 548.568 20.6481   2
   1  -5   2 212.643 10.3636   7
  -1  -5  -2 182.591 10.3833   7
  -1  -5  -2 210.022 12.3769   1
   1  -5   2 192.710 11.0960   1
  -1  -5  -2 193.168 12.1059   3
   1  -5   2 175.453 11.5430   3
   1  -5   2 197.689 11.9737   3
  -1  -5  -2 190.893 10.1817   2
  -1  -5  -2 194.723 12.0898   3
  -1   5  -2 216.396 12.4660   8
  -1   5  -2 183.486 12.4947   8
   1   5   2 208.442 10.7822   2
   1   5   2 197.933 9.12404   6
  -1   5  -2 213.635 11.0459   2
  -1   5  -2 199.951 9.54467   6
   1   5   2 205.050 12.3431   8
   1   5   2 190.053 12.9602   8
   1   5   2 197.413 12.4701   1
  -1   5  -2 224.208 11.3008   1
   3  -5   2 68.8263 6.69493   7
  -3  -5  -2 39.7928 6.06850   2
   3  -5   2 59.5894 7.83772   3
  -3  -5  -2 52.4283 8.79744   3
   3  -5   2 44.4306 7.77851   3
  -3  -5  -2 51.0160 8.59899   1
  -3  -5  -2 54.8596 6.30433   7
   3  -5   2 57.2839 6.90382   1
  -3   5  -2 46.5425 6.53803   2
   3   5   2 48.4004 8.23971   1
  -3   5  -2 40.2719 5.08673   6
   3   5   2 44.0107 6.59414   8
   3   5   2 62.3345 5.53153   6
   3   5   2 58.0348 6.84767   2
  -3   5  -2 53.6109 6.74843   1
  -3   5  -2 59.1063 8.31078   8
   3   5   2 48.0286 8.93630   8
  -5  -5  -2 29.5176 6.08750   1
  -5  -5  -2 37.2411 6.92113   8
  -5  -5  -2 27.3957 5.62235   7
   5  -5   2 46.6820 7.63411   3
   5  -5   2 31.9901 7.64654   3
   5  -5   2 30.7159 6.23021   1
   5  -5   2 32.7421 6.58244   7
  -5  -5  -2 43.5170 8.02308   3
   5   5   2 36.7625 7.29405   2
   5   5   2 22.0421 5.10416   3
  -5   5  -2 28.2542 5.89673   2
  -5   5  -2 31.6083 7.48531   8
  -5   5  -2 26.0974 5.50170   1
   5   5   2 34.7789 8.60876   8
   5   5   2 26.3798 5.37551   1
   7  -5   2 38.3755 6.40627   1
   7  -5   2 36.4512 7.08248   7
  -7  -5  -2 40.6596 8.80088   3
  -7  -5  -2 50.2279 7.55439   8
  -7  -5  -2 42.1317 5.96967   7
   7  -5   2 36.5967 7.52662   3
   7  -5   2 48.2338 7.74790   3
  -7  -5  -2 48.2478 6.69314   2
  -7   5  -2 36.4506 9.30757   3
   7   5   2 53.4538 7.47731   1
  -7   5  -2 36.5293 6.49965   1
   7   5   2 33.6451 9.47851   3
  -7   5  -2 31.7458 5.97091   2
   7   5   2 13.7188 8.84907   8
   7   5   2 31.6874 7.61097   2
   9  -5   2 75.4138 8.89105   3
  -9  -5  -2 65.3251 7.33996   2
  -9  -5  -2 65.8614 10.2223   3
  -9  -5  -2 68.4377 6.95217   7
   9  -5   2 63.6289 7.35151   1
  -9   5  -2 45.0315 10.3635   3
   9   5   2 36.8597 8.38641   2
  -9   5  -2 54.9865 6.55729   2
   9   5   2 58.8315 10.0326   8
   9   5   2 60.8746 8.46471   3
  -9   5  -2 73.9750 7.67935   1
  11  -5   2 131.017 11.1629   8
 -11  -5  -2 135.500 9.20473   7
 -11  -5  -2 132.467 9.37164   2
  11  -5   2 124.932 9.35965   1
 -11  -5  -2 123.175 12.7631   3
  11  -5   2 130.039 10.7445   3
  11   5   2 120.082 10.0790   3
  11   5   2 127.468 13.0321   8
  11   5   2 139.738 10.6409   1
 -11   5  -2 139.798 11.5549   8
  11   5   2 123.653 11.0113   2
 -11   5  -2 126.691 8.64018   2
 -11   5  -2 125.172 11.3717   3
 -13  -5  -2 102.461 9.07541   2
 -13  -5  -2 99.4014 8.51174   7
 -13  -5  -2 111.784 10.3985   8
  13  -5   2 119.911 11.9039   3
 -13  -5  -2 104.613 11.2910   5
  13  -5   2 104.618 8.99492   1
 -13  -5  -2 105.928 12.4278   3
  13  -5   2 121.725 10.7497   7
  13  -5   2 95.2534 11.3528   8
  13   5   2 105.708 11.9834   1
 -13   5  -2 98.4343 10.5937   8
 -13   5  -2 118.719 8.24827   2
  13   5   2 86.4678 12.9601   2
  13   5   2 114.555 10.1792   3
 -13   5  -2 92.0190 10.8365   3
  13   5   2 114.086 13.1487   8
  15  -5   2 18.7847 7.45957   3
 -15  -5  -2 19.6066 5.38664   8
  15  -5   2 26.8608 6.71156   8
 -15  -5  -2 23.4639 8.02947   5
 -15  -5  -2 34.4167 7.91533   3
  15   5   2 11.2058 7.24296   8
  15   5   2 25.0769 5.63377   3
 -15   5  -2 22.5582 4.88187   2
 -15   5  -2 13.7417 7.25709   3
  15   5   2 20.1147 6.43671   2
  17  -5   2 31.0956 7.77832   1
 -17  -5  -2 20.8464 8.02655   5
  17  -5   2 32.5998 7.46964   8
 -17  -5  -2 42.0116 9.21923   3
  17   5   2 30.7114 8.25277   2
  17   5   2 31.9159 9.23613   8
 -17   5  -2 18.7292 6.40324   3
 -19  -5  -2 0.09021 7.22623   3
  19  -5   2 3.62265 6.46947   8
 -19  -5  -2 -9.3726 8.13644   5
 -19   5  -2 5.65474 6.46355   3
 -19   5  -2 1.11469 5.79251   5
  19   5   2 8.58717 8.17785   8
  19   5   2 14.5902 7.82904   2
 -14  -6   2 496.047 23.6280   5
  14  -6  -2 504.526 23.3644   3
  14  -6  -2 451.238 22.1373   1
  14   6  -2 458.937 23.6069   2
 -14   6   2 450.799 24.0604   8
  14   6  -2 450.745 25.4270   8
  12  -6  -2 306.789 17.0303   1
  12  -6  -2 328.296 18.3879   3
 -12  -6   2 310.348 17.8584   5
  12  -6  -2 296.099 17.8098   3
  12   6  -2 286.986 19.4482   8
  12   6  -2 316.959 17.7899   2
 -12   6   2 297.481 19.0804   8
  10  -6  -2 245.483 15.3513   3
 -10  -6   2 254.626 15.0693   5
 -10  -6   2 257.645 16.5549   3
  10  -6  -2 235.702 15.3138   3
 -10   6   2 217.659 15.9540   8
  10   6  -2 266.004 15.8363   2
 -10   6   2 204.277 14.6483   1
  10   6  -2 248.898 17.8184   8
  10   6  -2 214.329 13.7488   1
   8  -6  -2 145.295 12.1408   3
   8  -6  -2 161.676 12.8003   3
  -8  -6   2 162.047 12.8507   3
   8  -6  -2 167.715 12.5457   1
  -8   6   2 142.796 12.3780   1
   8   6  -2 156.870 12.5746   2
  -8   6   2 153.736 15.2306   8
   8   6  -2 137.454 10.8015   1
   8   6  -2 161.367 14.4586   8
  -8   6   2 160.750 12.5512   8
   6  -6  -2 144.100 11.5606   1
   6  -6  -2 136.636 11.8559   3
  -6  -6   2 160.774 12.8953   3
  -6  -6   2 124.425 10.2908   2
  -6   6   2 140.231 8.96122   2
  -6   6   2 127.531 11.5914   1
  -6   6   2 141.854 12.3897   8
   6   6  -2 143.793 12.6665   8
  -6   6   2 140.040 13.4221   8
   6   6  -2 154.060 11.6631   2
   4  -6  -2 -3.0210 4.41856   3
  -4  -6   2 0.73531 6.53914   1
  -4  -6   2 6.78158 5.44027   3
  -4  -6   2 3.38071 4.08293   3
   4  -6  -2 0.38698 4.91401   1
   4  -6  -2 0.40458 4.76611   3
   4   6  -2 -2.4480 3.64810   1
   4   6  -2 7.77937 5.02583   2
  -4   6   2 4.22920 4.75040   1
   4   6  -2 -0.5079 4.28493   8
  -4   6   2 1.26082 3.60222   2
   4   6  -2 -3.8361 5.25763   8
  -4   6   2 4.01011 4.69532   8
  -4   6   2 3.07368 5.31344   8
   2  -6  -2 81.7944 10.1256   3
   2  -6  -2 69.0344 9.91188   3
   2  -6  -2 91.6926 10.0889   1
  -2  -6   2 78.1161 9.08613   3
  -2  -6   2 95.6182 10.1953   1
   2  -6  -2 78.8140 8.52981   7
  -2  -6   2 97.3856 11.1881   3
   2   6  -2 91.0728 10.2439   8
  -2   6   2 76.8576 10.8973   8
  -2   6   2 73.3804 7.90131   2
  -2   6   2 95.6099 10.4279   8
   2   6  -2 89.2863 11.3768   8
   2   6  -2 88.7840 9.58824   2
   2   6  -2 83.1897 8.99739   1
  -2   6   2 99.8203 10.6087   1
   0  -6  -2 141.257 11.9138   3
   0  -6  -2 148.885 12.0443   1
   0  -6   2 138.708 11.4936   3
   0  -6   2 133.513 11.5301   3
   0  -6   2 180.959 11.8203   1
   0  -6  -2 140.323 9.87632   7
   0  -6  -2 158.758 11.8156   3
   0   6  -2 162.443 13.3629   8
   0   6  -2 153.025 10.7663   1
   0   6  -2 160.038 16.6425   2
   0   6   2 139.343 11.5975   1
   0   6   2 126.935 11.4169   8
   0   6   2 157.074 10.3999   2
   0   6  -2 154.601 12.0602   8
   0   6   2 105.649 12.6453   8
  -2  -6  -2 107.152 10.6596   3
   2  -6   2 121.234 10.3928   1
  -2  -6  -2 121.540 9.00796   7
   2  -6   2 115.541 10.9564   3
  -2  -6  -2 149.887 12.4072   3
  -2  -6  -2 129.100 9.00084   2
  -2  -6  -2 135.019 11.7070   1
  -2   6  -2 118.022 11.2476   8
   2   6   2 106.321 10.8825   8
   2   6   2 115.967 9.62990   2
   2   6   2 127.523 10.9429   1
  -2   6  -2 113.164 11.9362   8
  -2   6  -2 129.705 10.1563   1
   2   6   2 97.5652 12.3347   8
   4  -6   2 487.895 19.7249   7
  -4  -6  -2 442.913 21.3168   3
  -4  -6  -2 409.749 19.0126   2
   4  -6   2 466.611 20.3732   1
   4  -6   2 494.055 21.7321   3
   4  -6   2 393.707 21.0177   3
  -4  -6  -2 490.581 19.3184   7
  -4  -6  -2 501.003 22.2946   1
  -4  -6  -2 461.902 22.0951   3
  -4   6  -2 465.751 20.3360   1
   4   6   2 452.885 21.2394   1
  -4   6  -2 437.340 21.6969   8
   4   6   2 435.291 21.3871   8
  -4   6  -2 484.940 31.7239   8
  -4   6  -2 434.631 19.2625   2
   6  -6   2 401.364 20.0352   3
  -6  -6  -2 410.243 20.9206   3
  -6  -6  -2 432.028 17.6870   7
   6  -6   2 454.044 19.0922   1
  -6  -6  -2 360.917 19.2368   3
   6  -6   2 384.002 20.3003   3
  -6  -6  -2 382.932 17.9043   2
  -6  -6  -2 508.596 29.4485   1
  -6   6  -2 409.514 21.3588   8
   6   6   2 462.527 19.9563   2
  -6   6  -2 397.506 17.9671   2
   6   6   2 386.950 19.7531   1
   6   6   2 423.905 22.6606   8
  -6   6  -2 404.324 18.9702   1
  -8  -6  -2 584.754 24.9045   2
  -8  -6  -2 688.190 28.3526   3
   8  -6   2 611.618 24.8788   1
   8  -6   2 619.059 26.8592   3
   8   6   2 663.159 26.8743   2
   8   6   2 611.266 26.6312   3
   8   6   2 588.950 28.8277   8
  -8   6  -2 616.087 27.8511   8
  -8   6  -2 633.079 24.4915   2
  10  -6   2 195.852 13.3318   7
 -10  -6  -2 205.793 16.0927   3
  10  -6   2 180.888 13.6016   3
 -10   6  -2 190.789 14.7371   8
  10   6   2 200.319 16.6427   8
  10   6   2 183.834 13.6828   3
  10   6   2 211.666 14.4835   2
 -10   6  -2 188.028 11.8948   2
  12  -6   2 123.984 10.6048   1
 -12  -6  -2 130.785 13.7910   3
  12   6   2 99.9171 12.6907   2
 -12   6  -2 111.811 13.0881   8
 -12   6  -2 94.8817 12.7950   3
  12   6   2 103.523 14.3572   8
 -14  -6  -2 -0.1552 7.02367   3
 -14  -6  -2 4.24977 7.56921   5
  14   6   2 -6.7360 9.25459   8
 -14   6  -2 -0.7018 6.12457   8
 -14   6  -2 -5.1533 6.02789   3
  14   6   2 -5.1795 5.91278   2
   7  -7  -2 456.845 24.3930   3
   7  -7  -2 515.637 23.8308   1
  -7   7   2 496.229 25.4881   8
   7   7  -2 482.914 23.3081   2
   5  -7  -2 484.812 25.2117   3
   5  -7  -2 547.898 25.0513   1
   5   7  -2 563.513 24.5781   2
   5   7  -2 553.483 27.4085   8
  -5   7   2 507.552 26.0992   8
   3  -7  -2 324.898 17.2339   7
   3  -7  -2 357.698 19.9623   3
  -3  -7   2 372.278 19.6770   1
   3  -7  -2 360.246 19.2861   1
   3   7  -2 346.038 18.5001   2
  -3   7   2 338.077 20.9357   8
   3   7  -2 280.833 20.2080   8
  -1  -7   2 361.149 20.6599   3
  -1  -7   2 399.683 25.8285   1
   1  -7  -2 401.428 20.8943   3
   1  -7  -2 368.517 20.2165   1
   1   7  -2 363.602 18.6860   2
   1   7  -2 318.339 20.7996   8
  -1   7   2 382.385 22.2475   8
  -1  -7  -2 387.714 20.1375   1
  -1  -7  -2 357.739 20.7511   3
   1  -7   2 355.938 19.5699   3
   1  -7   2 399.865 19.6014   1
  -1   7  -2 342.968 21.0817   8
  -1   7  -2 338.513 17.8434   2
   1   7   2 383.503 17.9305   2
   1   7   2 346.322 22.0814   8
   3  -7   2 97.7464 12.5078   3
  -3  -7  -2 89.2380 12.5028   1
  -3  -7  -2 78.7075 13.1549   3
   3  -7   2 81.3361 10.4778   1
  -3   7  -2 82.6628 10.9830   2
   3   7   2 80.0134 13.7307   8
  -3   7  -2 76.9343 12.6545   8
   5  -7   2 77.6310 11.8824   3
  -5  -7  -2 87.3612 12.6660   1
  -5  -7  -2 95.8575 14.1367   3
   5  -7   2 80.1049 10.8558   1
  -5   7  -2 93.5049 14.5435   8
   5   7   2 72.5047 10.9450   2
   5   7   2 77.4767 14.9714   8
   7  -7   2 44.5647 8.74145   3
  -7  -7  -2 43.0153 9.27472   3
  -7  -7  -2 52.4470 12.7214   1
   7   7   2 38.3637 9.15210   8
  -7   7  -2 63.8399 12.6631   8
   7   7   2 56.0332 11.1800   2
  26   0  -3 9.02128 6.15833   8
 -26   0   3 11.5552 7.46877   5
 -24   0   3 4.30094 6.37579   5
  24   0  -3 0.81360 4.54068   7
  22   0  -3 -3.2440 4.10094   8
 -22   0   3 4.58465 4.39557   3
 -22   0   3 3.71671 5.68828   5
 -22   0   3 2.13349 3.93441   2
  22   0  -3 2.36492 3.26486   2
  22   0  -3 -2.1536 3.57634   7
  20   0  -3 -0.9932 3.40377   3
  20   0  -3 -1.8869 3.35183   7
  20   0  -3 4.40894 4.23781   8
 -20   0   3 5.53188 6.97475   5
 -20   0   3 -1.0020 2.93408   2
  20   0  -3 2.36285 3.26315   2
 -20   0   3 7.25907 3.80647   3
 -20   0   3 3.76274 3.21783   8
 -18   0   3 -0.3370 3.93609   5
  18   0  -3 -3.3564 3.20884   8
 -18   0   3 1.18887 2.65631   8
 -18   0   3 -1.5042 5.80014   3
  18   0  -3 -3.0018 2.60189   3
  18   0  -3 -2.3042 2.88105   2
 -18   0   3 2.92035 2.95821   2
  18   0  -3 0.14291 3.17313   7
 -16   0   3 -1.9554 2.93007   5
  16   0  -3 0.68234 2.44126   2
  16   0  -3 1.97906 2.66870   8
  16   0  -3 -0.7812 2.29538   3
 -16   0   3 1.81822 2.76154   3
 -16   0   3 0.61385 2.31302   8
  16   0  -3 1.56750 2.71419   7
 -16   0   3 3.57258 2.51717   2
 -14   0   3 -0.1432 2.70049   5
 -14   0   3 2.33374 2.00020   8
 -14   0   3 3.56997 1.54387   4
  14   0  -3 2.24930 2.42130   3
  14   0  -3 -1.2726 1.99583   2
  14   0  -3 -0.1590 2.36872   7
 -14   0   3 -0.4070 2.17710   2
 -14   0   3 2.46296 2.37475   3
  14   0  -3 -1.2542 2.04732   8
 -12   0   3 0.50523 1.39422   4
  12   0  -3 1.66854 2.23608   7
  12   0  -3 1.49464 2.01323   8
 -12   0   3 2.57219 2.34123   5
  12   0  -3 1.89718 2.24833   5
 -12   0   3 1.91992 1.73551   8
 -12   0   3 -0.2686 1.89013   3
 -12   0   3 0.20350 1.75394   2
  12   0  -3 1.08799 1.85102   3
  12   0  -3 4.37841 1.89125   2
  10   0  -3 0.87388 1.59721   8
  10   0  -3 0.97329 2.19637   5
 -10   0   3 5.44306 1.70344   2
  10   0  -3 0.90840 1.39822   2
 -10   0   3 1.14727 1.52956   3
  10   0  -3 -0.0784 1.40280   3
 -10   0   3 2.45962 1.40680   4
 -10   0   3 4.85482 1.48889   8
 -10   0   3 1.34147 1.71995   5
   8   0  -3 -0.2537 1.11502   8
   8   0  -3 0.79876 1.07690   4
   8   0  -3 1.45327 1.54978   5
   8   0  -3 -0.2869 1.07992   3
  -8   0   3 2.04739 1.54454   5
   8   0  -3 1.93842 1.16844   2
   8   0  -3 2.81511 1.75394   6
  -8   0   3 8.38375 1.55107   2
  -8   0   3 -0.2854 1.01949   4
  -8   0   3 0.31732 1.11083   3
   6   0  -3 2.00572 1.22118   5
  -6   0   3 0.98059 0.94734   4
  -6   0   3 0.35766 0.82674   3
   6   0  -3 0.56039 0.99400   4
  -6   0   3 -1.0408 1.07211   5
  -6   0   3 0.59960 0.90392   2
   6   0  -3 0.58993 0.91316   2
   6   0  -3 1.52021 1.36674   6
   6   0  -3 -0.0775 0.73263   8
   6   0  -3 0.01861 0.80259   3
   4   0  -3 -0.3407 0.74982   5
   4   0  -3 -0.0242 0.91505   6
   4   0  -3 1.12882 0.85922   4
   4   0  -3 -0.2065 0.41379   3
  -4   0   3 0.07250 0.90536   6
  -4   0   3 0.63592 0.84180   4
  -4   0   3 3.15436 0.71609   3
   4   0  -3 0.55923 0.68439   2
  -4   0   3 -0.2329 0.59936   2
   2   0  -3 -0.6492 0.61090   6
   2   0  -3 0.10077 0.67736   7
  -2   0   3 0.16518 0.75004   4
  -2   0   3 1.33876 0.61619   5
   2   0  -3 2.16825 0.67287   5
   2   0  -3 0.66699 0.79744   4
   2   0  -3 2.17681 0.75702   1
  -2   0   3 1.16179 0.81764   6
   0   0   3 0.66231 0.73697   4
   0   0  -3 0.57426 0.75317   6
   0   0  -3 -0.1691 0.61216   7
   0   0  -3 1.72085 0.54307   1
   0   0  -3 0.30454 0.68584   4
   0   0   3 0.61581 0.30847   8
   0   0   3 0.90023 0.46036   3
   0   0  -3 -0.0164 0.41260   8
   0   0  -3 0.25928 0.48996   3
   0   0   3 1.50236 0.79696   7
   0   0   3 0.32529 0.72125   6
  -2   0  -3 -0.5026 0.78839   7
   2   0   3 1.88131 0.97785   7
  -2   0  -3 -0.2654 0.71266   4
   2   0   3 0.41092 0.62137   1
  -2   0  -3 4.19278 1.01800   1
  -2   0  -3 0.44809 0.68211   8
   2   0   3 0.33492 0.71143   4
   2   0   3 0.28414 0.67639   8
   2   0   3 0.47597 0.67440   3
  -2   0  -3 0.00789 0.69212   3
  -4   0  -3 1.50232 1.07227   3
  -4   0  -3 0.62055 0.86973   4
  -4   0  -3 1.40002 1.10760   7
   4   0   3 0.81452 0.93418   3
  -4   0  -3 0.62372 1.09648   8
   4   0   3 -0.0476 0.88153   8
   4   0   3 0.51816 0.90815   4
   4   0   3 0.10470 0.85863   1
   4   0   3 3.26296 1.13778   7
   6   0   3 -0.4227 1.25209   8
  -6   0  -3 -0.5087 1.18058   3
  -6   0  -3 1.30057 1.36379   5
   6   0   3 7.75227 1.84423   7
  -6   0  -3 0.45659 1.27650   8
   6   0   3 2.47922 1.30095   5
   6   0   3 -0.3117 1.13780   3
   6   0   3 1.90778 1.03398   4
  -6   0  -3 2.30022 1.37663   7
  -6   0  -3 1.32685 1.21581   2
  -6   0  -3 0.39974 0.92495   4
  -8   0  -3 1.06556 0.97187   4
   8   0   3 1.58851 1.59868   3
  -8   0  -3 2.39809 1.78585   3
  -8   0  -3 -0.2795 1.39850   8
  -8   0  -3 0.19993 1.52201   5
   8   0   3 2.92484 1.58824   5
   8   0   3 0.84983 1.05541   4
  -8   0  -3 1.53665 1.55864   2
   8   0   3 -0.0777 1.79433   8
   8   0   3 4.21031 1.93529   7
  -8   0  -3 3.02341 2.06065   7
 -10   0  -3 0.77201 2.06416   7
 -10   0  -3 -2.0335 1.85126   5
 -10   0  -3 0.93940 2.07629   3
  10   0   3 -1.9885 1.90540   8
 -10   0  -3 0.50003 1.95135   8
  10   0   3 3.41913 2.21265   3
 -10   0  -3 0.79182 1.05652   4
  10   0   3 5.43314 2.01648   5
 -10   0  -3 0.58745 1.77283   2
  12   0   3 -1.1239 2.43983   3
 -12   0  -3 2.01976 2.73320   3
 -12   0  -3 0.17631 2.45189   8
 -12   0  -3 2.14492 2.65334   7
 -12   0  -3 2.31566 2.41610   5
 -12   0  -3 2.85409 2.27133   2
  12   0   3 0.03424 2.62998   8
  12   0   3 1.56149 2.24453   7
  14   0   3 -0.0538 2.90796   3
 -14   0  -3 1.69163 2.89973   5
 -14   0  -3 0.23184 2.51222   2
  14   0   3 0.76402 3.06987   8
 -14   0  -3 2.45441 3.25198   7
 -14   0  -3 0.83642 2.96425   3
 -14   0  -3 -1.8063 2.93796   8
  14   0   3 -2.2366 2.64450   7
 -16   0  -3 1.59855 3.35880   3
  16   0   3 1.92855 3.19105   3
 -16   0  -3 0.55270 3.46453   7
  16   0   3 -0.5215 3.28256   7
 -16   0  -3 1.66869 3.45739   8
 -16   0  -3 1.49996 2.99548   2
  16   0   3 -4.6899 2.98406   8
 -18   0  -3 -2.7255 3.99204   7
 -18   0  -3 -3.1961 3.66113   2
 -18   0  -3 3.69618 4.40179   5
  18   0   3 -0.7268 3.53383   7
 -18   0  -3 -2.3649 3.95530   3
 -18   0  -3 -0.2475 4.01762   8
  18   0   3 0.26083 3.42877   3
  18   0   3 3.04909 4.07747   8
 -20   0  -3 -5.8449 3.91455   3
  20   0   3 2.11491 4.56722   8
 -20   0  -3 11.1903 5.41907   5
  20   0   3 -6.6690 3.47834   3
  20   0   3 4.09706 3.77516   7
 -20   0  -3 -5.2154 4.34962   7
 -22   0  -3 -3.1692 4.00137   2
 -22   0  -3 1.82122 4.34394   8
  22   0   3 -2.6728 4.19650   7
  22   0   3 1.54952 5.37574   8
 -22   0  -3 5.20023 5.83648   5
 -22   0  -3 1.20687 5.41085   3
  22   0   3 6.63826 4.69167   3
  24   0   3 -1.4285 5.48132   8
  24   0   3 -0.1266 4.91607   3
 -24   0  -3 1.45300 5.57288   3
 -24   0  -3 -6.8192 6.36760   5
 -26   0  -3 1.49914 7.43982   5
  26   0   3 -0.4624 6.23514   8
 -26   0  -3 -0.1996 6.17633   3
 -25  -1   3 13.0674 7.69057   5
  25  -1  -3 3.14629 5.78228   8
  25  -1  -3 7.70649 6.58300   1
  25   1  -3 4.46635 5.71629   8
 -25   1   3 3.62777 7.63519   5
  25   1  -3 5.05040 6.72765   2
  23  -1  -3 123.482 11.3941   7
  23  -1  -3 145.842 13.4941   1
 -23  -1   3 162.405 12.7681   5
 -23  -1   3 137.624 12.2014   2
  23  -1  -3 138.296 11.9730   8
 -23   1   3 161.544 12.1399   5
  23   1  -3 150.894 12.3280   8
  23   1  -3 141.590 11.2744   2
 -21  -1   3 236.969 14.2610   5
 -21  -1   3 236.911 13.2256   3
  21  -1  -3 228.670 15.1729   1
 -21  -1   3 242.934 13.0940   2
  21  -1  -3 225.864 15.1443   7
 -21   1   3 231.593 11.9497   8
  21   1  -3 233.581 19.2592   8
  21   1  -3 260.693 12.5564   7
 -21   1   3 232.225 11.8546   2
 -21   1   3 246.791 13.1584   3
 -21   1   3 254.659 13.8827   5
  21   1  -3 246.532 13.3118   2
 -19  -1   3 402.847 16.3059   8
  19  -1  -3 379.595 17.8194   8
  19  -1  -3 433.749 25.6656   1
 -19  -1   3 404.120 17.8729   5
 -19  -1   3 395.618 17.2948   2
  19  -1  -3 398.400 17.5005   3
 -19  -1   3 404.019 17.2265   3
  19  -1  -3 417.486 17.9458   7
 -19   1   3 403.473 16.5674   8
 -19   1   3 435.949 17.9861   5
  19   1  -3 388.561 18.1540   8
 -19   1   3 404.726 17.1812   3
  19   1  -3 380.799 16.4350   7
  19   1  -3 396.436 17.2132   2
 -19   1   3 386.312 16.1529   2
 -19   1   3 397.867 13.6252   4
  19   1  -3 398.306 17.2428   3
 -17  -1   3 263.752 11.3214   8
 -17  -1   3 258.228 12.0660   3
  17  -1  -3 230.880 12.2420   8
 -17  -1   3 240.927 12.3326   5
  17  -1  -3 264.113 12.3101   3
  17  -1  -3 263.276 12.9491   7
 -17  -1   3 235.461 12.0679   2
  17  -1  -3 260.205 13.4529   1
  17   1  -3 248.584 12.1940   2
 -17   1   3 253.586 9.41389   4
 -17   1   3 238.780 12.1740   5
 -17   1   3 261.634 11.6159   8
 -17   1   3 243.341 11.8548   3
  17   1  -3 246.948 12.7302   8
  17   1  -3 244.989 11.5184   7
  17   1  -3 254.719 11.9474   3
 -17   1   3 251.802 11.1322   2
  15  -1  -3 -0.1843 2.61988   3
  15  -1  -3 0.69664 2.87345   8
 -15  -1   3 3.94371 2.60352   3
 -15  -1   3 13.7364 3.67159   8
  15  -1  -3 6.54307 3.49063   1
 -15  -1   3 5.83447 2.99482   2
  15  -1  -3 6.27834 3.30767   7
 -15  -1   3 4.53348 3.35293   5
  15   1  -3 5.26976 2.60653   3
 -15   1   3 4.97263 2.25865   2
 -15   1   3 3.95347 3.08332   5
 -15   1   3 1.35520 2.48240   8
 -15   1   3 -0.8453 2.41580   3
  15   1  -3 3.32251 2.67551   2
  15   1  -3 7.00714 1.63752   4
  15   1  -3 4.38286 2.94872   8
 -15   1   3 4.15802 2.03529   4
  15   1  -3 10.0873 2.70886   7
  13  -1  -3 146.508 8.52435   7
 -13  -1   3 142.030 7.66955   2
  13  -1  -3 136.480 7.62054   8
  13  -1  -3 141.305 7.58905   3
 -13  -1   3 129.207 7.24320   3
  13  -1  -3 144.767 8.64452   1
 -13  -1   3 138.994 7.57486   5
 -13  -1   3 148.606 6.93346   8
 -13   1   3 143.566 6.34503   4
  13   1  -3 141.394 6.89652   7
 -13   1   3 134.958 6.60833   2
 -13   1   3 141.837 7.17585   8
  13   1  -3 141.348 7.70406   2
 -13   1   3 140.542 7.42864   3
  13   1  -3 138.190 7.78693   8
 -13   1   3 121.977 7.51119   5
  13   1  -3 136.335 7.26657   3
 -11  -1   3 93.7052 6.12020   2
 -11  -1   3 103.530 5.97055   5
  11  -1  -3 112.420 7.06656   1
  11  -1  -3 112.427 6.08352   5
 -11  -1   3 104.229 5.32699   8
  11  -1  -3 103.412 4.72045   2
  11  -1  -3 96.9948 5.82040   3
 -11  -1   3 95.7705 5.49694   3
 -11   1   3 99.2459 4.96598   2
  11   1  -3 109.895 4.97470   4
  11   1  -3 105.067 6.06929   8
 -11   1   3 102.717 5.48827   8
  11   1  -3 98.5858 5.24946   7
  11   1  -3 108.364 5.85002   5
  11   1  -3 106.862 5.70696   3
  11   1  -3 99.8738 6.13016   2
 -11   1   3 105.462 5.14682   4
 -11   1   3 110.901 5.83729   3
   9  -1  -3 500.239 17.3840   8
  -9  -1   3 452.921 17.1643   5
   9  -1  -3 500.901 17.3444   3
   9  -1  -3 474.211 18.0854   1
   9  -1  -3 508.109 17.0864   6
   9  -1  -3 481.350 16.1091   2
  -9  -1   3 471.320 16.9551   3
  -9  -1   3 478.922 17.6514   2
  -9  -1   3 487.435 16.7285   8
   9  -1  -3 489.715 17.6425   5
   9   1  -3 522.716 17.2852   5
   9   1  -3 494.319 17.1277   3
  -9   1   3 474.377 16.9288   8
  -9   1   3 487.570 16.9377   4
   9   1  -3 485.072 16.6005   7
   9   1  -3 482.845 17.3828   8
   9   1  -3 473.755 17.5074   2
  -9   1   3 468.594 16.2915   2
   9   1  -3 494.774 16.8190   4
  -9   1   3 473.923 17.4431   5
  -9   1   3 479.201 17.1084   3
   7  -1  -3 1357.42 42.5864   3
  -7  -1   3 1265.94 42.3016   8
   7  -1  -3 1302.02 42.1338   6
   7  -1  -3 1317.00 42.5475   8
  -7  -1   3 1328.82 42.4639   5
   7  -1  -3 1331.93 42.9312   5
  -7  -1   3 1265.51 42.8746   2
  -7  -1   3 1257.15 42.1888   3
  -7   1   3 1273.61 41.5331   2
   7   1  -3 1272.38 42.8678   2
   7   1  -3 1272.54 41.8327   7
  -7   1   3 1280.35 42.4324   3
   7   1  -3 1332.42 42.5338   4
   7   1  -3 1341.44 42.4275   5
   7   1  -3 1338.08 42.6488   8
   7   1  -3 1321.90 43.5892   6
  -7   1   3 1294.85 42.4984   8
   7   1  -3 1269.72 42.2122   3
  -7   1   3 1286.82 42.5738   4
  -7   1   3 1326.98 42.2691   8
  -7   1   3 1320.55 42.8085   5
   5  -1  -3 2264.55 73.2200   1
   5  -1  -3 2228.36 72.5014   8
  -5  -1   3 2228.18 72.2131   3
  -5  -1   3 2218.85 72.9086   2
   5  -1  -3 2316.47 72.9923   5
  -5  -1   3 2314.30 72.3346   5
   5  -1  -3 2292.25 72.1057   6
  -5   1   3 2289.56 72.5179   3
  -5   1   3 2237.01 73.2858   1
   5   1  -3 2410.89 72.3455   5
  -5   1   3 2209.35 72.2599   8
   5   1  -3 2342.41 73.3769   6
  -5   1   3 2162.49 72.5257   8
   5   1  -3 2279.95 73.0053   2
   5   1  -3 2228.16 72.2456   3
   5   1  -3 2203.20 72.4387   8
   5   1  -3 2322.72 72.8604   4
   3  -1  -3 1024.11 33.9834   1
  -3  -1   3 1069.00 32.9685   5
   3  -1  -3 1019.88 33.4374   8
   3  -1  -3 1073.67 33.7529   5
   3  -1  -3 1042.21 33.0337   6
   3  -1  -3 1049.64 33.4875   3
   3  -1  -3 1057.31 33.7422   8
  -3  -1   3 970.028 33.4733   3
   3  -1  -3 1026.50 33.4824   3
  -3  -1   3 1003.53 33.7570   2
   3   1  -3 1043.43 34.0019   6
   3   1  -3 1020.51 32.7398   7
  -3   1   3 1013.49 33.0586   6
   3   1  -3 982.772 33.8152   4
  -3   1   3 1032.60 33.4260   8
  -3   1   3 1038.85 34.0792   1
  -3   1   3 1021.69 33.2483   8
   3   1  -3 1021.66 33.7748   2
   1  -1  -3 2087.97 64.4568   2
   1  -1  -3 2123.11 65.2674   8
   1  -1  -3 1919.71 65.0557   3
  -1  -1   3 2034.66 64.7858   3
   1  -1  -3 1953.70 65.4725   7
   1   1  -3 1982.58 65.3139   6
   1   1  -3 2130.12 65.5360   4
   1   1  -3 2059.88 64.8307   3
  -1   1   3 2016.18 65.0398   8
   1  -1   3 1541.91 49.1122   7
  -1  -1  -3 1481.15 49.3730   3
  -1  -1  -3 1562.45 48.9377   2
   1  -1   3 1450.77 49.0511   8
  -1  -1  -3 1448.50 49.4699   1
  -1  -1  -3 1590.79 49.5421   8
   1  -1   3 1564.61 49.1786   3
  -1  -1  -3 1480.35 49.5672   7
   1  -1   3 1562.30 49.4125   6
   1  -1   3 1590.81 48.3636   5
   1   1   3 1529.92 49.5650   7
   1   1   3 1472.09 49.5815   1
   1   1   3 1505.99 49.3437   3
  -1   1  -3 1458.09 49.9163   6
  -1   1  -3 1531.74 48.9973   7
  -1   1  -3 1496.76 49.2230   8
  -1   1  -3 1541.62 49.1568   3
  -1   1  -3 1588.53 48.3684   5
   1   1   3 1583.02 49.0319   2
   1   1   3 1509.17 49.4203   8
  -1   1  -3 1616.65 49.6786   4
   3  -1   3 345.777 11.9847   3
  -3  -1  -3 325.862 12.1132   7
   3  -1   3 337.036 11.9510   7
  -3  -1  -3 343.379 11.7372   2
   3  -1   3 341.708 11.1975   5
  -3  -1  -3 344.379 12.2569   8
  -3  -1  -3 318.478 12.0505   3
   3  -1   3 319.816 11.8923   8
  -3  -1  -3 305.974 12.0448   1
   3  -1   3 326.582 11.8546   6
   3  -1   3 333.938 10.9349   1
  -3   1  -3 337.908 11.1723   5
  -3   1  -3 330.538 11.9860   4
   3   1   3 337.478 11.8582   2
   3   1   3 339.809 12.2667   8
  -3   1  -3 333.038 11.8924   3
  -3   1  -3 331.747 11.8239   7
  -3   1  -3 334.418 12.0535   8
   3   1   3 318.162 12.1461   1
   3   1   3 346.099 12.0754   3
   5  -1   3 362.512 12.1026   5
  -5  -1  -3 347.898 12.5122   2
  -5  -1  -3 347.841 12.9240   3
  -5  -1  -3 373.098 13.1492   8
   5  -1   3 358.591 12.8596   3
   5  -1   3 333.032 12.7562   8
  -5  -1  -3 364.211 12.9415   7
  -5  -1  -3 335.564 12.8965   1
   5  -1   3 332.103 12.7107   7
   5   1   3 348.224 13.1113   8
   5   1   3 346.464 12.3317   4
   5   1   3 341.108 12.7827   3
  -5   1  -3 339.993 12.9126   8
  -5   1  -3 346.864 12.7337   3
  -5   1  -3 338.900 12.0179   5
  -5   1  -3 331.332 12.6629   7
   5   1   3 353.701 12.7568   7
   5   1   3 345.305 12.9142   1
   5   1   3 324.686 12.6024   2
  -5   1  -3 363.308 12.5041   4
   7  -1   3 65.5227 4.15830   5
   7  -1   3 63.7606 4.36161   3
  -7  -1  -3 67.8182 4.66055   8
  -7  -1  -3 57.0455 4.39028   7
  -7  -1  -3 64.7744 4.24825   5
   7  -1   3 60.1950 4.37188   8
   7  -1   3 65.1965 4.51411   7
  -7  -1  -3 61.5523 4.09770   2
   7   1   3 60.0914 4.34270   1
   7   1   3 61.5548 4.30849   3
  -7   1  -3 54.2820 4.26725   8
  -7   1  -3 57.5746 3.53595   5
  -7   1  -3 64.4696 4.47580   7
   7   1   3 55.3364 4.56107   8
  -7   1  -3 62.8084 3.54738   4
   7   1   3 64.6262 4.29166   7
  -7   1  -3 66.4331 4.47287   3
   9  -1   3 732.722 26.4995   8
   9  -1   3 730.058 26.3286   7
  -9  -1  -3 752.132 26.3496   7
   9  -1   3 750.533 26.4949   3
  -9  -1  -3 719.116 26.4648   3
   9  -1   3 781.515 25.7614   5
  -9  -1  -3 756.517 26.1874   5
  -9  -1  -3 759.671 26.7021   8
  -9  -1  -3 718.414 25.9200   2
  -9   1  -3 775.268 25.1777   4
   9   1   3 754.879 26.4376   3
   9   1   3 757.005 24.9477   4
   9   1   3 761.718 26.3070   2
   9   1   3 775.327 26.1910   7
  -9   1  -3 732.318 25.5985   5
   9   1   3 742.652 26.3236   1
  -9   1  -3 773.783 26.4719   3
  -9   1  -3 741.854 26.3683   7
   9   1   3 799.746 27.1013   8
  -9   1  -3 739.629 25.9613   2
  -9   1  -3 732.813 26.5939   8
 -11  -1  -3 513.198 19.6229   7
  11  -1   3 533.459 19.9208   3
 -11  -1  -3 535.549 19.8948   3
 -11  -1  -3 532.953 19.2494   2
 -11  -1  -3 566.020 20.1806   8
  11  -1   3 519.386 19.6862   7
  11  -1   3 534.269 18.9534   5
  11  -1   3 486.340 19.7308   8
 -11  -1  -3 509.740 19.3098   5
 -11   1  -3 531.532 19.7739   3
 -11   1  -3 518.542 18.8805   5
  11   1   3 509.284 17.5466   4
  11   1   3 511.399 19.2800   7
  11   1   3 504.101 19.5522   3
 -11   1  -3 535.197 19.1973   2
  11   1   3 551.251 20.4586   8
 -11   1  -3 522.865 17.8939   4
  11   1   3 517.659 19.6297   1
 -11   1  -3 519.150 19.9808   8
 -11   1  -3 499.565 19.5525   7
  11   1   3 495.378 19.3915   2
  13  -1   3 19.1631 4.97329   8
 -13  -1  -3 10.6636 3.14874   7
 -13  -1  -3 14.3506 4.01193   5
  13  -1   3 14.2081 3.55615   7
 -13  -1  -3 8.55610 3.15674   2
 -13  -1  -3 23.9773 4.90204   3
 -13  -1  -3 10.8143 3.43685   8
 -13   1  -3 13.7658 3.32195   4
  13   1   3 19.4312 4.69577   1
 -13   1  -3 13.2412 3.58520   3
 -13   1  -3 13.8412 3.79408   7
  13   1   3 10.9641 1.82305   4
  13   1   3 6.61459 2.93387   3
 -13   1  -3 15.7803 3.74051   8
  13   1   3 13.3461 3.68992   7
  13   1   3 12.7671 3.84611   8
  13   1   3 11.3026 3.30006   2
 -13   1  -3 17.9869 4.10633   2
 -13   1  -3 13.6718 3.28953   5
  15  -1   3 619.467 24.5441   8
 -15  -1  -3 640.336 24.3891   8
 -15  -1  -3 608.662 23.7486   5
 -15  -1  -3 605.192 24.2525   3
 -15  -1  -3 634.123 23.6170   2
  15  -1   3 634.487 24.2259   7
  15  -1   3 618.188 24.3706   3
 -15  -1  -3 620.624 24.2216   7
  15   1   3 666.413 24.3859   3
  15   1   3 636.794 23.5118   7
 -15   1  -3 603.789 24.1910   7
 -15   1  -3 641.724 23.4729   2
 -15   1  -3 635.112 24.5352   8
  15   1   3 621.974 23.9811   2
 -15   1  -3 637.462 24.2191   3
 -15   1  -3 631.399 20.9041   4
  15   1   3 621.947 24.8165   8
 -15   1  -3 622.625 23.3571   5
 -17  -1  -3 145.097 10.0722   8
  17  -1   3 139.940 10.0079   3
 -17  -1  -3 155.670 10.3895   3
  17  -1   3 138.537 10.5064   8
 -17  -1  -3 144.797 10.0578   5
  17  -1   3 165.033 10.3316   7
 -17  -1  -3 142.129 10.4496   7
  17   1   3 137.920 10.5803   8
 -17   1  -3 151.313 9.36392   5
  17   1   3 155.892 9.40185   7
 -17   1  -3 138.530 10.2391   3
 -17   1  -3 162.178 9.29044   2
  17   1   3 148.450 9.82207   2
  17   1   3 177.597 10.4070   3
 -17   1  -3 147.234 9.92918   8
 -19  -1  -3 495.393 22.2970   5
  19  -1   3 474.851 20.7726   7
 -19  -1  -3 481.519 20.8878   8
  19  -1   3 464.879 21.3153   8
  19  -1   3 566.839 28.1742   3
 -19  -1  -3 457.134 20.8029   7
 -19  -1  -3 461.746 21.0014   3
 -19   1  -3 467.299 20.9509   3
  19   1   3 479.782 19.9819   7
  19   1   3 477.852 20.8623   3
  19   1   3 448.852 21.5097   8
 -19   1  -3 448.085 19.7409   5
 -19   1  -3 507.373 19.8913   2
 -21  -1  -3 86.3190 10.7184   7
  21  -1   3 78.8631 10.3202   8
 -21  -1  -3 82.0745 14.8586   3
 -21  -1  -3 60.1590 8.28952   8
  21  -1   3 81.7341 9.31092   7
 -21  -1  -3 67.9280 8.05299   2
 -21  -1  -3 74.1400 10.2436   5
  21  -1   3 82.1894 9.78408   3
  21   1   3 89.1278 10.7266   8
 -21   1  -3 87.6326 9.79205   5
  21   1   3 77.4206 9.22655   3
 -21   1  -3 76.5373 9.38585   8
 -23  -1  -3 58.8512 8.88793   8
 -23  -1  -3 75.3989 10.7602   5
 -23  -1  -3 59.5159 11.0608   3
 -23  -1  -3 65.3191 13.0529   7
  23  -1   3 62.4078 10.2958   8
  23  -1   3 36.3900 9.00408   3
  23   1   3 44.7477 7.75355   7
  23   1   3 59.3214 8.96570   3
 -23   1  -3 54.5573 9.73799   5
 -23   1  -3 74.0682 10.9689   3
 -23   1  -3 62.1685 8.40978   2
  23   1   3 71.3769 11.6326   8
 -25  -1  -3 34.3124 7.61666   3
 -25  -1  -3 37.1579 9.60157   5
  25  -1   3 27.7205 8.03164   8
  25   1   3 34.9007 8.73231   8
 -25   1  -3 31.1534 8.12015   5
 -25   1  -3 35.8084 8.14941   3
  24  -2  -3 213.089 14.8147   8
  24  -2  -3 204.765 15.4454   1
 -24  -2   3 213.138 15.2262   5
 -24   2   3 211.888 14.9001   5
  24   2  -3 215.775 14.6474   2
  24   2  -3 190.256 14.9834   8
  22  -2  -3 12.6994 5.62739   1
 -22  -2   3 0.36993 6.27733   5
 -22  -2   3 4.40932 4.33694   2
  22  -2  -3 0.59068 4.83964   8
  22   2  -3 -0.5352 4.92614   2
  22   2  -3 4.16102 5.07529   8
 -22   2   3 -0.1471 5.67309   5
 -22   2   3 4.26458 4.99390   3
  20  -2  -3 12.2827 4.97338   8
  20  -2  -3 0.68847 4.16114   7
 -20  -2   3 7.85834 5.35417   5
  20  -2  -3 7.61716 4.80165   1
 -20  -2   3 8.46821 4.60333   3
 -20   2   3 8.91712 5.09087   5
 -20   2   3 -1.6638 4.03026   3
 -20   2   3 7.61098 3.93996   8
  20   2  -3 7.46702 5.30232   8
  20   2  -3 4.25749 4.69469   2
  20   2  -3 4.82829 3.54669   7
  18  -2  -3 364.108 17.0181   3
 -18  -2   3 349.527 16.9499   5
 -18  -2   3 336.113 16.2656   3
 -18  -2   3 412.278 16.0303   8
 -18  -2   3 405.013 17.0897   2
  18  -2  -3 420.067 17.9780   7
  18  -2  -3 378.694 17.2286   8
 -18   2   3 352.376 17.4123   5
  18   2  -3 394.886 17.3736   2
 -18   2   3 375.139 16.2804   8
 -18   2   3 371.280 16.6285   3
 -18   2   3 361.485 14.7643   2
  18   2  -3 367.975 16.4130   3
  18   2  -3 376.920 14.9420   7
  18   2  -3 359.826 17.7863   8
 -18   2   3 376.840 14.4303   4
  16  -2  -3 85.8138 8.51042   1
  16  -2  -3 88.7171 7.23880   3
  16  -2  -3 97.2613 8.73610   7
 -16  -2   3 84.9971 7.51114   2
  16  -2  -3 92.6474 7.81970   8
 -16  -2   3 96.1119 7.51757   3
 -16  -2   3 86.8583 6.60203   8
 -16  -2   3 86.3849 7.57430   5
 -16   2   3 81.8399 5.79651   4
 -16   2   3 79.5870 7.04363   3
  16   2  -3 88.1755 8.14882   2
  16   2  -3 76.1804 8.07239   8
  16   2  -3 78.6702 5.08306   4
 -16   2   3 83.0650 5.58689   2
 -16   2   3 88.6322 6.86462   8
  16   2  -3 90.0722 6.97856   3
 -16   2   3 83.2492 7.45816   5
  16   2  -3 81.7366 5.68001   7
 -14  -2   3 1000.29 32.2297   8
 -14  -2   3 941.650 32.4523   3
  14  -2  -3 851.107 30.9024   6
 -14  -2   3 951.140 33.1007   2
  14  -2  -3 927.738 32.8479   3
  14  -2  -3 891.186 33.2965   1
 -14  -2   3 902.962 32.5468   5
  14  -2  -3 901.511 32.7606   8
  14   2  -3 944.308 33.1617   2
 -14   2   3 939.926 32.4529   8
  14   2  -3 874.532 30.9787   4
  14   2  -3 887.570 33.1811   8
  14   2  -3 934.770 30.8397   7
 -14   2   3 992.931 34.4600   3
 -14   2   3 887.870 30.6205   2
 -14   2   3 889.216 32.4980   5
  14   2  -3 901.054 32.1344   3
  12  -2  -3 1344.29 45.2364   6
 -12  -2   3 1397.30 46.6440   3
 -12  -2   3 1500.77 46.5605   8
 -12  -2   3 1426.51 47.3145   2
  12  -2  -3 1336.57 46.9320   3
  12  -2  -3 1412.84 47.6094   1
  12  -2  -3 1423.39 47.1144   8
 -12  -2   3 1388.45 46.7740   5
  12   2  -3 1406.09 45.1218   7
  12   2  -3 1332.94 45.8997   4
 -12   2   3 1399.59 46.6974   3
 -12   2   3 1365.01 44.9549   2
 -12   2   3 1416.54 46.7441   8
  12   2  -3 1394.53 46.5208   3
 -12   2   3 1293.36 46.6671   5
  12   2  -3 1364.26 47.4209   8
  12   2  -3 1392.12 47.3006   2
  10  -2  -3 4496.72 144.939   8
  10  -2  -3 4542.15 143.113   6
  10  -2  -3 4617.66 145.560   1
 -10  -2   3 4886.03 144.553   8
 -10  -2   3 4667.34 145.335   2
 -10  -2   3 4399.86 144.526   5
  10  -2  -3 4535.29 144.984   3
 -10  -2   3 4426.86 144.550   3
  10   2  -3 4260.49 145.839   6
 -10   2   3 4491.06 144.790   5
 -10   2   3 4460.47 144.695   3
 -10   2   3 4392.41 142.877   2
 -10   2   3 4599.92 144.829   8
  10   2  -3 4589.29 145.340   2
  10   2  -3 4477.92 145.330   8
  10   2  -3 4637.07 143.039   7
  10   2  -3 4385.36 144.363   4
  10   2  -3 4470.14 144.459   3
  -8  -2   3 1205.44 39.8992   3
   8  -2  -3 1225.56 40.2799   3
   8  -2  -3 1212.62 40.3921   5
   8  -2  -3 1181.58 40.2024   8
  -8  -2   3 1249.63 39.7581   8
   8  -2  -3 1216.64 38.2543   6
  -8  -2   3 1195.57 40.5242   2
   8  -2  -3 1217.22 40.6928   1
  -8  -2   3 1176.64 39.7156   5
  -8   2   3 1199.29 40.0554   3
   8   2  -3 1175.25 40.4929   2
   8   2  -3 1175.37 39.8083   3
   8   2  -3 1215.84 38.1594   7
  -8   2   3 1213.53 40.0842   8
   8   2  -3 1165.05 40.5185   8
  -8   2   3 1219.34 40.1974   5
  -8   2   3 1206.65 40.9301   1
   8   2  -3 1155.09 41.0461   6
  -8   2   3 1161.83 40.3031   8
  -8   2   3 1158.86 38.1246   2
   6  -2  -3 2957.76 91.6939   3
   6  -2  -3 2833.22 91.9395   1
  -6  -2   3 2891.28 90.9752   5
   6  -2  -3 2780.71 91.5670   8
  -6  -2   3 2861.09 91.8195   2
  -6  -2   3 2761.85 91.1728   3
   6  -2  -3 2897.84 91.6885   5
  -6   2   3 2886.28 91.4864   8
  -6   2   3 2778.11 92.1546   1
   6   2  -3 2854.98 91.2854   3
  -6   2   3 2832.12 91.4698   3
   6   2  -3 2845.86 91.3888   1
  -6   2   3 2861.72 91.9516   8
  -6   2   3 2823.89 91.4818   5
   6   2  -3 2774.30 91.7459   8
   6   2  -3 2781.68 91.7787   2
   4  -2  -3 1274.12 44.7477   1
   4  -2  -3 1301.20 44.3270   8
  -4  -2   3 1363.49 44.5950   2
   4  -2  -3 1371.28 44.4358   3
   4  -2  -3 1366.65 44.4498   5
  -4  -2   3 1285.35 44.0125   3
   4  -2  -3 1383.77 44.5306   3
   4   2  -3 1361.76 44.7045   2
  -4   2   3 1316.00 42.7805   2
  -4   2   3 1354.96 44.9717   1
   4   2  -3 1359.80 44.0171   1
  -4   2   3 1361.64 44.4192   8
   4   2  -3 1348.56 44.5125   8
   4   2  -3 1412.26 44.8084   6
   4   2  -3 1323.56 44.0920   3
  -4   2   3 1322.27 44.7984   8
   2  -2  -3 127.718 6.40689   8
  -2  -2   3 120.849 5.72728   3
   2  -2  -3 119.341 6.05238   3
   2  -2  -3 121.133 6.05656   3
  -2  -2   3 120.268 4.38496   7
  -2  -2   3 117.079 5.70010   6
   2  -2  -3 110.496 6.14853   1
   2  -2  -3 118.855 4.74171   2
  -2  -2   3 126.007 5.76033   3
   2   2  -3 120.065 5.34930   1
   2   2  -3 124.198 5.92514   6
  -2   2   3 125.781 5.99963   8
  -2   2   3 125.139 6.35810   8
  -2   2   3 114.814 4.79253   2
   0  -2   3 4.12703 1.60934   6
   0  -2  -3 11.8804 2.79530   1
   0  -2   3 2.73151 1.21091   1
   0  -2   3 1.35990 1.38452   3
   0  -2  -3 -0.7197 1.42166   8
   0  -2   3 0.85984 0.93824   7
   0  -2  -3 3.16201 1.62707   3
   0  -2  -3 1.25888 1.58323   7
   0  -2  -3 2.01466 1.08106   2
   0   2  -3 4.96861 1.62157   2
   0   2  -3 0.95013 1.40042   3
   0   2  -3 1.41985 1.50855   6
   0   2   3 1.82221 1.44539   3
   0   2   3 -0.4887 1.61622   8
   0   2   3 3.93170 1.61593   1
   0   2  -3 2.09092 1.55325   8
   0   2  -3 1.68410 1.00132   1
   0   2   3 2.75991 1.17568   2
   2  -2   3 1426.33 49.1352   8
  -2  -2  -3 1512.55 49.6230   3
   2  -2   3 1439.79 48.2631   1
   2  -2   3 1510.33 49.2901   3
  -2  -2  -3 1523.83 48.6507   2
   2  -2   3 1558.82 48.7540   7
   2  -2   3 1480.53 48.7624   6
   2  -2   3 1557.00 48.2147   5
  -2  -2  -3 1564.88 49.8930   8
  -2  -2  -3 1415.67 49.1822   7
  -2  -2  -3 1425.08 49.5653   1
  -2   2  -3 1550.77 48.9312   6
   2   2   3 1489.49 49.7287   1
  -2   2  -3 1537.56 49.2702   3
  -2   2  -3 1514.58 48.2993   1
   2   2   3 1513.76 48.8718   2
   2   2   3 1496.30 49.9285   8
  -2   2  -3 1454.64 49.3925   8
   2   2   3 1548.41 49.5670   3
  -4  -2  -3 3138.70 106.450   7
   4  -2   3 3349.44 106.358   7
  -4  -2  -3 3377.02 106.164   2
   4  -2   3 3300.62 105.558   1
  -4  -2  -3 3440.55 107.229   8
  -4  -2  -3 3300.01 107.243   3
   4  -2   3 3467.17 105.714   5
   4  -2   3 3308.28 106.708   3
   4   2   3 3260.29 107.389   8
  -4   2  -3 3333.46 105.619   1
   4   2   3 3267.80 106.387   7
  -4   2  -3 3378.80 107.016   8
   4   2   3 3298.32 106.431   2
   4   2   3 3267.74 106.773   3
  -6  -2  -3 3327.62 117.312   1
  -6  -2  -3 3805.35 117.717   8
  -6  -2  -3 3563.23 116.606   2
  -6  -2  -3 3505.04 116.811   7
   6  -2   3 3692.37 117.026   7
  -6  -2  -3 3639.42 117.497   3
   6  -2   3 3643.01 117.253   3
   6  -2   3 3654.63 116.006   1
   6  -2   3 3613.01 117.179   8
  -6   2  -3 3700.20 116.119   5
   6   2   3 3671.63 117.063   2
  -6   2  -3 3677.15 117.553   8
  -6   2  -3 3682.29 117.120   3
   6   2   3 3733.39 116.760   7
   6   2   3 3734.49 117.260   3
   6   2   3 3664.68 117.535   1
  -8  -2  -3 365.518 14.7881   8
   8  -2   3 357.149 14.4617   3
  -8  -2  -3 349.775 13.9873   7
  -8  -2  -3 363.816 13.8634   2
   8  -2   3 359.292 14.3149   7
  -8  -2  -3 343.747 14.5753   3
   8  -2   3 356.067 14.4345   8
   8  -2   3 355.595 13.1392   1
   8  -2   3 363.860 13.3279   5
  -8   2  -3 375.491 14.8522   8
   8   2   3 345.258 13.6258   7
   8   2   3 358.362 14.3231   3
  -8   2  -3 326.361 14.0157   3
   8   2   3 369.505 15.1709   8
  -8   2  -3 347.495 13.1868   5
   8   2   3 354.980 14.3027   2
   8   2   3 376.246 14.6591   1
  10  -2   3 719.278 25.6654   3
 -10  -2  -3 749.290 27.4943   8
  10  -2   3 699.329 25.4326   8
 -10  -2  -3 687.694 25.6460   3
  10  -2   3 702.543 25.4239   7
  10  -2   3 695.613 24.2553   1
  10  -2   3 710.083 24.4492   5
 -10  -2  -3 683.424 24.9260   7
  10   2   3 722.983 25.4586   3
  10   2   3 682.583 25.3292   2
  10   2   3 705.583 24.7014   7
 -10   2  -3 678.921 24.2296   5
 -10   2  -3 653.107 25.0908   3
  10   2   3 682.946 25.5928   1
  10   2   3 663.032 26.0895   8
  12  -2   3 1683.79 55.6281   3
  12  -2   3 1656.97 55.4201   7
 -12  -2  -3 1699.70 55.6740   8
 -12  -2  -3 1599.96 54.6963   7
  12  -2   3 1640.27 54.1367   1
 -12  -2  -3 1533.31 54.9604   5
 -12  -2  -3 1646.01 55.5609   3
 -12  -2  -3 1649.80 54.6294   2
  12  -2   3 1580.20 55.2831   8
 -12   2  -3 1644.92 55.7966   8
 -12   2  -3 1596.37 54.0305   5
  12   2   3 1614.70 53.2765   4
  12   2   3 1590.98 56.1279   8
  12   2   3 1578.02 55.1179   2
  12   2   3 1708.34 57.1767   3
 -12   2  -3 1609.23 55.0264   3
  12   2   3 1658.58 55.3179   1
  12   2   3 1676.63 54.4269   7
  14  -2   3 2419.63 81.2844   8
 -14  -2  -3 2455.08 81.3676   8
  14  -2   3 2523.85 81.3646   7
 -14  -2  -3 2432.44 80.9673   5
 -14  -2  -3 2466.66 80.4476   2
  14  -2   3 2433.88 80.0298   1
 -14  -2  -3 2355.52 81.2602   3
 -14  -2  -3 2392.48 80.6188   7
  14  -2   3 2447.69 81.4557   3
 -14   2  -3 2383.66 79.8490   5
  14   2   3 2387.70 81.0404   1
 -14   2  -3 2449.98 81.6446   8
 -14   2  -3 2392.71 80.8102   3
  14   2   3 2360.69 78.3530   4
  14   2   3 2404.17 80.9714   2
 -14   2  -3 2507.14 79.0294   4
  14   2   3 2422.71 80.0101   7
  14   2   3 2512.57 81.2006   3
 -14   2  -3 2505.04 80.2332   2
  14   2   3 2492.29 82.4030   8
  16  -2   3 113.603 9.37950   8
 -16  -2  -3 108.138 8.89049   8
 -16  -2  -3 103.789 9.29394   3
 -16  -2  -3 101.400 7.86119   2
  16  -2   3 126.419 9.24073   3
 -16  -2  -3 112.390 9.19906   7
 -16  -2  -3 119.047 9.39465   5
  16  -2   3 119.098 8.25567   1
  16   2   3 95.0886 12.8663   1
  16   2   3 105.616 9.08336   3
 -16   2  -3 110.350 6.19567   4
 -16   2  -3 105.835 7.91952   5
 -16   2  -3 118.225 10.7155   8
  16   2   3 104.615 8.03847   7
  16   2   3 110.493 9.33593   2
  16   2   3 102.423 9.90896   8
 -16   2  -3 133.953 8.58158   2
 -16   2  -3 106.157 9.37786   3
 -18  -2  -3 5.86720 5.11977   5
 -18  -2  -3 3.41556 4.69295   3
 -18  -2  -3 -4.1210 3.72452   8
  18  -2   3 1.01077 4.27503   8
  18  -2   3 3.82284 3.65957   1
  18  -2   3 2.05749 4.08049   3
 -18  -2  -3 0.16998 4.46889   7
 -18   2  -3 5.25959 4.47604   3
  18   2   3 0.33985 4.28822   2
 -18   2  -3 2.69457 3.60319   2
 -18   2  -3 6.90563 4.57238   5
  18   2   3 2.47931 3.48073   7
  18   2   3 5.18500 4.39624   3
  18   2   3 -5.4763 4.12183   8
 -20  -2  -3 44.5804 8.76200   3
 -20  -2  -3 41.5783 8.04778   5
  20  -2   3 52.7652 8.32214   1
 -20  -2  -3 38.4868 8.49183   7
  20  -2   3 50.7225 9.24926   8
  20  -2   3 37.7691 8.25884   3
 -20  -2  -3 41.4069 7.49088   2
 -20  -2  -3 33.0201 6.64610   8
  20  -2   3 30.6359 6.50456   7
 -20   2  -3 61.6994 8.96840   5
 -20   2  -3 49.4680 8.72772   3
 -20   2  -3 46.2828 7.11531   2
  20   2   3 44.2276 8.31091   1
 -20   2  -3 54.8012 8.25470   8
  20   2   3 33.4324 6.89566   7
  20   2   3 39.9285 9.38844   8
  20   2   3 37.2483 7.93925   3
  20   2   3 37.3561 7.18239   2
  22  -2   3 150.107 11.8368   1
 -22  -2  -3 131.526 12.6797   5
 -22  -2  -3 152.118 12.9523   3
 -22  -2  -3 144.150 11.5801   8
  22  -2   3 125.980 11.5108   3
  22  -2   3 146.757 12.9297   8
 -22  -2  -3 130.231 12.5390   7
 -22   2  -3 142.870 12.4288   3
  22   2   3 146.213 13.1430   2
 -22   2  -3 131.171 10.5492   2
  22   2   3 168.529 14.1463   8
 -22   2  -3 147.800 11.9937   5
  22   2   3 133.801 11.6393   3
  22   2   3 138.852 10.6974   7
 -24  -2  -3 256.208 17.1736   5
  24  -2   3 266.734 15.9468   1
  24  -2   3 252.532 17.1982   8
 -24  -2  -3 256.739 16.9222   7
 -24  -2  -3 264.463 17.0201   3
  24   2   3 240.726 17.0776   2
 -24   2  -3 254.164 16.0186   5
 -24   2  -3 251.497 16.1973   3
  24   2   3 211.515 17.2178   8
  23  -3  -3 479.284 23.8420   1
 -23  -3   3 476.511 23.4550   5
  23  -3  -3 459.521 22.8916   8
  23   3  -3 461.945 24.3812   8
 -23   3   3 475.553 22.3545   5
  23   3  -3 493.714 23.6866   2
  21  -3  -3 618.328 26.7501   1
 -21  -3   3 636.448 26.4870   5
  21  -3  -3 608.162 26.3628   8
 -21   3   3 592.052 25.5001   5
  21   3  -3 579.196 27.4520   8
  21   3  -3 595.628 26.4991   2
 -21   3   3 634.188 25.8470   3
 -19  -3   3 1490.37 51.1542   2
 -19  -3   3 1401.71 50.8538   5
  19  -3  -3 1427.38 51.6386   1
  19  -3  -3 1471.25 51.8881   7
  19  -3  -3 1394.31 51.1890   8
 -19  -3   3 1491.91 51.0149   3
  19   3  -3 1470.98 51.7267   2
 -19   3   3 1431.96 50.5952   8
  19   3  -3 1338.71 50.9948   1
 -19   3   3 1384.23 50.2801   3
  19   3  -3 1380.13 52.5490   8
 -19   3   3 1514.13 49.0612   4
 -19   3   3 1404.74 50.3461   5
 -17  -3   3 645.404 25.1204   3
  17  -3  -3 623.018 26.9195   1
 -17  -3   3 657.947 24.2438   8
 -17  -3   3 615.899 25.3330   5
  17  -3  -3 636.447 25.6749   3
  17   3  -3 635.324 25.9439   2
  17   3  -3 629.093 24.7748   3
  17   3  -3 596.337 25.5056   1
 -17   3   3 625.284 24.7975   5
  17   3  -3 617.593 26.6062   8
 -17   3   3 660.461 25.2505   8
 -17   3   3 586.963 23.3992   2
 -17   3   3 652.249 25.1642   3
  15  -3  -3 1754.56 61.0166   3
 -15  -3   3 1794.11 60.6371   3
 -15  -3   3 1714.20 60.4091   5
  15  -3  -3 1755.86 60.8609   8
 -15  -3   3 1835.13 60.9619   2
  15  -3  -3 1810.47 61.1923   1
 -15  -3   3 1901.58 60.0127   8
  15   3  -3 1771.96 61.9531   8
  15   3  -3 1816.42 60.2833   3
 -15   3   3 1774.09 60.2882   5
 -15   3   3 1824.61 60.7318   8
 -15   3   3 1773.44 60.3876   3
  15   3  -3 1773.92 57.5711   7
  15   3  -3 1750.36 61.2099   2
 -15   3   3 1694.96 57.6262   2
  15   3  -3 1719.86 60.7453   1
 -13  -3   3 24.4170 5.67295   5
  13  -3  -3 21.5118 4.70858   1
  13  -3  -3 24.6487 5.87877   8
  13  -3  -3 19.1369 4.22673   3
 -13  -3   3 29.5349 5.83164   2
 -13  -3   3 24.9821 4.93447   8
 -13  -3   3 27.2347 5.83209   3
 -13   3   3 22.3441 5.47491   3
 -13   3   3 21.1556 2.99898   2
  13   3  -3 23.7794 2.63602   7
 -13   3   3 19.9818 5.19531   8
  13   3  -3 22.8487 5.78495   1
 -13   3   3 17.8471 4.34487   5
  13   3  -3 29.1825 6.40437   2
  13   3  -3 25.2817 5.28798   3
 -13   3   3 33.3842 6.07538   8
  13   3  -3 38.6760 6.92671   8
  11  -3  -3 413.671 17.3478   1
 -11  -3   3 431.835 17.3375   2
 -11  -3   3 418.645 16.6893   5
 -11  -3   3 387.618 16.6784   3
  11  -3  -3 412.143 17.2625   3
  11  -3  -3 397.651 17.0448   8
 -11  -3   3 436.713 16.5529   8
  11   3  -3 397.671 17.4123   2
 -11   3   3 408.335 16.5703   5
  11   3  -3 414.311 16.6869   3
  11   3  -3 414.361 17.0226   1
 -11   3   3 403.136 17.2644   8
 -11   3   3 402.154 14.1646   2
 -11   3   3 418.828 16.9735   3
 -11   3   3 408.276 14.0179   2
 -11   3   3 438.842 17.2158   8
  11   3  -3 395.650 17.7732   8
  -9  -3   3 336.446 14.2106   2
   9  -3  -3 332.902 14.1397   8
  -9  -3   3 314.943 13.5832   5
   9  -3  -3 339.984 14.3403   3
   9  -3  -3 349.046 14.4238   1
  -9  -3   3 325.384 14.0677   3
  -9   3   3 316.195 13.9571   8
   9   3  -3 322.801 14.7617   8
  -9   3   3 332.038 14.0840   3
   9   3  -3 327.427 13.7516   3
  -9   3   3 318.051 14.3598   8
   9   3  -3 340.257 15.1809   1
  -9   3   3 333.111 11.3868   2
  -9   3   3 326.109 14.6818   1
   9   3  -3 317.810 14.5139   6
  -9   3   3 331.349 13.7978   5
   9   3  -3 333.524 14.4922   2
  -7  -3   3 446.217 17.4103   5
   7  -3  -3 474.202 18.3510   8
  -7  -3   3 483.391 18.4430   2
  -7  -3   3 466.244 18.0631   3
   7  -3  -3 462.212 18.4201   1
   7  -3  -3 456.077 18.3066   3
   7   3  -3 500.785 18.6523   2
  -7   3   3 462.009 18.7646   8
   7   3  -3 466.742 18.6640   6
   7   3  -3 480.677 18.1327   3
  -7   3   3 484.957 15.9452   2
  -7   3   3 461.800 19.5389   3
   7   3  -3 450.519 18.7926   8
   7   3  -3 495.040 18.0029   1
  -7   3   3 482.946 18.4376   8
  -5  -3   3 3198.89 105.480   3
   5  -3  -3 3281.52 105.916   1
   5  -3  -3 3377.25 106.113   3
   5  -3  -3 3316.45 105.890   3
  -5  -3   3 3267.68 105.826   2
   5  -3  -3 3153.70 105.800   8
   5   3  -3 3317.71 105.622   3
   5   3  -3 3338.13 105.949   2
  -5   3   3 3301.23 103.805   2
   5   3  -3 3357.54 105.355   1
  -5   3   3 3184.99 105.917   8
   5   3  -3 3204.86 106.320   8
   5   3  -3 3375.43 105.993   6
  -5   3   3 3144.59 106.246   1
  -5   3   3 3142.06 106.409   8
   3  -3  -3 3639.08 121.425   3
   3  -3  -3 3843.11 119.782   2
   3  -3  -3 3680.28 121.523   1
  -3  -3   3 3895.37 121.484   2
  -3  -3   3 3741.78 121.162   3
   3  -3  -3 3677.11 121.182   5
   3  -3  -3 3899.03 121.735   3
  -3  -3   3 3827.41 121.268   3
  -3  -3   3 3703.90 119.061   7
   3   3  -3 3750.91 121.169   6
   3   3  -3 3781.99 121.366   2
  -3   3   3 3833.23 122.308   8
  -3   3   3 3676.13 119.801   2
  -3   3   3 3861.08 121.753   8
   3   3  -3 3698.91 121.746   8
  -3   3   3 3682.95 121.881   1
   3   3  -3 3814.24 120.751   1
  -1   3   3 6417.02 205.571   8
  -1  -3  -3 5599.25 179.248   7
  -1  -3  -3 5522.12 179.848   1
  -1  -3  -3 5712.87 178.583   2
   1  -3   3 5825.81 179.050   5
   1   3   3 5425.86 180.527   8
   3  -3   3 1256.89 42.8337   6
   3  -3   3 1352.55 43.4364   7
  -3  -3  -3 1316.21 43.2902   2
  -3  -3  -3 1302.36 43.7484   7
  -3  -3  -3 1274.18 44.6001   1
   3  -3   3 1242.92 42.9644   1
   3  -3   3 1289.21 44.2105   3
  -3  -3  -3 1267.13 44.4799   3
   3  -3   3 1352.28 42.9079   5
  -3  -3  -3 1324.37 44.9731   8
  -3   3  -3 1259.45 43.0294   1
   3   3   3 1354.37 44.5120   3
   3   3   3 1253.27 45.1870   8
  -3   3  -3 1319.99 44.5502   8
  -3   3  -3 1362.55 43.2212   6
   3   3   3 1378.52 44.8121   1
  -3   3  -3 1322.28 43.6640   2
   3   3   3 1248.63 43.5606   2
  -3   3  -3 1317.78 44.1140   3
  -5  -3  -3 1247.35 42.6517   7
   5  -3   3 1327.71 42.8858   7
   5  -3   3 1253.34 41.9902   1
   5  -3   3 1262.99 41.7626   6
  -5  -3  -3 1261.55 43.7059   3
  -5  -3  -3 1296.04 44.0021   8
  -5  -3  -3 1303.32 42.5267   2
  -5  -3  -3 1221.45 43.6192   1
   5  -3   3 1271.92 43.2986   8
   5  -3   3 1247.73 43.3528   3
   5  -3   3 1305.12 42.0460   5
  -5   3  -3 1254.19 42.1158   1
   5   3   3 1234.07 44.2277   8
  -5   3  -3 1227.81 43.0620   3
   5   3   3 1308.04 43.5665   3
  -5   3  -3 1306.66 43.7783   8
   5   3   3 1258.85 42.9471   2
   7  -3   3 341.695 13.2116   1
   7  -3   3 335.231 14.5303   8
   7  -3   3 332.906 14.6336   3
   7  -3   3 364.085 13.4327   5
  -7  -3  -3 345.556 15.0897   3
  -7  -3  -3 348.809 13.8700   2
   7  -3   3 352.173 12.8914   6
  -7  -3  -3 317.589 13.7792   7
  -7  -3  -3 354.083 15.0957   8
   7  -3   3 337.826 14.2801   7
  -7  -3  -3 346.221 15.2456   1
   7   3   3 337.872 15.6294   8
  -7   3  -3 333.448 14.4052   3
   7   3   3 360.455 13.6370   7
   7   3   3 366.607 15.1207   1
   7   3   3 324.936 14.3603   2
  -7   3  -3 334.685 13.0742   5
  -7   3  -3 374.456 15.2874   8
   7   3   3 343.938 14.6244   3
   9  -3   3 1.78780 2.85059   3
   9  -3   3 -0.8642 1.85211   1
  -9  -3  -3 3.65079 3.11138   8
  -9  -3  -3 2.69795 2.57493   2
   9  -3   3 2.76201 3.11650   8
   9  -3   3 3.67244 2.30229   5
  -9  -3  -3 3.64958 2.78539   7
   9  -3   3 0.08773 2.01679   6
  -9  -3  -3 0.88523 2.94137   3
   9  -3   3 0.24149 2.75053   7
  -9   3  -3 6.75940 3.45959   3
   9   3   3 4.51209 3.58301   8
  -9   3  -3 2.54397 2.61392   5
   9   3   3 -0.4071 2.07296   7
   9   3   3 2.06302 2.72561   3
  -9   3  -3 1.27962 2.75253   8
   9   3   3 6.52360 3.42559   2
   9   3   3 6.64788 3.41262   1
  11  -3   3 311.248 12.0370   6
 -11  -3  -3 318.784 13.5046   2
 -11  -3  -3 283.588 14.6171   3
  11  -3   3 318.371 14.5942   3
 -11  -3  -3 291.990 14.2359   5
  11  -3   3 298.751 14.0966   8
  11  -3   3 319.279 14.3767   7
  11  -3   3 318.240 12.8235   1
 -11  -3  -3 310.211 14.5026   8
 -11  -3  -3 306.333 13.4279   7
  11   3   3 301.659 14.0840   3
 -11   3  -3 287.695 12.6749   5
  11   3   3 310.766 14.6423   2
  11   3   3 303.847 12.8415   7
  11   3   3 282.090 15.1776   8
 -11   3  -3 294.716 14.0126   3
  11   3   3 331.360 14.6575   1
 -11   3  -3 309.217 14.7813   8
  13  -3   3 595.029 24.2477   8
  13  -3   3 667.693 24.9272   7
  13  -3   3 610.308 22.0315   6
 -13  -3  -3 610.791 24.4529   8
  13  -3   3 610.616 22.8494   1
  13  -3   3 600.826 24.6304   3
 -13  -3  -3 622.292 24.5806   5
 -13  -3  -3 599.873 24.8154   3
 -13  -3  -3 574.024 23.2825   7
 -13  -3  -3 642.291 24.6070   2
 -13   3  -3 646.791 25.5431   8
  13   3   3 603.472 22.7695   7
 -13   3  -3 630.073 24.3197   3
 -13   3  -3 589.257 22.7690   5
  13   3   3 627.493 25.4459   1
  13   3   3 626.863 26.0194   8
  13   3   3 629.062 24.3047   3
  13   3   3 616.837 24.6170   2
  15  -3   3 330.709 17.4981   3
 -15  -3  -3 306.178 15.6384   5
 -15  -3  -3 332.785 16.5357   3
  15  -3   3 344.466 16.1196   7
  15  -3   3 307.963 14.1559   1
  15  -3   3 339.093 20.2849   8
 -15  -3  -3 312.276 15.4174   8
 -15  -3  -3 294.909 14.8147   7
  15   3   3 277.628 21.9694   2
 -15   3  -3 335.579 16.2543   8
 -15   3  -3 298.589 15.3650   3
 -15   3  -3 309.196 14.2209   2
  15   3   3 322.491 15.5694   3
  15   3   3 290.263 13.6047   7
 -15   3  -3 304.194 14.0862   5
  17  -3   3 1417.03 51.6153   3
 -17  -3  -3 1425.52 50.1063   7
 -17  -3  -3 1453.32 51.6682   3
  17  -3   3 1417.70 51.1918   8
  17  -3   3 1461.29 49.5883   1
 -17  -3  -3 1365.60 50.9021   5
  17   3   3 1411.57 50.8624   3
  17   3   3 1410.43 47.5688   4
  17   3   3 1392.47 49.0077   7
 -17   3  -3 1431.47 49.4444   5
 -17   3  -3 1527.30 49.7494   2
  17   3   3 1440.19 52.9664   8
  17   3   3 1431.52 51.2612   2
  19  -3   3 1614.91 61.5489   7
  19  -3   3 1526.36 54.2516   8
 -19  -3  -3 1443.40 53.9463   5
  19  -3   3 1491.45 54.4974   3
 -19  -3  -3 1321.80 56.7138   3
 -19  -3  -3 1492.50 53.6599   8
 -19  -3  -3 1490.34 52.8938   7
 -19  -3  -3 1355.72 57.7744   2
  19  -3   3 1515.28 52.3293   1
  19   3   3 1466.56 56.1288   8
  19   3   3 1489.31 53.5546   3
 -19   3  -3 1572.02 52.3142   2
  19   3   3 1478.94 53.9264   1
 -19   3  -3 1512.85 52.1586   5
  19   3   3 1565.16 54.5404   2
 -19   3  -3 1605.87 55.0786   8
 -19   3  -3 1545.19 53.7005   3
  19   3   3 1469.20 51.6411   7
 -21  -3  -3 444.536 21.2067   7
  21  -3   3 396.186 21.1438   3
  21  -3   3 391.168 21.0950   8
 -21  -3  -3 431.650 22.1153   3
  21  -3   3 420.028 19.4368   1
 -21  -3  -3 423.291 21.5883   5
  21   3   3 426.363 23.3056   8
  21   3   3 454.290 22.1032   2
  21   3   3 408.090 20.4275   3
 -21   3  -3 445.800 19.6423   5
 -23  -3  -3 184.291 16.7732   5
  23  -3   3 201.092 13.7825   1
 -23  -3  -3 206.252 16.6409   3
 -23  -3  -3 192.535 15.6751   7
  23  -3   3 205.006 19.1246   8
 -23   3  -3 213.448 15.3513   3
  23   3   3 182.484 16.6522   2
  23   3   3 195.490 18.8921   8
 -23   3  -3 196.263 14.2776   5
 -22  -4   3 47.7098 11.6330   5
  22  -4  -3 41.6217 11.1922   1
  22  -4  -3 35.8750 8.13485   8
  22   4  -3 61.9076 12.8400   8
  22   4  -3 46.4157 13.9024   2
 -22   4   3 53.8805 10.9505   5
  20  -4  -3 13.0524 5.99633   1
  20  -4  -3 15.8943 6.53111   8
 -20  -4   3 28.9503 8.22124   5
 -20   4   3 14.2830 5.65667   8
 -20   4   3 12.2954 6.59725   5
  20   4  -3 15.2972 7.31864   8
  20   4  -3 19.0309 7.03882   2
  18  -4  -3 138.436 11.8423   8
 -18  -4   3 139.196 12.4130   5
  18  -4  -3 125.485 13.7293   1
  18   4  -3 136.341 13.5332   8
 -18   4   3 145.519 11.3442   5
 -18   4   3 126.115 13.7081   8
 -18   4   3 143.920 11.3470   3
  18   4  -3 134.084 12.4080   2
 -16  -4   3 930.900 34.5508   2
  16  -4  -3 876.009 34.6235   8
  16  -4  -3 847.363 34.8290   3
 -16  -4   3 914.810 34.6843   3
 -16  -4   3 873.171 34.3377   5
  16  -4  -3 907.713 34.5210   1
 -16   4   3 922.394 34.0504   5
 -16   4   3 910.505 34.5930   8
 -16   4   3 975.296 34.5637   3
  16   4  -3 856.921 34.1246   1
 -16   4   3 876.640 34.6168   8
  16   4  -3 896.310 36.3468   8
  16   4  -3 984.647 35.7674   2
 -14  -4   3 1782.57 61.2197   3
 -14  -4   3 1659.50 60.6693   5
  14  -4  -3 1720.36 62.5194   8
  14  -4  -3 1782.51 61.8392   3
  14   4  -3 1747.17 61.0912   1
 -14   4   3 1829.37 61.6860   8
 -14   4   3 1853.34 57.2753   2
  14   4  -3 1824.92 61.1090   3
 -14   4   3 1851.67 61.2971   3
 -14   4   3 1788.18 60.6796   5
  14   4  -3 1726.32 62.8738   8
 -14   4   3 1717.40 61.4165   8
  14   4  -3 1782.22 61.8712   2
  12  -4  -3 1858.20 62.0225   1
  12  -4  -3 1706.73 61.8186   8
 -12  -4   3 1767.04 61.8327   3
  12  -4  -3 1819.82 62.3913   3
 -12  -4   3 1720.34 61.3244   5
 -12   4   3 1851.76 58.4691   2
 -12   4   3 1732.22 62.1520   8
 -12   4   3 1822.27 58.2298   2
 -12   4   3 1830.27 62.3327   8
  12   4  -3 1761.74 63.2701   8
  12   4  -3 2000.82 65.1998   2
  12   4  -3 1829.08 61.7030   3
 -12   4   3 1819.21 61.8410   3
 -10  -4   3 1786.31 62.7053   5
  10  -4  -3 1787.66 63.3970   8
 -10  -4   3 1795.55 63.3124   3
  10  -4  -3 1840.71 63.8669   3
  10  -4  -3 1907.45 63.5373   1
  10   4  -3 1920.04 63.2817   1
 -10   4   3 1924.84 63.9307   8
 -10   4   3 1785.61 64.0815   1
  10   4  -3 1912.92 63.3627   3
 -10   4   3 1879.01 63.3656   3
  10   4  -3 1875.64 64.8602   8
 -10   4   3 1917.24 60.2486   2
 -10   4   3 1865.34 64.2576   8
  10   4  -3 1949.08 64.0173   2
  -8  -4   3 1204.07 44.3748   5
   8  -4  -3 1336.78 45.5974   3
   8  -4  -3 1249.22 45.4764   8
  -8  -4   3 1332.47 45.4339   3
   8  -4  -3 1285.94 45.3792   1
  -8  -4   3 1312.74 45.4198   2
   8   4  -3 1269.71 46.4873   8
   8   4  -3 1357.75 45.7893   2
  -8   4   3 1314.03 46.2136   1
  -8   4   3 1274.09 46.2243   8
   8   4  -3 1319.78 45.2986   3
  -8   4   3 1318.54 42.5873   2
  -8   4   3 1335.01 45.9551   8
   8   4  -3 1316.07 44.9559   1
   6  -4  -3 3534.57 114.636   3
  -6  -4   3 3466.97 113.998   3
   6  -4  -3 3570.93 114.310   3
  -6  -4   3 3465.11 113.981   2
   6  -4  -3 3528.59 114.183   1
  -6  -4   3 3533.88 113.888   3
  -6   4   3 3510.75 114.583   8
  -6   4   3 3501.03 111.675   2
   6   4  -3 3556.51 113.582   1
   6   4  -3 3419.88 115.051   8
  -6   4   3 3379.21 114.987   8
   6   4  -3 3500.62 114.100   2
   6   4  -3 3501.36 114.089   6
  -6   4   3 3456.43 114.826   1
  -4  -4   3 1656.26 57.8951   3
   4  -4  -3 1735.82 58.6021   3
   4  -4  -3 1760.72 58.3304   1
  -4  -4   3 1742.94 54.9242   7
  -4  -4   3 1661.38 57.8800   3
  -4  -4   3 1723.46 58.0157   2
  -4  -4   3 1671.54 54.9372   7
   4  -4  -3 1694.36 58.3048   3
  -4   4   3 1722.26 58.8346   1
  -4   4   3 1737.09 56.1450   2
   4   4  -3 1761.84 57.5031   1
   4   4  -3 1662.51 59.0028   8
  -4   4   3 1794.11 58.7911   8
  -4   4   3 1688.13 59.1676   8
   4   4  -3 1762.74 57.7835   6
   4   4  -3 1694.92 57.9537   2
   2  -4  -3 16.5591 4.24335   1
  -2  -4   3 18.0294 3.96287   3
   2  -4  -3 21.0478 4.34479   3
  -2  -4   3 16.2842 2.83818   7
  -2  -4   3 20.8394 4.90375   1
   2  -4  -3 14.8319 3.72202   3
  -2  -4   3 14.8459 3.62356   3
   2  -4  -3 15.9132 3.68989   2
   2   4  -3 23.3920 4.43632   1
  -2   4   3 15.0689 4.36332   8
  -2   4   3 14.1407 3.20623   2
   2   4  -3 10.8439 3.46898   8
  -2   4   3 35.1741 5.81828   8
   2   4  -3 16.6971 3.90011   2
  -2   4   3 16.0201 4.11867   1
   2   4  -3 24.0324 5.46313   8
  -2   4   3 14.7091 2.41898   6
   2   4  -3 22.1920 4.06360   6
   0  -4   3 78.9483 6.76832   3
   0  -4   3 69.9723 6.57649   3
   0  -4  -3 78.8720 6.49214   7
   0  -4  -3 79.6095 7.20183   1
   0  -4   3 84.5715 6.41472   1
   0  -4   3 76.8519 5.06352   7
   0  -4   3 67.7053 5.01084   5
   0  -4  -3 81.4734 7.45117   8
   0  -4  -3 92.0240 7.49749   3
   0  -4  -3 79.4051 5.53402   2
   0   4  -3 81.6756 6.65589   2
   0   4  -3 84.9664 7.34758   8
   0   4  -3 78.3166 5.99554   1
   0   4  -3 72.5771 7.17668   8
   0   4   3 82.3358 7.20878   8
   0   4   3 79.2482 7.86949   8
   0   4   3 83.1106 5.95932   2
   0   4   3 77.2542 7.35349   1
   0   4  -3 80.1133 5.47004   6
  -2  -4  -3 966.359 34.2664   1
  -2  -4  -3 914.046 32.3507   2
   2  -4   3 932.867 32.6844   1
   2  -4   3 962.609 33.5913   3
  -2  -4  -3 942.959 34.5489   8
   2  -4   3 924.339 32.0733   5
   2  -4   3 895.021 33.6723   3
  -2  -4  -3 968.304 34.2612   3
   2  -4   3 951.930 32.3629   7
  -2  -4  -3 944.666 32.9789   7
  -2   4  -3 927.755 34.2087   8
  -2   4  -3 932.760 34.2869   8
   2   4   3 952.336 33.9893   3
  -2   4  -3 953.405 32.7114   1
   2   4   3 946.972 34.2922   1
  -2   4  -3 937.927 32.9800   2
   2   4   3 959.517 32.9573   2
   2   4   3 902.370 34.9552   8
  -4  -4  -3 1246.55 44.2348   3
   4  -4   3 1261.82 42.7990   7
  -4  -4  -3 1278.67 42.8576   7
   4  -4   3 1261.94 42.1820   5
   4  -4   3 1241.51 41.6417   6
  -4  -4  -3 1236.01 44.2608   1
   4  -4   3 1247.81 43.9702   3
   4  -4   3 1228.82 42.3835   1
  -4  -4  -3 1318.88 44.8600   8
   4   4   3 1223.24 45.2462   8
  -4   4  -3 1251.03 44.3659   8
   4   4   3 1255.48 43.2641   2
   4   4   3 1301.61 44.3624   1
  -4   4  -3 1270.58 43.7317   3
  -4   4  -3 1203.52 42.6704   2
   4   4   3 1256.68 43.9819   3
  -4   4  -3 1210.04 42.5181   1
  -4   4  -3 1304.67 42.0668   6
   6  -4   3 3349.58 109.733   6
   6  -4   3 3421.95 110.665   1
  -6  -4  -3 3412.01 111.035   7
  -6  -4  -3 3330.37 111.079   2
  -6  -4  -3 3368.07 112.680   3
   6  -4   3 3255.55 110.715   5
   6  -4   3 3543.40 112.680   3
  -6  -4  -3 3544.91 113.232   8
   6  -4   3 3622.54 111.819   7
  -6  -4  -3 3491.65 112.918   1
  -6   4  -3 3426.93 112.893   8
  -6   4  -3 3539.32 112.265   3
   6   4   3 3303.18 112.239   3
  -6   4  -3 3455.64 111.059   2
   6   4   3 3239.52 113.499   8
   6   4   3 3349.24 111.744   2
  -6   4  -3 3416.63 111.001   1
   6   4   3 3632.28 112.908   1
  -8  -4  -3 2235.10 74.1374   1
   8  -4   3 2101.63 70.3917   6
  -8  -4  -3 2134.49 73.8401   3
  -8  -4  -3 2202.76 71.9426   7
   8  -4   3 2192.95 71.5872   1
  -8  -4  -3 2147.71 72.1434   2
   8  -4   3 2111.28 73.0511   8
  -8  -4  -3 2236.93 74.0517   8
   8  -4   3 2219.88 72.9322   7
   8  -4   3 2186.94 73.6102   3
  -8   4  -3 2184.33 74.0303   8
   8   4   3 2184.51 73.3329   3
   8   4   3 2161.31 73.0112   2
  -8   4  -3 2117.50 71.8495   1
   8   4   3 2275.40 73.7649   1
  -8   4  -3 2247.18 73.2352   3
   8   4   3 2073.05 74.7237   8
 -10  -4  -3 2782.27 91.6572   7
 -10  -4  -3 2778.70 93.7993   3
  10  -4   3 2748.45 91.2424   1
  10  -4   3 2985.34 93.4282   7
  10  -4   3 2672.95 92.8134   8
  10  -4   3 2703.61 90.0553   6
 -10  -4  -3 2867.00 92.4401   2
 -10   4  -3 2777.89 92.9211   3
  10   4   3 2663.04 94.6792   8
  10   4   3 2925.33 93.3590   2
  10   4   3 2911.85 93.3816   3
 -12  -4  -3 679.855 25.8387   2
 -12  -4  -3 740.193 27.5740   8
 -12  -4  -3 672.114 27.4316   3
 -12  -4  -3 611.757 26.5699   5
  12  -4   3 641.843 24.7421   1
 -12  -4  -3 668.874 25.3232   7
  12  -4   3 675.351 27.2097   3
  12  -4   3 717.737 27.1200   7
  12  -4   3 654.418 23.3570   6
  12   4   3 709.474 34.7938   8
  12   4   3 702.281 24.7649   7
 -12   4  -3 632.461 26.3711   3
 -12   4  -3 667.230 24.8761   5
  12   4   3 662.370 27.3965   2
  12   4   3 629.618 27.2106   3
 -14  -4  -3 825.208 31.0411   2
 -14  -4  -3 771.657 32.0620   5
 -14  -4  -3 829.372 32.9276   3
  14  -4   3 844.716 32.8817   3
 -14  -4  -3 824.036 30.6377   7
  14  -4   3 802.986 28.4987   6
  14  -4   3 864.127 30.3236   1
  14  -4   3 800.191 31.9467   8
  14   4   3 816.082 34.1600   8
  14   4   3 842.492 29.8727   7
 -14   4  -3 830.804 33.1680   3
 -14   4  -3 838.946 30.2266   5
  14   4   3 836.782 32.6477   2
  14   4   3 846.519 32.0731   3
  16  -4   3 79.7061 14.8250   8
 -16  -4  -3 93.6148 9.35238   7
 -16  -4  -3 99.3347 11.1635   5
 -16  -4  -3 116.658 9.95445   8
  16  -4   3 80.0745 10.1260   3
  16  -4   3 95.4552 8.41293   1
  16  -4   3 122.501 10.5536   7
  16  -4   3 93.7957 6.40582   6
 -16  -4  -3 87.4067 8.81550   2
 -16  -4  -3 110.458 15.8970   3
  16   4   3 92.8377 15.7654   2
 -16   4  -3 111.577 10.7887   3
  16   4   3 90.0042 8.16831   7
 -16   4  -3 100.661 10.2382   8
  16   4   3 94.7936 9.52968   3
 -18  -4  -3 121.987 12.8755   5
 -18  -4  -3 127.106 11.4080   7
  18  -4   3 130.449 12.0455   8
  18  -4   3 114.310 10.0765   1
  18  -4   3 129.588 11.8884   3
 -18  -4  -3 137.098 13.3618   3
 -18  -4  -3 138.413 11.2309   8
  18   4   3 123.246 10.9339   3
  18   4   3 133.701 14.5793   8
  18   4   3 153.191 13.4465   2
 -18   4  -3 134.408 10.7365   5
  20  -4   3 3.07485 4.60704   1
  20  -4   3 5.51035 5.91865   8
 -20  -4  -3 16.8928 8.69539   3
 -20  -4  -3 8.01267 8.53338   5
 -20   4  -3 11.0110 6.54330   5
 -20   4  -3 9.10610 6.08156   3
  20   4   3 -0.4025 7.23092   8
  20   4   3 12.9509 6.67061   2
  19  -5  -3 566.448 31.3308   8
  19  -5  -3 625.041 26.6702   1
 -19  -5   3 552.071 26.6740   5
  19   5  -3 650.399 29.6012   2
 -19   5   3 547.636 26.4843   8
  19   5  -3 548.761 28.8184   8
 -17  -5   3 560.216 26.2057   5
  17  -5  -3 547.672 25.9759   8
  17  -5  -3 633.291 26.2504   1
 -17   5   3 574.354 26.5116   8
  17   5  -3 580.652 28.6850   8
 -17   5   3 613.197 26.1041   3
  17   5  -3 618.962 27.2977   2
  15  -5  -3 467.877 21.6148   1
  15  -5  -3 440.145 21.6520   8
 -15  -5   3 410.678 21.1129   5
  15   5  -3 471.165 27.0907   8
  15   5  -3 520.934 22.8957   2
 -15   5   3 458.455 21.5480   8
 -15   5   3 466.710 22.3423   8
  13  -5  -3 189.181 12.9863   3
  13  -5  -3 185.367 12.6563   3
 -13  -5   3 180.757 13.4580   3
 -13  -5   3 171.386 12.7372   5
  13  -5  -3 204.228 13.0030   1
  13  -5  -3 183.447 20.1150   8
 -13   5   3 175.199 12.6487   3
  13   5  -3 171.406 11.6352   1
  13   5  -3 178.424 13.8840   8
 -13   5   3 174.317 13.3724   8
  13   5  -3 162.547 13.0614   2
 -11  -5   3 60.1869 8.64795   5
 -11  -5   3 41.3323 7.45592   2
  11  -5  -3 58.2395 8.72766   3
  11  -5  -3 58.4380 8.85931   8
  11  -5  -3 64.5858 8.55934   1
 -11  -5   3 59.0104 9.37498   3
  11   5  -3 58.7049 7.84537   1
  11   5  -3 48.6132 8.24121   3
 -11   5   3 64.7919 15.0959   8
  11   5  -3 58.4959 9.40605   2
 -11   5   3 55.9457 8.48783   1
  11   5  -3 55.8216 9.77385   8
  -9  -5   3 187.759 12.4826   3
  -9  -5   3 183.793 11.3999   5
   9  -5  -3 181.831 12.2211   3
  -9  -5   3 180.640 12.9516   2
   9  -5  -3 193.252 12.2704   3
  -9   5   3 188.368 12.2713   8
  -9   5   3 199.656 8.75275   2
  -9   5   3 189.893 12.2617   1
   9   5  -3 172.065 10.8436   1
  -9   5   3 193.638 13.2888   8
   9   5  -3 184.989 12.2861   2
  -7  -5   3 621.439 25.9342   3
   7  -5  -3 644.033 25.7131   1
  -7  -5   3 638.615 25.5130   2
   7  -5  -3 645.058 26.4850   3
   7  -5  -3 683.029 33.3682   3
   7   5  -3 648.066 25.1318   1
  -7   5   3 658.739 22.8675   2
   7   5  -3 594.309 26.8633   8
  -7   5   3 644.598 26.5766   1
  -7   5   3 669.167 26.7055   8
  -7   5   3 628.407 26.9109   8
   5  -5  -3 492.885 21.4805   3
   5  -5  -3 450.925 20.8903   3
   5  -5  -3 485.516 20.6085   1
  -5  -5   3 489.508 20.7537   3
  -5  -5   3 480.435 16.1593   7
  -5  -5   3 484.703 16.0846   7
  -5  -5   3 464.850 20.0814   2
  -5   5   3 435.631 21.3800   8
  -5   5   3 462.252 17.8632   2
  -5   5   3 512.243 21.3697   8
   5   5  -3 457.118 21.6996   8
   5   5  -3 498.639 19.8680   1
  -5   5   3 450.207 20.9857   1
   5   5  -3 467.683 20.2390   2
   3  -5  -3 1193.20 44.8977   3
   3  -5  -3 1276.35 44.8876   1
  -3  -5   3 1277.05 41.4350   7
  -3  -5   3 1258.90 44.7075   3
  -3  -5   3 1265.40 41.2359   7
  -3  -5   3 1349.29 44.9413   1
   3  -5  -3 1179.34 45.1040   3
  -3   5   3 1226.18 45.3503   1
   3   5  -3 1238.46 46.0498   8
  -3   5   3 1187.08 45.9416   8
   3   5  -3 1276.90 43.6355   6
  -3   5   3 1381.83 46.1823   8
   3   5  -3 1226.84 44.2317   2
   3   5  -3 1230.16 43.8642   1
   3   5  -3 1259.88 45.3523   8
  -3   5   3 1250.11 42.6414   2
  -1  -5   3 3262.12 110.231   3
   1  -5  -3 3335.46 110.575   1
  -1  -5   3 3471.17 109.938   1
   1  -5  -3 3302.15 110.058   2
   1  -5  -3 3358.96 109.529   7
  -1  -5   3 3394.19 107.778   7
   1  -5  -3 3265.02 110.693   3
   1  -5  -3 3255.47 110.877   3
  -1   5   3 3174.90 111.665   8
   1   5  -3 3567.67 111.432   8
  -1   5   3 3444.25 111.320   1
   1   5  -3 3435.12 109.025   6
   1   5  -3 3208.44 109.616   2
   1   5  -3 3356.04 109.525   1
   1   5  -3 3105.02 111.251   8
  -1   5   3 3493.70 111.402   8
  -1   5   3 3469.48 108.841   2
  -1  -5  -3 2954.59 99.4070   3
   1  -5   3 2985.71 98.0181   1
   1  -5   3 3037.83 96.9310   7
  -1  -5  -3 3026.53 97.9360   7
   1  -5   3 2885.68 98.7121   3
  -1  -5  -3 2961.05 99.2965   1
  -1  -5  -3 2936.85 99.3842   3
  -1  -5  -3 2966.41 97.2480   2
   1   5   3 2989.79 97.6037   2
  -1   5  -3 2946.16 97.9939   2
  -1   5  -3 2686.71 99.4436   8
  -1   5  -3 3129.56 100.124   8
  -1   5  -3 2998.02 97.9756   1
   1   5   3 2887.05 100.560   8
   1   5   3 3173.70 99.9415   8
  -1   5  -3 3104.26 97.2000   6
   1   5   3 3023.47 99.6848   1
  -3  -5  -3 1238.92 42.0017   7
  -3  -5  -3 1171.34 41.4958   2
  -3  -5  -3 1137.06 43.4179   3
   3  -5   3 1201.70 42.0419   1
   3  -5   3 1162.53 42.9960   3
   3  -5   3 1257.06 41.7619   7
  -3  -5  -3 1204.88 49.4931   3
  -3  -5  -3 1202.80 43.7145   1
   3  -5   3 1145.47 43.2699   3
  -3   5  -3 1296.18 44.4720   8
   3   5   3 1302.09 44.1776   8
  -3   5  -3 1215.30 42.0855   1
   3   5   3 1238.67 43.8411   1
   3   5   3 1096.05 44.5098   8
   3   5   3 1225.17 42.2620   2
  -3   5  -3 1114.44 43.6513   8
  -3   5  -3 1211.55 42.1483   2
   5  -5   3 1287.29 47.1128   3
   5  -5   3 1324.84 46.5482   3
  -5  -5  -3 1298.06 45.1201   7
  -5  -5  -3 1546.94 56.6205   8
   5  -5   3 1292.09 45.1973   1
   5  -5   3 1323.28 45.6379   7
  -5  -5  -3 1275.86 45.1777   2
  -5  -5  -3 1284.86 47.2792   3
  -5  -5  -3 1272.77 49.4159   1
   5   5   3 1334.85 47.4376   1
   5   5   3 1316.29 46.1095   2
  -5   5  -3 1323.07 45.3050   2
  -5   5  -3 1261.65 45.3710   1
   5   5   3 1267.65 46.7355   3
  -7  -5  -3 32.1802 6.15648   2
   7  -5   3 13.6914 4.52911   7
   7  -5   3 22.5134 5.80226   1
  -7  -5  -3 16.3124 4.12444   7
  -7  -5  -3 19.1640 6.06524   1
   7  -5   3 21.1794 5.40549   3
  -7  -5  -3 14.0922 5.56291   3
   7   5   3 13.9058 4.51394   1
  -7   5  -3 11.2958 8.36169   3
   7   5   3 13.6059 5.01307   2
  -7   5  -3 26.4496 5.59250   1
  -7   5  -3 27.0667 6.13984   2
   7   5   3 15.8890 4.97362   3
   7   5   3 13.3616 5.80253   8
   9  -5   3 8.71397 2.91146   6
  -9  -5  -3 11.4455 4.27994   7
  -9  -5  -3 8.50187 3.56944   2
   9  -5   3 10.4355 3.99747   1
   9  -5   3 13.8466 8.48639   3
  -9  -5  -3 4.56296 2.50209   8
   9  -5   3 14.3508 8.17515   7
  -9   5  -3 13.9079 5.38159   3
   9   5   3 10.5983 6.71286   8
   9   5   3 17.6612 7.55423   2
  -9   5  -3 4.61880 3.32052   1
  -9   5  -3 10.9259 4.06633   2
   9   5   3 12.6420 5.10656   3
   9   5   3 7.01287 4.49864   1
 -11  -5  -3 390.136 17.8833   2
  11  -5   3 401.456 19.3240   8
 -11  -5  -3 400.896 19.3313   8
 -11  -5  -3 401.598 20.5190   3
 -11  -5  -3 452.173 17.7963   7
  11  -5   3 382.165 19.5560   3
  11  -5   3 389.546 17.1955   1
  11   5   3 403.378 19.3767   1
 -11   5  -3 445.983 19.7530   3
  11   5   3 379.836 21.5252   8
 -11   5  -3 392.857 17.1407   2
  11   5   3 408.903 19.4865   2
  11   5   3 402.859 19.3725   3
 -13  -5  -3 50.6400 10.8791   3
 -13  -5  -3 81.6797 11.0401   5
  13  -5   3 66.2867 9.59884   7
 -13  -5  -3 81.3734 8.24214   2
  13  -5   3 80.3697 7.89459   1
 -13  -5  -3 81.8250 9.46485   8
  13  -5   3 70.8906 9.54111   3
 -13  -5  -3 65.2357 8.13499   7
  13  -5   3 80.2329 10.0300   8
  13   5   3 62.8982 8.83366   3
 -13   5  -3 75.4161 11.4585   3
 -13   5  -3 65.7167 7.92118   2
  13   5   3 69.0638 12.4276   8
  15  -5   3 463.869 22.6054   8
  15  -5   3 494.495 20.5353   1
 -15  -5  -3 466.637 23.6443   5
 -15  -5  -3 493.196 24.3090   3
  15   5   3 453.910 25.2797   8
 -15   5  -3 498.910 23.2707   3
  15   5   3 512.430 24.1550   2
  15   5   3 498.228 22.8455   3
 -17  -5  -3 482.555 24.0205   5
 -17  -5  -3 477.591 24.3433   3
  17  -5   3 499.465 23.4838   8
  17   5   3 466.452 26.3125   8
  17   5   3 487.586 24.7107   2
 -17   5  -3 483.348 23.5337   3
  14  -6  -3 646.299 33.6745   3
  14  -6  -3 647.018 27.1640   1
 -14  -6   3 626.951 27.6666   5
 -14   6   3 594.598 28.3777   8
  14   6  -3 601.786 29.4194   2
  14   6  -3 580.755 29.8056   8
  12  -6  -3 220.265 15.5481   3
  12  -6  -3 216.874 14.7020   1
 -12  -6   3 227.506 15.3995   5
  12   6  -3 223.688 17.4058   8
 -12   6   3 224.673 16.5207   8
  12   6  -3 203.329 15.7528   2
  10  -6  -3 742.123 29.0414   1
 -10  -6   3 713.158 28.5008   5
 -10  -6   3 707.040 29.6969   3
  10  -6  -3 712.517 29.4177   3
  10  -6  -3 669.421 29.8405   3
  10   6  -3 660.898 27.7696   1
 -10   6   3 660.733 29.8435   8
  10   6  -3 664.182 29.1904   2
  10   6  -3 675.477 31.0393   8
  -8  -6   3 349.105 18.2606   3
   8  -6  -3 284.673 16.9336   3
   8  -6  -3 308.972 17.8858   3
   8   6  -3 309.289 18.6439   8
   8   6  -3 330.129 17.2817   2
  -8   6   3 319.453 17.7500   8
  -8   6   3 296.172 17.6668   1
   8   6  -3 285.680 15.5188   1
   6  -6  -3 503.533 22.8770   3
   6  -6  -3 491.329 22.4558   1
  -6  -6   3 481.751 22.7691   3
   6  -6  -3 482.644 23.4566   3
   6   6  -3 511.916 30.5016   2
   6   6  -3 487.433 23.7286   8
  -6   6   3 468.211 23.6090   8
  -6   6   3 547.625 23.9104   8
   6   6  -3 500.482 21.4848   1
  -6   6   3 471.027 22.8785   1
   4  -6  -3 89.9728 10.8885   1
  -4  -6   3 80.7626 10.7326   3
   4  -6  -3 87.7844 11.6553   3
  -4  -6   3 111.458 11.0624   3
   4  -6  -3 89.1105 13.8714   3
  -4   6   3 92.4184 10.4975   8
  -4   6   3 88.6392 10.1887   1
  -4   6   3 89.6454 8.02986   2
   4   6  -3 99.9726 9.16197   1
   4   6  -3 104.073 12.6772   8
   4   6  -3 102.099 10.1321   2
  -4   6   3 89.0047 11.0206   8
   4   6  -3 77.4492 10.2436   8
  -2  -6   3 29.3009 6.36689   1
   2  -6  -3 37.8418 9.01512   3
  -2  -6   3 25.0265 5.68403   3
   2  -6  -3 28.9859 6.67590   1
  -2  -6   3 27.0356 6.57214   3
   2  -6  -3 16.9707 5.63241   3
   2  -6  -3 30.4476 5.73353   7
  -2   6   3 32.9111 8.19188   8
  -2   6   3 26.3990 6.28816   2
   2   6  -3 42.6614 9.12966   8
  -2   6   3 16.8208 6.40663   8
  -2   6   3 28.8354 6.32164   1
   2   6  -3 33.6274 7.99502   2
   2   6  -3 35.6401 9.62917   8
   2   6  -3 21.3425 5.25460   1
   0  -6  -3 172.991 13.6070   3
   0  -6   3 182.220 12.0372   1
   0  -6  -3 179.121 13.0551   1
   0  -6  -3 159.615 12.5207   3
   0  -6  -3 158.526 11.0225   7
   0  -6   3 174.848 12.8557   3
   0  -6   3 170.132 12.3215   3
   0   6   3 167.475 12.4812   1
   0   6   3 158.859 10.2929   2
   0   6  -3 167.406 11.3762   2
   0   6  -3 188.496 13.4668   8
   0   6  -3 164.720 13.5675   8
   0   6   3 140.653 13.6525   8
   0   6   3 175.637 12.6351   8
   2  -6   3 306.706 16.9458   3
  -2  -6  -3 338.118 17.7537   1
   2  -6   3 322.011 16.0471   1
  -2  -6  -3 302.387 17.2127   3
  -2  -6  -3 330.982 15.3468   7
  -2  -6  -3 329.005 15.0125   2
   2  -6   3 307.318 17.9257   3
  -2  -6  -3 328.015 17.8970   3
  -2   6  -3 342.931 18.0802   8
   2   6   3 302.599 17.0862   1
  -2   6  -3 302.290 15.7487   2
   2   6   3 298.535 19.1862   8
  -2   6  -3 329.320 15.7980   1
  -2   6  -3 300.458 22.4370   8
   2   6   3 318.926 17.4263   8
   2   6   3 314.450 15.4652   2
   4  -6   3 894.646 32.0463   1
   4  -6   3 825.679 35.3670   3
  -4  -6  -3 873.938 31.4808   7
  -4  -6  -3 875.943 34.3524   3
   4  -6   3 802.757 35.4426   3
  -4  -6  -3 798.519 33.3021   3
  -4  -6  -3 806.329 31.1955   2
  -4  -6  -3 959.336 38.5574   1
   4   6   3 790.199 37.2519   8
   4   6   3 834.366 33.6913   1
  -4   6  -3 765.349 34.2062   8
  -4   6  -3 889.376 32.3716   2
   4   6   3 846.505 34.1140   8
  -4   6  -3 789.571 32.0015   1
   4   6   3 939.951 38.8978   2
  -6  -6  -3 718.038 28.2481   2
  -6  -6  -3 680.888 29.4566   3
   6  -6   3 674.660 29.6307   3
   6  -6   3 735.179 28.1200   1
  -6  -6  -3 783.060 31.1808   1
  -6  -6  -3 730.770 30.9158   3
  -6  -6  -3 789.035 28.0231   7
   6   6   3 654.857 31.8127   8
   6   6   3 779.148 29.5517   2
  -6   6  -3 743.223 29.0990   2
  -6   6  -3 711.163 30.8448   8
   8  -6   3 495.081 21.2628   1
  -8  -6  -3 572.391 25.4187   1
  -8  -6  -3 433.879 20.7668   2
   8  -6   3 505.809 23.0959   3
  -8  -6  -3 535.549 26.0760   7
  -8   6  -3 505.813 24.1226   8
   8   6   3 505.412 23.1207   3
   8   6   3 469.717 25.2750   8
  -8   6  -3 501.396 21.2114   2
   8   6   3 544.700 22.9456   2
  10  -6   3 541.470 24.2596   7
  10  -6   3 575.035 22.9379   1
 -10  -6  -3 588.279 26.4728   3
  10  -6   3 523.593 24.4155   3
  10   6   3 574.032 24.9562   2
  10   6   3 495.502 27.4122   8
 -10   6  -3 545.287 22.2991   2
 -10   6  -3 499.444 25.3343   8
 -12  -6  -3 239.764 17.4043   3
  12   6   3 281.221 17.0058   2
 -12   6  -3 236.308 15.7969   3
 -12   6  -3 222.583 13.1094   2
 -12   6  -3 220.626 16.3987   8
  12   6   3 227.947 18.7261   8
 -14  -6  -3 142.427 15.1306   5
 -14  -6  -3 124.577 15.4984   3
  14   6   3 129.557 13.9329   2
  14   6   3 113.703 19.0579   8
 -14   6  -3 123.776 13.2330   3
   7  -7  -3 19.1095 7.02524   1
   7  -7  -3 22.5995 10.1000   3
   7   7  -3 38.9991 7.77640   2
  -7   7   3 28.1603 7.85397   8
   5  -7  -3 57.6248 10.0532   7
   5  -7  -3 50.8294 11.0987   1
   5  -7  -3 61.7160 10.9418   3
   5   7  -3 58.2382 12.4636   8
  -5   7   3 46.2442 12.3275   8
   5   7  -3 52.1859 11.0644   2
   3  -7  -3 163.047 14.3754   3
  -3  -7   3 161.256 14.2376   3
   3  -7  -3 155.988 13.8275   1
   3  -7  -3 140.195 11.7612   7
   3   7  -3 139.089 14.7122   8
   3   7  -3 151.340 13.2175   2
  -3   7   3 149.916 15.5080   8
  -1  -7   3 412.213 29.6070   3
   1  -7  -3 376.196 20.6035   3
  -1  -7   3 389.178 19.8807   1
   1  -7  -3 375.025 19.7625   1
   1  -7  -3 338.228 21.2477   7
  -1   7   3 364.751 21.9113   8
   1   7  -3 310.152 20.7025   8
   1   7  -3 341.562 18.5374   2
   1  -7   3 138.011 13.3966   3
  -1  -7  -3 129.633 13.7530   1
   1  -7   3 131.857 13.3271   1
  -1  -7  -3 117.735 14.0717   3
  -1   7  -3 126.430 14.1822   8
  -1   7  -3 138.913 12.2001   2
   1   7   3 109.065 14.1294   8
  -3  -7  -3 126.416 14.4436   1
  -3  -7  -3 112.661 13.6418   3
   3  -7   3 123.573 13.2099   3
  -3   7  -3 80.1303 12.8580   8
   3   7   3 97.8597 10.6309   2
  -3   7  -3 103.732 10.8964   2
   3   7   3 77.2089 14.1565   8
  -5  -7  -3 248.980 17.5445   3
   5  -7   3 212.533 16.0231   3
  -5  -7  -3 259.449 18.1326   1
  -5   7  -3 191.029 26.5552   8
   5   7   3 243.985 15.2575   2
  -5   7  -3 231.464 14.1450   2
  -7  -7  -3 -4.6559 7.18998   3
   7  -7   3 -8.1978 6.02886   3
   7   7   3 0.44886 5.59718   2
  -7   7  -3 2.22680 5.30161   2
  -7   7  -3 12.1499 6.71986   8
   7   7   3 11.4499 8.13060   8
  26   0  -4 934.816 39.2965   8
 -26   0   4 1072.88 39.6531   5
  24   0  -4 729.557 31.2315   2
  24   0  -4 774.539 32.6447   8
  24   0  -4 802.366 30.7182   7
 -24   0   4 808.246 31.6908   5
  22   0  -4 460.820 19.4599   2
 -22   0   4 461.408 20.0240   2
  22   0  -4 469.468 20.4231   7
 -22   0   4 515.440 21.4871   5
  20   0  -4 219.705 11.7908   7
 -20   0   4 206.971 11.3622   3
  20   0  -4 192.836 10.7997   2
 -20   0   4 208.049 14.0575   5
 -20   0   4 219.694 10.1439   8
  20   0  -4 203.987 12.2210   8
 -20   0   4 204.026 11.2761   2
 -18   0   4 3.30049 3.11851   2
  18   0  -4 1.66830 3.43146   8
  18   0  -4 0.29983 2.82921   3
 -18   0   4 3.49368 4.14848   5
  18   0  -4 1.03954 3.07232   7
 -18   0   4 2.79118 3.14526   3
  18   0  -4 -0.0767 2.68021   2
 -18   0   4 5.53514 2.73603   8
 -16   0   4 7.83781 2.40898   8
 -16   0   4 8.88176 3.02185   2
 -16   0   4 7.44709 3.71222   5
  16   0  -4 0.41677 2.49502   3
 -16   0   4 1.53069 2.86291   3
  16   0  -4 6.29140 2.63190   2
  16   0  -4 2.85564 2.75642   8
  16   0  -4 7.56088 3.23505   7
 -14   0   4 558.875 21.1531   2
 -14   0   4 614.894 20.3594   8
 -14   0   4 587.656 20.0215   4
 -14   0   4 557.040 21.6013   5
  14   0  -4 606.601 21.3191   3
  14   0  -4 571.879 20.7787   2
  14   0  -4 600.583 21.6762   7
  14   0  -4 575.520 21.4985   8
 -14   0   4 600.395 21.1056   3
  12   0  -4 3280.01 102.386   2
  12   0  -4 3210.40 102.845   8
  12   0  -4 2760.36 103.309   6
 -12   0   4 3244.39 101.966   4
 -12   0   4 3395.81 101.718   8
 -12   0   4 3179.88 102.381   3
 -12   0   4 3137.34 103.005   5
  12   0  -4 3286.02 103.211   5
 -12   0   4 3204.04 102.677   2
  12   0  -4 3232.06 102.556   3
   8   0  -4 4581.84 144.881   4
   8   0  -4 4534.20 145.491   6
  -2   0  -4 1944.93 61.0062   4
  -2   0  -4 1787.80 60.3359   1
   2   0   4 1922.56 61.1662   7
   2   0   4 1941.12 60.7024   3
  -2   0  -4 1985.96 60.7736   3
   2   0   4 1779.75 60.3685   1
  -2   0  -4 1909.83 60.7466   8
   2   0   4 1884.54 60.5682   8
   4   0   4 8.31980 1.83984   4
   4   0   4 9.61141 1.97178   8
   4   0   4 7.93354 1.75630   7
   4   0   4 8.37714 1.79634   1
   4   0   4 11.7271 2.21152   3
  -4   0  -4 5.06719 1.45268   3
  -4   0  -4 11.6716 2.43283   7
  -4   0  -4 4.64549 1.39260   8
  -4   0  -4 15.6620 1.84402   5
  -4   0  -4 7.64391 1.70061   4
  -8   0  -4 2679.66 88.9267   8
   8   0   4 2866.10 88.9296   3
   8   0   4 2729.75 88.9453   8
  -8   0  -4 2802.17 88.4703   2
   8   0   4 2719.22 88.7338   7
  -8   0  -4 2738.57 88.7645   3
  -8   0  -4 2756.43 87.5518   4
  -8   0  -4 2731.09 88.8018   7
   8   0   4 2714.83 87.6114   4
  -8   0  -4 2684.36 88.1002   5
 -10   0  -4 4256.58 133.661   2
  10   0   4 4167.86 132.430   4
  10   0   4 4149.54 133.994   7
  10   0   4 4217.90 134.413   8
 -10   0  -4 4110.73 134.013   7
 -10   0  -4 4084.99 134.060   3
 -10   0  -4 3861.96 133.221   5
  10   0   4 4445.23 133.571   5
  10   0   4 4222.65 134.165   3
 -12   0  -4 4557.29 148.926   5
 -12   0  -4 4888.56 149.557   2
  12   0   4 4483.70 149.894   3
 -12   0  -4 4678.32 149.759   7
  12   0   4 4630.27 150.099   8
 -12   0  -4 4767.93 150.160   8
 -12   0  -4 4539.41 149.646   3
  14   0   4 4530.66 143.633   7
 -14   0  -4 4576.41 144.265   8
 -14   0  -4 4466.86 143.867   7
  14   0   4 4211.72 143.670   3
 -14   0  -4 4550.33 143.163   2
  14   0   4 4498.06 144.307   8
 -14   0  -4 4296.52 142.846   5
 -14   0  -4 4408.23 143.733   3
  16   0   4 1406.31 49.1735   3
 -16   0  -4 1428.28 49.4626   8
 -16   0  -4 1412.71 49.2225   7
  16   0   4 1420.98 48.7635   7
 -16   0  -4 1382.42 48.1183   5
 -16   0  -4 1386.13 48.9534   3
  16   0   4 1394.65 49.5450   8
 -16   0  -4 1417.24 48.2344   2
 -18   0  -4 20.2195 5.13702   3
 -18   0  -4 43.1638 7.93502   7
 -18   0  -4 19.0447 5.05883   5
 -18   0  -4 20.5786 5.20686   8
  18   0   4 18.1478 4.97890   3
 -18   0  -4 28.7725 4.91148   2
  18   0   4 14.9265 4.48915   7
 -20   0  -4 207.044 13.8795   7
  20   0   4 244.181 14.6429   8
  20   0   4 217.785 13.6534   3
 -20   0  -4 245.289 13.6771   5
  20   0   4 243.109 13.6788   7
 -22   0  -4 7.57514 4.83611   8
 -22   0  -4 15.4957 6.81592   5
 -22   0  -4 6.52980 5.67684   3
  22   0   4 5.07554 5.26811   7
 -22   0  -4 22.9287 9.17359   7
 -22   0  -4 14.4410 4.86144   2
  22   0   4 7.75688 5.90536   8
  22   0   4 16.8492 5.12335   3
  24   0   4 16.2102 6.70865   8
 -24   0  -4 6.58760 6.38507   3
 -24   0  -4 11.6455 6.99724   5
 -25  -1   4 56.6350 11.2672   5
  25  -1  -4 37.9970 9.17754   8
  25  -1  -4 36.5613 8.16989   1
 -25   1   4 43.1981 10.3281   5
  25   1  -4 43.6714 9.84871   8
  25   1  -4 18.8739 8.98877   2
  23  -1  -4 276.711 15.0190   7
  23  -1  -4 235.260 16.7152   1
 -23  -1   4 275.744 15.6977   5
  23  -1  -4 255.824 15.1922   8
  23   1  -4 246.069 14.8668   8
 -23   1   4 245.052 15.3437   5
  23   1  -4 261.928 14.1279   2
 -21  -1   4 1002.50 36.1498   2
  21  -1  -4 946.272 37.8313   1
 -21  -1   4 988.846 36.5091   5
  21  -1  -4 1011.58 43.8334   7
 -21   1   4 996.174 36.4748   5
  21   1  -4 919.657 36.5058   8
 -21   1   4 973.635 35.4264   3
  21   1  -4 956.954 35.5234   2
  21   1  -4 987.512 35.0542   7
 -19  -1   4 1634.85 55.1619   3
  19  -1  -4 1577.11 55.9712   8
 -19  -1   4 1646.83 56.0387   5
  19  -1  -4 1598.30 55.5060   3
  19  -1  -4 1626.22 56.1811   7
  19  -1  -4 1631.19 57.8871   1
 -19  -1   4 1673.97 53.9207   8
 -19  -1   4 1647.19 55.7578   2
 -19   1   4 1639.19 54.3549   2
  19   1  -4 1631.30 55.3534   2
  19   1  -4 1580.19 56.1731   8
 -19   1   4 1632.09 54.2439   8
 -19   1   4 1527.96 56.9841   5
  19   1  -4 1606.63 54.6234   7
 -19   1   4 1642.95 55.1365   3
 -19   1   4 1623.69 52.5466   4
  19   1  -4 1640.78 55.2038   3
 -17  -1   4 1993.41 66.2345   2
  17  -1  -4 2039.18 66.6968   7
  17  -1  -4 2033.64 67.7891   1
 -17  -1   4 2078.84 64.5819   8
  17  -1  -4 1915.35 66.1964   8
 -17  -1   4 2014.32 65.5267   3
  17  -1  -4 1924.52 65.8027   3
 -17  -1   4 1966.00 66.1370   5
 -17   1   4 1943.44 63.7672   4
  17   1  -4 1961.02 65.0739   7
 -17   1   4 1951.90 64.7710   2
 -17   1   4 1943.10 65.4642   3
  17   1  -4 1984.00 65.8416   2
  17   1  -4 1923.74 65.4562   3
 -17   1   4 1984.26 64.8598   8
  17   1  -4 1907.00 66.3781   8
 -17   1   4 1965.60 66.2036   5
  15  -1  -4 2662.17 102.105   6
  15  -1  -4 3106.19 101.032   2
 -15  -1   4 3401.42 101.450   8
  15  -1  -4 3306.97 103.460   7
  15  -1  -4 3159.16 102.600   3
  15  -1  -4 3250.83 104.272   1
 -15  -1   4 3153.68 102.181   3
 -15  -1   4 3197.36 104.696   2
  15  -1  -4 3167.01 102.868   8
 -15  -1   4 3091.27 102.706   5
 -15   1   4 3128.51 102.212   3
 -15   1   4 3187.36 101.216   4
  15   1  -4 3184.63 103.075   8
  15   1  -4 3270.62 102.318   3
  15   1  -4 3149.78 100.992   4
 -15   1   4 3096.89 102.811   5
  15   1  -4 3115.33 102.530   2
 -15   1   4 3118.99 101.503   2
 -15   1   4 3273.49 101.745   8
  15   1  -4 3133.75 101.841   7
 -13  -1   4 1400.45 47.9330   5
  13  -1  -4 1431.36 46.5187   2
 -13  -1   4 1458.59 48.3400   2
  13  -1  -4 1457.49 49.3224   1
  13  -1  -4 1286.10 47.5651   6
  13  -1  -4 1428.74 47.8511   3
 -13  -1   4 1507.77 46.7539   8
 -13  -1   4 1432.94 47.4766   3
  13  -1  -4 1405.82 48.0168   8
  13   1  -4 1450.18 48.1726   8
 -13   1   4 1386.67 48.0779   5
  13   1  -4 1443.68 47.2629   7
 -13   1   4 1396.41 46.8347   2
  13   1  -4 1504.33 47.6153   3
  13   1  -4 1421.03 48.0637   2
  13   1  -4 1434.12 46.8931   4
 -13   1   4 1452.52 47.1160   8
 -13   1   4 1422.26 47.5637   3
 -13   1   4 1501.24 47.1531   4
  11  -1  -4 2021.27 64.1059   2
  11  -1  -4 1970.00 65.2297   6
 -11  -1   4 2030.13 65.8811   2
  11  -1  -4 2077.48 65.5728   8
 -11  -1   4 1999.43 64.9931   3
 -11  -1   4 1929.78 65.3797   5
  11  -1  -4 2098.08 66.7901   1
  11  -1  -4 2037.52 65.3755   3
 -11   1   4 2055.11 64.7122   8
  11   1  -4 1965.83 64.7396   7
  11   1  -4 2022.90 64.9601   4
 -11   1   4 1954.19 64.8367   8
 -11   1   4 2000.21 65.0407   4
  11   1  -4 2045.88 66.4582   3
  11   1  -4 1997.25 65.4703   8
  11   1  -4 2093.32 65.4879   5
  11   1  -4 2054.74 65.7866   2
  11   1  -4 1897.64 66.7064   6
 -11   1   4 1947.20 65.6419   5
 -11   1   4 1921.85 64.3470   2
 -11   1   4 1999.28 65.1371   3
  -9  -1   4 883.976 30.7636   2
   9  -1  -4 900.574 31.4194   1
   9  -1  -4 899.859 30.1279   6
   9  -1  -4 930.607 30.3089   3
   9  -1  -4 902.485 30.3145   8
   9  -1  -4 924.548 29.1181   2
  -9  -1   4 877.037 29.8453   3
   9  -1  -4 922.920 30.8615   5
  -9  -1   4 886.629 30.2772   5
   9   1  -4 906.662 30.2876   4
  -9   1   4 902.523 30.1417   3
   9   1  -4 922.302 31.6133   6
  -9   1   4 856.890 29.2438   2
  -9   1   4 867.747 29.8848   8
   9   1  -4 931.200 30.3044   5
  -9   1   4 912.804 29.6396   8
   9   1  -4 887.840 30.8824   2
  -9   1   4 929.185 30.4506   4
   9   1  -4 883.873 29.7092   7
   9   1  -4 890.687 29.8708   3
   9   1  -4 934.490 30.3808   8
  -7  -1   4 777.600 25.9891   5
   7  -1  -4 817.448 26.6884   5
   7  -1  -4 766.088 26.0942   6
   7  -1  -4 788.921 24.9322   2
  -7  -1   4 666.156 25.9671   3
   7  -1  -4 789.011 26.0585   8
   7  -1  -4 815.724 26.0952   3
  -7  -1   4 787.087 26.6494   2
  -7   1   4 782.421 25.4576   8
   7   1  -4 787.681 27.2514   6
   7   1  -4 767.015 25.6602   3
   7   1  -4 780.237 26.4518   4
  -7   1   4 768.617 26.4878   5
   7   1  -4 826.546 26.0433   5
   7   1  -4 755.352 26.5974   2
  -7   1   4 791.314 26.5550   4
   7   1  -4 792.421 25.9832   8
  -7   1   4 778.488 26.0016   3
  -7   1   4 758.888 25.6594   8
  -7   1   4 811.738 24.9939   2
  -5  -1   4 552.691 18.2015   5
   5  -1  -4 541.022 18.4005   8
  -5  -1   4 526.686 19.2470   6
   5  -1  -4 537.884 18.2969   6
   5  -1  -4 569.476 19.4518   1
  -5  -1   4 537.297 18.9644   2
   5  -1  -4 563.308 18.4848   3
   5  -1  -4 528.509 18.9140   5
   5  -1  -4 541.792 18.7010   8
   5   1  -4 552.160 19.0909   4
  -5   1   4 548.579 18.4704   3
   5   1  -4 536.768 18.0528   7
   5   1  -4 529.195 18.0352   3
  -5   1   4 531.293 19.3863   1
  -5   1   4 542.220 18.3630   6
   5   1  -4 583.822 18.2345   5
  -5   1   4 558.363 18.0220   8
   5   1  -4 572.828 19.5221   6
  -5   1   4 520.253 19.3825   5
   5   1  -4 547.740 19.0658   2
  -5   1   4 567.483 17.8947   8
  -5   1   4 520.894 19.0339   4
   5   1  -4 552.594 18.1056   8
  -3  -1  -4 3230.45 102.449   8
   3  -1   4 3154.78 102.065   8
  -3  -1  -4 2990.20 102.293   1
  -3   1  -4 3422.76 102.539   4
  -7  -1  -4 1428.08 47.2452   5
   7  -1   4 1464.85 47.5930   3
  -7  -1  -4 1463.01 47.8549   8
  -7  -1  -4 1444.58 47.1454   2
  -7  -1  -4 1411.59 47.5834   7
   7  -1   4 1456.76 47.5918   7
   7  -1   4 1476.54 47.3545   5
   7   1   4 1445.74 47.5270   3
   7   1   4 1363.98 47.7569   8
   7   1   4 1429.42 47.3730   2
   7   1   4 1457.20 47.5851   1
  -7   1  -4 1383.07 47.3611   3
   7   1   4 1480.87 47.5531   7
   7   1   4 1385.32 46.6400   4
  -7   1  -4 1450.70 46.8354   4
  -7   1  -4 1444.85 46.5581   5
  -7   1  -4 1425.28 47.4413   7
  -7   1  -4 1363.05 47.6547   8
  -9  -1  -4 5085.31 166.491   7
   9  -1   4 5187.85 165.652   5
   9   1   4 5140.19 166.958   8
   9   1   4 5300.02 166.468   1
  -9   1  -4 5310.97 166.923   8
 -11  -1  -4 5.82323 4.00901   2
 -11  -1  -4 7.18497 3.16550   7
 -11  -1  -4 3.65052 2.96249   3
  11  -1   4 5.57516 2.74401   3
  11  -1   4 7.73791 2.95985   8
  11  -1   4 5.00343 2.45953   5
 -11  -1  -4 8.01295 3.08539   5
  11   1   4 3.43884 2.71602   8
 -11   1  -4 6.42919 3.80204   8
  11   1   4 6.26354 2.67897   1
 -11   1  -4 7.58251 2.62698   2
  11   1   4 10.1746 2.79615   2
 -11   1  -4 2.93130 2.80354   3
  11   1   4 9.79675 2.77855   3
  11   1   4 7.53135 1.87172   4
 -11   1  -4 5.58376 2.95039   7
 -11   1  -4 6.64432 2.51212   5
  11   1   4 7.05184 2.78984   7
 -11   1  -4 11.9316 2.21684   4
 -13  -1  -4 497.809 19.6488   3
  13  -1   4 486.696 19.5902   8
 -13  -1  -4 520.342 19.6436   7
 -13  -1  -4 459.314 18.5980   2
  13  -1   4 537.957 19.8638   3
 -13  -1  -4 475.825 18.8885   5
 -13  -1  -4 482.404 19.5432   8
  13  -1   4 468.525 19.2765   7
  13   1   4 493.590 19.1172   1
 -13   1  -4 488.569 19.3514   3
  13   1   4 485.339 19.2928   3
 -13   1  -4 468.267 19.5427   8
 -13   1  -4 449.607 19.1159   7
 -13   1  -4 483.202 18.7266   2
  13   1   4 487.072 18.9047   7
  13   1   4 471.532 19.8314   8
  13   1   4 490.228 19.1315   2
 -13   1  -4 484.121 16.9283   4
 -13   1  -4 477.470 18.3004   5
 -15  -1  -4 508.160 19.9804   5
  15  -1   4 509.656 20.6987   3
  15  -1   4 486.510 20.2577   7
 -15  -1  -4 481.986 20.3556   7
 -15  -1  -4 509.403 20.7452   8
 -15  -1  -4 494.623 20.6328   3
 -15  -1  -4 521.817 19.9012   2
  15  -1   4 493.739 20.6862   8
 -15   1  -4 495.724 20.5134   7
  15   1   4 486.983 16.7813   4
 -15   1  -4 491.906 17.2163   4
 -15   1  -4 502.339 19.3711   5
  15   1   4 507.111 20.1104   1
 -15   1  -4 484.481 20.6251   8
  15   1   4 519.191 20.0864   7
  15   1   4 489.998 21.0918   8
 -15   1  -4 551.166 19.9777   2
 -15   1  -4 484.648 20.3491   3
  15   1   4 493.345 20.0964   2
  15   1   4 470.473 20.1431   3
  17  -1   4 823.216 31.8442   8
 -17  -1  -4 831.407 31.5683   3
 -17  -1  -4 826.714 31.5977   7
  17  -1   4 827.887 31.3416   7
 -17  -1  -4 833.732 31.6459   8
 -17  -1  -4 823.575 31.0380   5
  17  -1   4 824.101 31.6861   3
 -17  -1  -4 876.436 30.8818   2
  17   1   4 822.634 30.8027   7
 -17   1  -4 827.628 31.4186   3
 -17   1  -4 798.078 31.6826   8
  17   1   4 831.331 31.1012   1
 -17   1  -4 812.920 31.5563   7
  17   1   4 852.913 31.5775   3
 -17   1  -4 864.527 30.6528   2
  17   1   4 848.298 32.4513   8
 -17   1  -4 825.517 30.3929   5
 -19  -1  -4 999.591 38.2116   3
  19  -1   4 1113.58 38.9090   3
 -19  -1  -4 1013.55 37.5402   5
  19  -1   4 1058.97 39.4597   7
 -19  -1  -4 1033.98 41.7034   7
  19  -1   4 1012.12 38.5704   8
  19   1   4 1001.72 41.0432   1
 -19   1  -4 984.988 38.1504   7
 -19   1  -4 974.463 36.9659   5
  19   1   4 1042.52 37.4330   7
 -19   1  -4 1056.47 37.4628   2
 -19   1  -4 1029.50 38.0777   3
  19   1   4 1011.26 38.1142   3
  19   1   4 989.480 38.8998   8
 -21  -1  -4 700.699 29.6261   7
  21  -1   4 718.476 29.3631   7
 -21  -1  -4 741.394 29.4539   5
  21  -1   4 720.090 30.7319   8
 -21  -1  -4 724.445 29.5347   8
 -21  -1  -4 704.959 28.3816   2
  21  -1   4 728.835 29.8612   3
 -21  -1  -4 763.621 30.2240   3
  21   1   4 700.915 28.5302   7
 -21   1  -4 732.845 30.0531   8
  21   1   4 753.414 29.3638   1
  21   1   4 703.047 31.0157   8
 -21   1  -4 710.763 29.5689   3
 -21   1  -4 707.174 28.2171   2
 -21   1  -4 767.985 28.8894   5
 -23  -1  -4 372.827 21.5295   3
 -23  -1  -4 385.751 20.0063   7
  23  -1   4 350.177 19.3099   3
 -23  -1  -4 370.634 19.6182   5
  23  -1   4 394.931 21.0081   8
 -23   1  -4 387.937 19.2839   5
  23   1   4 377.808 21.3084   8
 -23   1  -4 440.120 28.4914   3
  23   1   4 394.795 19.8765   3
 -25  -1  -4 337.257 19.3835   5
 -25  -1  -4 285.413 19.3330   3
  25  -1   4 326.679 25.6671   8
 -25   1  -4 300.560 18.3291   3
 -25   1  -4 301.397 17.9025   5
  25   1   4 309.606 29.0126   8
  24  -2  -4 435.051 21.4796   8
  24  -2  -4 445.541 23.2113   1
 -24  -2   4 446.177 21.9519   5
  24   2  -4 439.074 22.3866   8
 -24   2   4 445.417 21.7840   5
  24   2  -4 433.721 21.3994   2
 -22  -2   4 83.7774 8.88041   2
 -22  -2   4 77.0534 10.4148   5
  22  -2  -4 72.6469 9.73097   8
  22  -2  -4 68.3310 10.6692   1
  22   2  -4 65.5509 9.25822   8
 -22   2   4 70.3011 10.2190   5
  22   2  -4 62.0450 9.89958   2
 -20  -2   4 378.679 17.6981   5
  20  -2  -4 358.464 18.6367   1
  20  -2  -4 330.740 17.4761   7
 -20  -2   4 416.489 23.4301   3
  20   2  -4 362.251 18.1541   8
  20   2  -4 353.047 17.6039   2
 -20   2   4 369.948 14.6870   4
 -20   2   4 336.111 17.2650   5
 -20   2   4 354.711 16.8540   3
  18  -2  -4 12.3777 4.67830   7
  18  -2  -4 9.22694 4.09256   3
 -18  -2   4 15.9756 5.10454   5
 -18  -2   4 10.8321 4.07441   2
 -18  -2   4 17.5265 4.60609   8
 -18  -2   4 15.2501 4.30349   3
  18  -2  -4 16.4680 4.57253   8
  18  -2  -4 20.7135 5.82463   1
  18   2  -4 20.3046 5.14380   8
  18   2  -4 17.8946 4.83036   2
 -18   2   4 21.0485 4.74524   4
 -18   2   4 10.2514 3.34321   8
 -18   2   4 18.3118 4.16644   2
  18   2  -4 15.8153 4.00781   3
  18   2  -4 14.9708 3.16877   7
 -18   2   4 17.5068 4.54257   3
 -18   2   4 10.2490 7.68879   5
 -16  -2   4 97.2435 6.11566   8
 -16  -2   4 85.9949 7.31290   3
 -16  -2   4 92.4166 7.73194   5
  16  -2  -4 101.934 7.65182   3
 -16  -2   4 96.3992 8.01624   2
  16  -2  -4 81.4224 7.71825   8
  16  -2  -4 80.7621 8.59143   1
 -16   2   4 83.5160 8.05342   5
  16   2  -4 83.7363 6.85462   3
 -16   2   4 94.3876 7.55522   3
  16   2  -4 73.6608 7.85089   8
 -16   2   4 92.4947 6.34443   4
 -16   2   4 82.3508 5.18128   2
  16   2  -4 92.9882 5.62490   7
 -16   2   4 95.9246 6.80090   8
  16   2  -4 68.3263 6.24947   4
  16   2  -4 101.781 8.54483   2
 -14  -2   4 475.069 16.7007   8
  14  -2  -4 447.957 17.9409   3
 -14  -2   4 458.658 17.5564   3
 -14  -2   4 451.115 17.8308   5
  14  -2  -4 428.997 16.1656   6
 -14  -2   4 466.568 18.4759   2
  14  -2  -4 451.456 18.0753   8
  14  -2  -4 451.168 18.9244   1
  14   2  -4 445.452 17.2898   3
 -14   2   4 435.725 17.4638   8
 -14   2   4 459.101 17.2264   4
  14   2  -4 443.544 18.4164   8
  14   2  -4 428.585 18.3736   2
  14   2  -4 429.994 16.6382   4
 -14   2   4 442.254 17.6464   3
 -14   2   4 428.829 15.5588   2
 -14   2   4 455.557 17.3301   8
 -14   2   4 445.200 18.0472   5
  14   2  -4 460.136 16.0101   7
  12  -2  -4 1469.98 48.4691   3
 -12  -2   4 1389.40 47.9866   5
  12  -2  -4 1473.33 49.3626   1
  12  -2  -4 1454.87 46.7027   6
 -12  -2   4 1488.09 47.1326   8
  12  -2  -4 1441.56 48.4166   8
 -12  -2   4 1452.98 47.8728   3
 -12  -2   4 1474.67 48.8766   2
 -12   2   4 1434.92 47.8245   8
 -12   2   4 1412.55 46.0130   2
  12   2  -4 1444.64 46.4181   7
  12   2  -4 1382.44 48.6988   8
 -12   2   4 1437.00 48.0553   4
  12   2  -4 1394.42 47.6741   4
  12   2  -4 1461.92 48.8576   2
 -12   2   4 1420.62 48.3650   5
  12   2  -4 1461.40 47.8298   3
 -12   2   4 1445.99 48.1109   3
  12   2  -4 1286.72 50.9706   6
  10  -2  -4 745.501 26.6108   1
  10  -2  -4 713.211 23.9228   6
  10  -2  -4 729.621 25.6972   3
 -10  -2   4 709.376 26.0647   2
  10  -2  -4 730.565 25.7402   8
 -10  -2   4 722.150 25.2012   3
 -10  -2   4 723.707 25.3022   5
 -10   2   4 749.634 25.2816   8
  10   2  -4 706.688 26.5507   8
  10   2  -4 700.127 26.8119   6
 -10   2   4 740.252 25.5326   3
  10   2  -4 737.276 25.2383   3
  10   2  -4 745.506 23.6673   7
 -10   2   4 710.353 25.6297   8
 -10   2   4 710.057 25.6773   5
  10   2  -4 694.766 25.3933   4
  10   2  -4 730.529 26.2530   2
   8  -2  -4 4237.51 131.879   6
   8  -2  -4 4055.52 133.658   8
   8  -2  -4 4191.86 134.334   1
   8  -2  -4 4200.08 134.038   5
  -8  -2   4 4160.69 133.034   5
   8  -2  -4 4287.96 133.712   3
  -8  -2   4 4218.33 134.113   2
  -8  -2   4 4271.21 133.197   3
  -8   2   4 4214.08 133.309   8
   8   2  -4 4094.12 133.748   4
  -8   2   4 4054.59 133.771   8
  -8   2   4 4279.79 133.558   3
   8   2  -4 4016.46 133.743   8
   8   2  -4 4247.48 134.803   6
   8   2  -4 4040.51 133.989   2
   8   2  -4 4261.76 133.255   3
  -8   2   4 4062.26 134.555   1
  -6   2   4 5529.36 181.082   8
   6   2  -4 5626.16 181.280   4
   6   2  -4 6055.91 181.904   6
   6   2  -4 5521.27 181.322   3
   2  -2  -4 18.4523 3.26689   8
  -2  -2   4 17.9102 2.75001   3
   2  -2  -4 17.4002 3.16979   3
   2  -2  -4 21.0229 1.86061   2
  -2  -2   4 22.2321 2.94025   6
  -2  -2   4 12.8282 2.56619   3
  -2  -2   4 17.4423 1.61070   7
   2  -2  -4 19.0089 3.65956   3
   2   2  -4 12.3396 2.78634   6
  -2   2   4 11.8138 2.78871   3
  -2   2   4 18.7361 3.21421   8
   2   2  -4 17.6631 4.30678   2
   2   2  -4 16.7840 2.17285   1
  -2   2   4 22.2741 1.91952   2
  -2   2   4 18.2664 3.30042   1
   0  -2   4 645.066 22.7892   6
   0  -2  -4 675.035 23.4054   7
   0  -2   4 675.823 21.5291   5
   0  -2  -4 673.913 23.4953   8
   0  -2  -4 674.102 22.0277   2
   0  -2  -4 623.963 23.4505   1
   0  -2   4 669.372 22.7581   3
   0  -2   4 670.873 22.1011   7
   0   2  -4 621.266 21.7813   1
   0   2  -4 697.089 22.8864   3
   0   2  -4 642.186 22.8414   8
   0   2   4 680.847 23.4397   8
   0   2   4 641.947 23.5319   1
   0   2   4 645.320 23.0983   3
   0   2  -4 695.395 23.0773   6
   0   2  -4 656.016 21.8524   7
   0   2   4 676.141 22.1982   2
   2  -2   4 207.856 8.54317   6
  -2  -2  -4 203.247 9.07950   7
  -2  -2  -4 208.565 8.10757   2
   2  -2   4 225.558 8.87634   3
   2  -2   4 188.462 7.46057   1
   2  -2   4 217.450 7.45854   5
  -2  -2  -4 214.180 9.38959   3
   2  -2   4 212.856 8.37004   7
   2  -2   4 207.196 8.61252   8
  -2  -2  -4 208.214 9.26503   8
   2   2   4 194.973 9.26748   1
  -2   2  -4 205.018 8.09357   7
  -2   2  -4 200.701 7.45061   1
   2   2   4 207.185 9.38505   8
   2   2   4 210.756 8.44804   2
  -2   2  -4 227.992 8.81296   6
  -2   2  -4 192.149 8.75481   8
   2   2   4 216.702 9.04490   3
   4  -2   4 5.14043 1.91781   3
   4  -2   4 6.36647 1.71977   1
   4  -2   4 17.4218 1.93045   5
   4  -2   4 10.1358 2.55214   6
  -4  -2  -4 8.86399 2.28690   8
  -4  -2  -4 12.9133 2.81486   3
  -4  -2  -4 6.97257 1.81398   2
   4  -2   4 11.5513 2.99048   8
   4  -2   4 8.79312 2.16990   7
  -4  -2  -4 8.20740 2.40619   1
  -4   2  -4 7.05084 1.84387   7
   4   2   4 10.3977 2.36464   7
  -4   2  -4 10.2370 2.29190   3
   4   2   4 13.5863 3.43319   1
   4   2   4 12.5643 3.04145   2
  -4   2  -4 13.0874 3.06623   8
  -4   2  -4 7.11906 1.61236   5
   4   2   4 5.11615 2.37356   8
   4   2   4 10.6300 2.36287   3
   6  -2   4 1674.66 52.3989   5
   6  -2   4 1577.08 53.5210   8
   6  -2   4 1663.13 52.9584   6
  -6  -2  -4 1693.16 54.2359   8
  -6  -2  -4 1641.92 53.0434   2
  -6  -2  -4 1551.71 53.8355   3
  -6  -2  -4 1486.97 53.7385   1
   6  -2   4 1601.50 53.4347   7
  -6  -2  -4 1609.89 53.5433   7
   6  -2   4 1634.50 53.6679   3
   6  -2   4 1608.41 52.0634   1
  -6   2  -4 1562.57 53.0927   7
   6   2   4 1659.90 53.7370   3
   6   2   4 1576.28 53.3976   2
   6   2   4 1635.97 53.3707   7
   6   2   4 1671.93 54.1553   1
  -6   2  -4 1599.63 53.9045   8
  -6   2  -4 1621.27 52.2823   5
  -6   2  -4 1640.33 53.5388   3
   6   2   4 1613.12 54.2860   8
  -8  -2  -4 1635.38 53.4045   8
   8  -2   4 1585.65 51.3615   1
   8  -2   4 1575.99 52.0168   6
   8  -2   4 1616.90 51.7226   5
   8  -2   4 1615.96 53.1042   3
  -8  -2  -4 1580.25 53.2394   3
  -8  -2  -4 1619.54 52.3364   2
  -8  -2  -4 1532.45 52.6348   7
   8  -2   4 1558.26 52.8772   8
   8  -2   4 1613.96 52.9023   7
   8   2   4 1638.02 53.3403   1
   8   2   4 1522.80 52.6805   2
  -8   2  -4 1529.05 52.6591   3
  -8   2  -4 1593.18 51.6025   5
   8   2   4 1537.70 53.5706   8
  -8   2  -4 1516.03 52.4022   7
   8   2   4 1615.31 52.9393   3
  -8   2  -4 1605.48 53.3546   8
   8   2   4 1542.88 52.3660   7
  10  -2   4 1878.90 61.8244   1
  10  -2   4 1950.40 63.5967   7
 -10  -2  -4 1993.30 63.8720   8
  10  -2   4 1906.75 63.3210   8
 -10  -2  -4 1780.88 63.0038   5
  10  -2   4 2000.38 62.2952   5
 -10  -2  -4 1875.57 63.6421   3
 -10  -2  -4 1832.54 62.9668   7
 -10  -2  -4 1927.48 62.7339   2
 -10   2  -4 1885.40 63.0071   7
 -10   2  -4 1994.74 62.5020   4
  10   2   4 1853.71 63.1817   2
 -10   2  -4 1879.23 63.7682   8
  10   2   4 1899.75 62.7139   7
  10   2   4 1932.68 62.1052   4
 -10   2  -4 1825.21 61.9087   5
  10   2   4 1819.23 64.0355   8
  10   2   4 1916.36 65.2863   1
 -10   2  -4 1915.92 63.2394   3
 -12  -2  -4 988.766 35.3214   2
 -12  -2  -4 992.472 35.9483   5
  12  -2   4 1014.92 36.2066   8
  12  -2   4 1011.43 34.6208   1
  12  -2   4 1044.30 36.2368   7
 -12  -2  -4 1029.04 36.4545   8
 -12  -2  -4 1006.96 35.8162   7
 -12  -2  -4 1034.65 36.5499   3
  12  -2   4 1068.58 36.5107   3
 -12   2  -4 1021.24 35.8890   7
 -12   2  -4 970.823 34.6582   5
  12   2   4 1049.71 36.3487   1
  12   2   4 987.300 37.0092   8
  12   2   4 999.857 34.2036   4
  12   2   4 1021.15 35.3831   7
 -12   2  -4 1027.80 35.9625   3
 -12   2  -4 1042.78 34.6275   4
 -12   2  -4 1000.35 36.5563   8
  12   2   4 1019.48 36.0675   3
  12   2   4 977.617 35.9839   2
 -14  -2  -4 2948.92 101.296   3
  14  -2   4 3130.79 101.262   7
  14  -2   4 3065.78 101.401   3
 -14  -2  -4 3003.84 100.816   5
  14  -2   4 3096.71 99.7042   1
 -14  -2  -4 3007.12 100.671   7
  14  -2   4 2987.65 101.114   8
 -14  -2  -4 3046.32 100.264   2
 -14  -2  -4 3152.65 101.506   8
  14   2   4 2975.34 98.4218   4
  14   2   4 3014.29 100.988   2
  14   2   4 3151.62 100.320   7
  14   2   4 3106.45 101.093   1
 -14   2  -4 3157.99 99.0395   4
  14   2   4 3003.01 102.093   8
 -14   2  -4 3046.80 99.6732   5
 -14   2  -4 3090.53 101.721   8
  14   2   4 3160.31 101.207   3
 -14   2  -4 3190.51 100.394   2
 -14   2  -4 3012.11 100.784   3
  16  -2   4 280.649 14.7388   8
 -16  -2  -4 310.022 14.6193   7
 -16  -2  -4 284.693 14.4776   8
 -16  -2  -4 294.813 14.5970   5
 -16  -2  -4 281.174 14.9148   3
  16  -2   4 276.421 13.1723   1
 -16   2  -4 300.796 15.0419   8
  16   2   4 264.107 13.8473   1
 -16   2  -4 274.585 13.1164   5
  16   2   4 282.522 13.3679   7
  16   2   4 279.836 15.4768   8
 -16   2  -4 264.236 14.2374   3
 -16   2  -4 303.807 13.7359   2
  16   2   4 278.649 10.8834   4
  16   2   4 280.726 14.4981   3
  16   2   4 283.625 14.5399   2
  18  -2   4 261.170 13.0810   1
 -18  -2  -4 247.161 14.5291   5
  18  -2   4 254.680 14.3157   3
  18  -2   4 263.726 14.9213   8
 -18  -2  -4 248.085 14.7478   3
 -18  -2  -4 254.632 14.5781   7
 -18   2  -4 255.427 12.9674   5
  18   2   4 239.181 12.8733   7
  18   2   4 246.228 14.4270   2
  18   2   4 259.074 14.3995   3
  18   2   4 235.207 15.1663   8
 -18   2  -4 264.609 13.2400   2
 -20  -2  -4 19.4180 7.31608   5
 -20  -2  -4 26.9467 6.78282   3
  20  -2   4 25.6994 6.15152   3
  20  -2   4 18.5280 5.72838   7
  20  -2   4 24.3041 8.30518   8
  20  -2   4 25.3268 5.34518   1
 -20  -2  -4 21.7962 5.58051   8
 -20  -2  -4 14.9483 4.86982   2
 -20  -2  -4 23.5765 6.08321   7
  20   2   4 18.7630 5.27688   1
 -20   2  -4 21.4207 5.64207   5
 -20   2  -4 20.1334 5.96347   3
 -20   2  -4 29.9516 7.07172   8
  20   2   4 16.7233 6.59859   8
  20   2   4 24.3966 5.22034   7
  22  -2   4 8.66160 6.03988   8
  22  -2   4 12.6846 6.68742   3
  22  -2   4 13.4480 5.28075   1
 -22  -2  -4 22.5565 8.21094   5
 -22  -2  -4 21.1833 6.80528   7
 -22  -2  -4 7.12494 5.94458   3
  22   2   4 9.04724 6.32561   2
 -22   2  -4 4.27362 5.74928   3
  22   2   4 15.3906 5.50873   3
 -22   2  -4 8.66362 4.72888   2
  22   2   4 13.5132 4.91529   7
  22   2   4 20.4143 7.64633   8
 -22   2  -4 11.0899 6.14139   5
  24  -2   4 13.0737 5.75539   1
 -24  -2  -4 24.7401 8.64534   5
 -24  -2  -4 4.17285 6.81803   3
 -24  -2  -4 21.7595 7.21666   7
 -24   2  -4 28.3288 7.31876   3
 -24   2  -4 27.2190 7.77508   5
  24   2   4 15.8102 10.9777   8
  23  -3  -4 125.350 12.9122   8
 -23  -3   4 171.039 13.4741   5
  23  -3  -4 143.662 13.4318   1
  23   3  -4 132.670 13.6651   2
  23   3  -4 153.670 14.1796   8
 -23   3   4 145.386 12.8935   5
 -21  -3   4 140.891 12.4695   5
  21  -3  -4 128.269 11.8012   8
  21  -3  -4 126.840 12.8203   1
  21   3  -4 152.041 12.9496   2
  21   3  -4 148.363 12.8362   8
 -21   3   4 138.187 12.2735   5
  19  -3  -4 465.056 21.1582   7
  19  -3  -4 439.438 20.3834   8
 -19  -3   4 425.626 20.0052   2
 -19  -3   4 440.913 20.2077   5
  19  -3  -4 461.846 21.5368   1
 -19   3   4 453.863 18.5179   4
  19   3  -4 404.340 20.0487   1
  19   3  -4 458.368 20.8852   2
 -19   3   4 444.257 19.4837   8
 -19   3   4 443.388 19.6914   3
 -19   3   4 421.689 19.7621   5
  17  -3  -4 91.9227 12.6681   8
  17  -3  -4 81.4451 10.3979   3
  17  -3  -4 106.771 10.0283   7
 -17  -3   4 83.8055 8.74136   3
  17  -3  -4 108.305 10.3417   1
 -17  -3   4 89.8061 8.93870   5
 -17  -3   4 97.6132 9.14553   8
 -17   3   4 97.8904 9.33682   5
  17   3  -4 96.3103 10.1748   2
 -17   3   4 100.277 8.35672   4
 -17   3   4 124.231 9.31018   8
 -17   3   4 99.7268 9.01843   3
  17   3  -4 89.6397 10.0386   1
 -17   3   4 103.390 8.16603   8
  17   3  -4 93.4250 9.95513   8
  15  -3  -4 302.786 14.8398   3
 -15  -3   4 300.898 14.3862   3
  15  -3  -4 298.296 15.3053   1
  15  -3  -4 297.427 14.7563   8
 -15  -3   4 325.899 15.1376   2
 -15  -3   4 320.921 14.7280   5
 -15   3   4 301.285 14.3921   3
 -15   3   4 296.362 14.6560   8
 -15   3   4 300.997 10.9456   2
  15   3  -4 289.324 13.8815   3
  15   3  -4 313.299 15.8059   8
 -15   3   4 327.622 14.2621   8
  15   3  -4 307.277 11.1137   7
  15   3  -4 290.096 14.6671   1
 -15   3   4 326.298 14.7812   5
  15   3  -4 336.076 15.7462   2
  13  -3  -4 13.9863 4.00092   1
  13  -3  -4 24.5275 5.78289   8
 -13  -3   4 28.6364 5.93522   3
 -13  -3   4 8.96809 4.37562   5
 -13  -3   4 11.6314 3.39989   2
  13  -3  -4 15.9213 4.14903   3
 -13   3   4 16.6904 4.07818   3
  13   3  -4 12.0441 3.82279   4
 -13   3   4 14.5763 4.17855   8
  13   3  -4 13.6291 4.45950   2
  13   3  -4 26.2589 5.15929   3
 -13   3   4 19.1447 4.79996   5
  13   3  -4 11.2212 3.94088   1
  13   3  -4 14.2263 4.24738   8
 -13   3   4 12.0627 3.61034   8
  11  -3  -4 1320.53 44.7870   1
  11  -3  -4 1277.54 44.3450   3
 -11  -3   4 1214.05 43.4298   5
 -11  -3   4 1246.43 43.6897   3
 -11  -3   4 1281.06 44.4819   2
  11  -3  -4 1323.93 44.4728   8
 -11   3   4 1337.21 44.1419   8
  11   3  -4 1179.86 43.9878   4
  11   3  -4 1234.05 44.8917   8
 -11   3   4 1338.93 44.1097   3
  11   3  -4 1261.60 43.6787   3
  11   3  -4 1325.23 44.7985   2
  11   3  -4 1256.01 43.9673   1
 -11   3   4 1337.54 44.1385   5
 -11   3   4 1246.61 44.3779   8
  -9  -3   4 25.5157 4.30501   5
   9  -3  -4 35.9751 5.43573   1
   9  -3  -4 29.1270 5.00351   3
  -9  -3   4 27.9112 5.04547   3
   9  -3  -4 21.9899 4.83076   8
  -9  -3   4 25.6646 4.91744   2
   9   3  -4 18.7586 5.08550   8
   9   3  -4 25.7036 5.70456   2
  -9   3   4 18.9255 4.20466   1
   9   3  -4 21.2581 4.49155   6
  -9   3   4 22.2262 4.31504   8
   9   3  -4 26.7366 4.58873   1
   9   3  -4 18.2135 4.55407   3
  -9   3   4 19.6572 5.26285   8
  -7  -3   4 49.2042 4.62367   5
   7  -3  -4 48.1543 5.29097   8
   7  -3  -4 53.9581 5.54718   3
  -7  -3   4 60.5269 5.65643   2
   7  -3  -4 51.6447 5.36528   3
  -7  -3   4 56.6803 5.40008   3
   7  -3  -4 47.4965 5.79579   1
   7   3  -4 59.2638 6.09254   2
   7   3  -4 59.3337 5.18767   3
   7   3  -4 52.9853 5.19496   6
  -7   3   4 46.0192 5.77917   1
   7   3  -4 48.8999 4.96991   1
   7   3  -4 55.5043 5.75974   8
  -7   3   4 58.7250 5.26375   8
  -7   3   4 58.4034 5.89898   8
   5  -3  -4 250.952 11.6855   3
   5  -3  -4 243.652 11.8520   1
  -5  -3   4 267.663 11.3639   3
  -5  -3   4 275.629 11.3330   3
   5  -3  -4 277.439 12.0972   3
  -5   3   4 290.456 17.3675   1
   5   3  -4 278.083 12.0781   2
   5   3  -4 258.466 12.0074   8
  -5   3   4 262.914 9.43482   2
  -5   3   4 263.259 11.7077   8
   5   3  -4 269.473 11.8823   6
  -5   3   4 263.932 12.3093   8
   5   3  -4 263.455 11.0961   1
   3  -3  -4 512.039 19.3292   8
  -3  -3   4 466.975 18.0848   3
  -3  -3   4 486.070 18.2109   3
   3  -3  -4 494.234 16.6580   2
   3  -3  -4 478.340 18.6987   3
   3  -3  -4 489.291 18.7307   3
   3  -3  -4 480.353 18.8757   1
  -3   3   4 486.046 16.7227   2
  -3   3   4 481.888 19.1383   1
   3   3  -4 496.321 18.5964   2
  -3   3   4 478.432 19.1266   8
   3   3  -4 482.778 18.4001   6
  -3   3   4 485.836 18.6198   8
   3   3  -4 474.777 17.5423   1
   3   3  -4 493.609 18.7177   8
  -1  -3   4 1568.93 51.8058   6
  -1  -3   4 1645.89 52.3343   3
  -1  -3   4 1541.83 50.5044   7
   1  -3  -4 1576.58 50.9037   2
   1  -3  -4 1593.11 52.6759   3
   1  -3  -4 1580.70 52.6456   3
   1  -3  -4 1641.20 53.3238   8
   1  -3  -4 1513.64 52.6284   1
  -1  -3   4 1576.73 52.0671   3
   1  -3  -4 1555.33 52.4466   7
  -1  -3   4 1452.17 51.3936   1
  -1   3   4 1476.44 53.0549   8
   1   3  -4 1555.29 51.2450   1
  -1   3   4 1564.02 52.4846   3
  -1   3   4 1552.62 52.5342   8
   1   3  -4 1582.19 52.3012   2
   1   3  -4 1647.10 52.6094   8
  -1   3   4 1554.35 51.0406   2
  -1   3   4 1583.14 53.0936   1
   1   3  -4 1584.21 52.0714   6
   1  -3   4 1320.47 44.0826   6
   1  -3   4 1281.21 43.7148   1
  -1  -3  -4 1273.64 45.2396   1
   1  -3   4 1385.07 43.3093   5
   1  -3   4 1342.80 43.6665   7
  -1  -3  -4 1330.32 43.7135   2
  -1  -3  -4 1255.69 45.1698   3
   1  -3   4 1354.69 44.9046   3
  -1  -3  -4 1413.54 46.0006   8
  -1  -3  -4 1373.95 45.0362   7
   1   3   4 1358.91 45.1996   3
  -1   3  -4 1342.28 44.5113   6
  -1   3  -4 1324.19 45.0860   8
   1   3   4 1317.26 45.9291   8
  -1   3  -4 1343.78 44.7855   3
  -1   3  -4 1364.35 44.7670   2
   1   3   4 1323.06 44.0395   2
   1   3   4 1251.47 45.3440   1
  -1   3  -4 1300.78 43.5775   1
   3  -3   4 709.730 25.1107   3
  -3  -3  -4 676.200 24.8959   7
  -3  -3  -4 672.642 25.4208   3
  -3  -3  -4 683.353 24.0090   2
   3  -3   4 712.101 24.0924   6
   3  -3   4 659.500 23.5763   1
  -3  -3  -4 641.965 25.4191   1
   3  -3   4 734.170 23.5361   5
  -3  -3  -4 718.210 25.8818   8
   3  -3   4 713.172 24.2664   7
  -3   3  -4 727.677 24.3463   6
  -3   3  -4 678.911 23.5627   1
  -3   3  -4 725.060 25.0980   3
   3   3   4 677.568 25.6383   1
   3   3   4 640.597 25.7461   8
   3   3   4 715.663 24.5798   2
   3   3   4 694.540 25.3050   3
  -3   3  -4 678.679 25.3172   8
   5  -3   4 824.102 29.4512   3
  -5  -3  -4 793.121 28.2465   2
   5  -3   4 769.542 28.9783   8
   5  -3   4 791.146 27.5408   1
  -5  -3  -4 848.455 30.2166   8
   5  -3   4 856.410 27.7538   5
   5  -3   4 804.428 27.9410   6
  -5  -3  -4 805.228 28.9611   7
  -5  -3  -4 820.986 29.7722   3
   5  -3   4 867.652 28.8052   7
  -5  -3  -4 792.983 29.6615   1
  -5   3  -4 819.693 27.6710   1
  -5   3  -4 844.211 29.2192   3
   5   3   4 784.493 30.2278   8
   5   3   4 834.361 28.9901   2
  -5   3  -4 840.828 30.4373   8
   7  -3   4 76.3320 4.93421   5
  -7  -3  -4 76.2938 6.41600   7
  -7  -3  -4 76.8384 7.25743   3
   7  -3   4 86.8552 6.38812   7
  -7  -3  -4 81.6896 6.93904   8
   7  -3   4 84.9999 4.94778   1
   7  -3   4 70.9976 6.17880   8
   7  -3   4 72.5308 5.04909   6
   7  -3   4 73.8252 6.48723   3
  -7  -3  -4 78.1129 7.31259   1
   7   3   4 65.4101 6.58822   1
   7   3   4 76.8762 6.54163   3
   7   3   4 72.2560 5.65633   7
   7   3   4 77.9523 6.67079   2
   7   3   4 77.3396 7.51588   8
  -7   3  -4 70.8756 4.69864   5
  -7   3  -4 71.9889 6.38190   3
  -7   3  -4 80.8792 6.77910   8
   9  -3   4 128.290 8.16087   7
  -9  -3  -4 111.192 7.08118   2
   9  -3   4 106.453 7.70186   3
  -9  -3  -4 105.386 7.55894   7
   9  -3   4 96.0662 5.96069   1
  -9  -3  -4 108.918 8.05142   8
   9  -3   4 99.3801 6.09977   5
  -9  -3  -4 102.344 8.22571   3
   9  -3   4 102.881 6.10837   6
   9  -3   4 105.793 7.86259   8
  -9   3  -4 118.209 8.28928   8
   9   3   4 101.177 7.97832   2
   9   3   4 112.112 6.96698   7
  -9   3  -4 114.610 6.47917   5
   9   3   4 118.320 7.69562   3
  -9   3  -4 106.879 7.88652   3
   9   3   4 107.478 8.28568   1
   9   3   4 117.158 8.91014   8
  11  -3   4 7.85569 3.68051   8
 -11  -3  -4 9.63314 3.78156   7
  11  -3   4 7.95148 2.55064   1
 -11  -3  -4 12.2360 4.04677   8
  11  -3   4 10.2771 2.83377   6
  11  -3   4 7.75196 3.85448   7
 -11  -3  -4 12.4284 4.31093   3
  11  -3   4 15.2297 4.17874   3
 -11  -3  -4 6.94466 4.41148   5
 -11  -3  -4 13.5419 3.56781   2
  11   3   4 9.37311 3.99700   3
  11   3   4 9.87988 4.24651   8
 -11   3  -4 11.9588 4.10614   3
  11   3   4 9.79601 3.05586   7
 -11   3  -4 11.3565 3.44104   5
  11   3   4 16.1528 4.62528   2
  11   3   4 30.2182 6.19711   1
 -11   3  -4 9.01157 3.63462   8
 -13  -3  -4 14.0279 5.04466   8
 -13  -3  -4 22.0585 6.17090   5
  13  -3   4 6.80690 3.80898   8
  13  -3   4 21.0774 4.56253   6
 -13  -3  -4 15.0491 4.81883   3
  13  -3   4 10.4920 4.17162   3
 -13  -3  -4 13.2602 4.02612   2
 -13  -3  -4 13.2042 4.03935   7
  13  -3   4 14.7560 4.47303   7
  13  -3   4 12.2489 3.39726   1
  13   3   4 9.16537 4.17620   2
 -13   3  -4 12.7797 3.82259   5
  13   3   4 21.1902 5.21295   1
  13   3   4 14.0065 4.15403   3
  13   3   4 12.8572 4.99240   8
  13   3   4 15.5788 3.69449   7
 -13   3  -4 15.2080 4.52237   3
 -15  -3  -4 33.9154 7.33075   7
  15  -3   4 35.8082 6.12701   1
  15  -3   4 30.6453 5.34378   6
  15  -3   4 57.3192 11.8806   8
 -15  -3  -4 59.1305 10.7565   5
 -15  -3  -4 33.3621 6.53621   3
  15  -3   4 49.1872 7.62523   3
 -15   3  -4 39.4918 6.77276   2
  15   3   4 36.2168 8.80127   8
  15   3   4 38.7881 12.4749   2
 -15   3  -4 41.7841 6.15552   5
 -15   3  -4 32.5239 7.56145   3
  15   3   4 55.7572 7.63930   3
  15   3   4 39.5569 5.21426   4
  15   3   4 33.5861 5.80261   7
 -17  -3  -4 634.803 25.8836   7
  17  -3   4 678.420 27.0944   7
 -17  -3  -4 598.667 26.4538   5
  17  -3   4 630.095 26.6541   8
  17  -3   4 658.396 24.7340   1
  17   3   4 628.398 23.0850   4
  17   3   4 675.074 27.2609   2
  17   3   4 632.154 26.3058   1
 -17   3  -4 658.981 25.2800   2
 -17   3  -4 637.378 27.0198   8
 -17   3  -4 621.450 24.5648   5
  17   3   4 638.948 26.2723   3
 -17   3  -4 623.210 26.1323   3
  17   3   4 630.087 28.4899   8
 -19  -3  -4 467.631 22.3640   5
  19  -3   4 469.954 19.6767   1
  19  -3   4 471.970 21.8455   8
  19  -3   4 434.585 21.8323   3
 -19  -3  -4 467.879 22.3909   3
 -19  -3  -4 429.883 20.9207   8
 -19   3  -4 432.437 19.5071   5
 -19   3  -4 456.418 21.5531   3
  19   3   4 453.263 19.4234   7
  19   3   4 454.790 23.4568   8
  19   3   4 472.506 22.2120   2
  19   3   4 438.679 21.0232   3
 -21  -3  -4 76.6880 12.3461   5
 -21  -3  -4 63.5374 14.9033   3
  21  -3   4 96.5104 11.9702   8
 -21  -3  -4 96.3430 11.4227   7
  21  -3   4 89.0478 9.60210   1
 -21   3  -4 106.782 10.5735   5
 -21   3  -4 95.4209 9.59092   2
 -21   3  -4 109.866 11.9857   3
  21   3   4 87.8619 12.0201   2
  21   3   4 103.914 13.1507   8
  21   3   4 78.8980 10.4023   3
 -23  -3  -4 20.1710 7.89090   3
 -23  -3  -4 13.1435 9.05211   5
  23  -3   4 8.55879 7.06616   8
 -23  -3  -4 6.42292 6.56150   7
 -23   3  -4 11.6358 6.59262   5
  23   3   4 0.59629 6.28845   8
  23   3   4 10.0735 8.12442   2
 -23   3  -4 5.24855 6.18129   3
  22  -4  -4 11.6406 6.73330   8
 -22  -4   4 4.58641 7.44033   5
  22  -4  -4 6.99775 8.39086   1
 -22   4   4 2.71469 6.86477   5
  22   4  -4 3.90592 6.98125   8
 -20  -4   4 6.59473 6.65127   5
  20  -4  -4 10.9631 5.78199   1
  20  -4  -4 6.70160 5.62171   8
 -20   4   4 6.39987 5.90359   4
  20   4  -4 -0.7310 5.53574   8
 -20   4   4 11.4883 6.74780   5
  20   4  -4 7.11155 6.17614   2
  18  -4  -4 61.4726 10.0607   1
 -18  -4   4 50.1644 9.78361   5
  18  -4  -4 59.1633 9.38494   8
  18   4  -4 77.4874 11.1160   2
 -18   4   4 67.6893 9.91894   5
 -18   4   4 56.8707 9.61102   3
  18   4  -4 48.8473 10.6754   8
 -18   4   4 69.4493 9.39693   8
 -16  -4   4 34.0541 7.04787   5
  16  -4  -4 33.8366 7.96565   8
 -16  -4   4 29.0476 6.65356   3
  16  -4  -4 23.2937 5.66205   1
 -16  -4   4 35.8515 6.94993   2
  16   4  -4 39.5510 7.99450   1
 -16   4   4 34.1304 6.75850   8
 -16   4   4 30.5513 6.41458   5
  16   4  -4 25.3594 10.5399   8
 -16   4   4 32.5431 8.07532   8
 -16   4   4 28.6154 5.89333   3
  16   4  -4 39.0564 8.78603   2
  14  -4  -4 154.101 10.9635   1
 -14  -4   4 152.598 10.7771   3
 -14  -4   4 148.701 10.7925   5
  14  -4  -4 123.495 11.7874   8
  14  -4  -4 149.026 10.8686   3
  14   4  -4 142.032 10.0845   1
 -14   4   4 158.977 11.1820   8
  14   4  -4 144.363 11.8751   8
  14   4  -4 164.688 11.8213   2
 -14   4   4 159.879 10.4074   8
 -14   4   4 159.150 10.9648   3
 -12  -4   4 25.6241 5.42502   5
  12  -4  -4 13.8299 4.48439   1
  12  -4  -4 19.7886 4.80033   3
  12  -4  -4 21.8815 4.95235   8
 -12  -4   4 16.8370 4.73687   3
  12   4  -4 33.0459 7.95764   8
 -12   4   4 34.3812 7.36732   8
 -12   4   4 25.0587 5.19093   3
 -12   4   4 26.9059 6.33318   1
  12   4  -4 13.8624 6.84497   2
  12   4  -4 22.0890 4.70555   3
 -12   4   4 21.8767 4.77202   8
  10  -4  -4 22.0915 4.75168   1
  10  -4  -4 29.2808 6.53906   3
 -10  -4   4 40.9606 6.98744   3
 -10  -4   4 24.4068 5.98232   5
  10  -4  -4 30.7985 6.55801   8
 -10   4   4 32.1129 6.19318   8
  10   4  -4 32.1598 6.08295   1
 -10   4   4 29.6045 7.12394   8
 -10   4   4 30.1943 6.67828   1
  10   4  -4 20.1475 5.53588   8
  10   4  -4 30.7192 5.58356   2
  10   4  -4 31.4711 6.04388   3
 -10   4   4 23.1775 2.60480   2
  -8  -4   4 171.063 10.5864   3
   8  -4  -4 177.168 10.6962   3
   8  -4  -4 194.649 10.9703   1
  -8  -4   4 176.474 10.3938   2
   8  -4  -4 172.587 10.3823   8
   8  -4  -4 180.616 10.5441   3
  -8  -4   4 189.137 9.75465   5
  -8   4   4 169.077 11.3750   1
   8   4  -4 163.858 10.9248   8
  -8   4   4 176.543 11.3397   8
  -8   4   4 178.921 7.18817   2
   8   4  -4 186.222 11.0075   2
   8   4  -4 176.849 9.90709   1
  -8   4   4 179.274 10.4492   8
  -6  -4   4 1190.21 42.8921   2
   6  -4  -4 1225.29 43.2148   3
   6  -4  -4 1241.85 43.2499   1
   6  -4  -4 1252.84 43.4499   3
  -6  -4   4 1259.98 42.7814   3
  -6  -4   4 1201.14 44.4100   3
  -6   4   4 1245.45 40.2729   2
  -6   4   4 1248.69 43.3160   8
   6   4  -4 1249.18 43.1654   2
  -6   4   4 1200.35 43.8846   8
   6   4  -4 1200.17 43.7859   8
  -6   4   4 1213.48 43.8808   1
   4  -4  -4 0.06292 3.12983   3
  -4  -4   4 12.0261 3.47850   3
  -4  -4   4 5.80829 3.14656   3
   4  -4  -4 2.48865 3.50003   3
   4  -4  -4 9.02593 3.63284   1
   4   4  -4 8.69899 2.83821   1
   4   4  -4 8.20907 3.71699   2
   4   4  -4 5.87971 3.18497   6
  -4   4   4 9.63691 4.07182   8
  -4   4   4 9.01841 3.64375   8
   4   4  -4 5.18665 3.68703   8
  -4   4   4 9.90597 2.48430   2
  -4   4   4 7.51343 3.65000   1
  -2  -4   4 0.53736 3.07221   3
  -2  -4   4 3.35150 3.16968   3
   2  -4  -4 2.32234 3.24073   3
  -2  -4   4 2.63900 1.73908   7
  -2  -4   4 1.08759 2.87844   1
   2  -4  -4 2.47619 2.01266   2
   2  -4  -4 2.12381 3.31407   3
   2  -4  -4 3.20428 3.36696   1
  -2   4   4 0.00945 3.10967   8
   2   4  -4 4.80723 3.35681   2
   2   4  -4 23.5821 4.39811   1
  -2   4   4 16.3951 4.06427   1
  -2   4   4 2.44451 2.32014   2
   2   4  -4 0.86563 2.96447   8
   2   4  -4 6.42875 2.98960   6
   2   4  -4 -0.1911 3.05653   8
   0  -4  -4 9.86298 3.63828   3
   0  -4  -4 26.8607 6.19976   3
   0  -4   4 16.4638 3.21377   5
   0  -4   4 22.1021 5.59561   3
   0  -4  -4 13.1675 3.72155   7
   0  -4  -4 17.5919 4.06556   8
   0  -4   4 15.6955 3.43989   1
   0  -4   4 23.0713 3.77166   7
   0  -4  -4 15.6445 4.06180   1
   0  -4  -4 24.9759 3.94069   2
   0  -4   4 14.9718 3.56807   3
   0   4  -4 21.9981 5.59083   8
   0   4  -4 19.1847 3.60001   6
   0   4   4 14.7531 3.18400   2
   0   4  -4 17.8883 4.10713   1
   0   4   4 30.2336 5.71345   8
   0   4  -4 15.1841 4.11097   8
   0   4  -4 23.5274 5.19034   2
   0   4   4 32.6191 6.05285   1
   0   4   4 12.8568 4.46394   8
   2  -4   4 31.9103 4.48266   7
  -2  -4  -4 24.0547 6.37129   1
  -2  -4  -4 28.8507 5.36265   7
  -2  -4  -4 33.2575 6.01802   8
   2  -4   4 24.9611 4.20959   5
   2  -4   4 33.5641 5.84425   3
  -2  -4  -4 26.8812 6.09354   3
  -2  -4  -4 25.3023 4.26679   2
   2  -4   4 22.2184 5.40439   1
   2  -4   4 31.3383 4.42445   6
   2  -4   4 28.1186 5.69619   3
   2   4   4 37.2094 5.82996   3
  -2   4  -4 27.9105 5.51638   2
  -2   4  -4 29.2028 4.36268   1
   2   4   4 31.9857 5.90183   1
  -2   4  -4 31.7534 5.96233   8
   2   4   4 30.8627 5.11928   2
  -2   4  -4 24.9335 4.20138   6
   2   4   4 29.9211 7.06000   8
   4  -4   4 44.0531 4.50353   6
  -4  -4  -4 48.9333 7.17238   1
  -4  -4  -4 55.2359 7.28826   3
   4  -4   4 50.0959 6.22946   3
   4  -4   4 45.2407 4.08476   5
   4  -4   4 39.9820 5.27999   7
  -4  -4  -4 56.7794 6.91777   8
  -4  -4  -4 44.5798 6.01791   7
  -4   4  -4 46.5490 6.76601   8
   4   4   4 40.7335 6.65686   1
  -4   4  -4 44.4912 5.69075   2
   4   4   4 49.7690 7.54750   8
   4   4   4 32.9391 6.70718   3
  -4   4  -4 43.7089 6.18192   3
   4   4   4 37.4464 6.11199   2
  -4   4  -4 51.5871 4.78844   6
  -4   4  -4 44.2030 4.66736   1
   6  -4   4 4.63042 2.59817   5
   6  -4   4 12.3304 3.00162   1
  -6  -4  -4 6.23283 3.01722   2
   6  -4   4 2.64493 3.32714   3
  -6  -4  -4 9.61686 3.51486   7
   6  -4   4 6.39197 3.35838   7
  -6  -4  -4 6.19134 3.58020   8
  -6  -4  -4 1.94405 4.17767   1
   6  -4   4 8.46015 2.67249   6
  -6  -4  -4 3.00825 3.81770   3
  -6   4  -4 8.99065 2.66215   1
  -6   4  -4 6.86660 3.67525   3
  -6   4  -4 7.53215 3.32231   2
   6   4   4 8.83844 3.79665   3
   6   4   4 5.39749 3.63242   2
  -6   4  -4 3.35340 3.54731   8
   6   4   4 5.59161 3.90423   1
   6   4   4 9.06442 4.79553   8
   8  -4   4 11.1242 4.10618   8
  -8  -4  -4 -1.5534 3.81378   3
  -8  -4  -4 0.23071 4.06502   1
   8  -4   4 6.47090 3.70191   7
   8  -4   4 -1.8032 2.37868   1
   8  -4   4 6.50527 3.77788   3
  -8  -4  -4 5.38259 3.23494   2
  -8  -4  -4 2.64306 3.34719   7
   8  -4   4 8.41887 2.89116   6
  -8  -4  -4 6.26595 4.28271   8
   8   4   4 0.97290 4.58713   8
   8   4   4 1.14975 3.54010   2
  -8   4  -4 -4.9975 4.91858   8
  -8   4  -4 2.20856 3.79040   3
   8   4   4 3.89541 3.72510   3
  10  -4   4 31.8389 6.85180   8
  10  -4   4 43.5000 7.13275   3
 -10  -4  -4 38.9502 6.94872   8
  10  -4   4 33.2613 4.52986   6
 -10  -4  -4 31.4568 8.10745   3
 -10  -4  -4 38.7377 6.53654   7
  10  -4   4 34.9981 6.69045   7
  10  -4   4 37.7630 5.28100   1
  10   4   4 18.6550 6.04287   3
 -10   4  -4 33.0233 7.20886   3
  10   4   4 30.0904 5.18686   7
  10   4   4 26.1435 5.32556   2
  10   4   4 25.7975 6.00687   8
 -12  -4  -4 180.628 11.0929   7
  12  -4   4 174.512 11.3975   7
  12  -4   4 174.527 9.38496   1
  12  -4   4 181.573 11.6611   3
  12  -4   4 161.894 14.0878   8
 -12  -4  -4 158.597 12.4671   3
 -12  -4  -4 174.601 10.4416   2
  12  -4   4 193.470 8.89413   6
 -12   4  -4 168.922 9.60942   5
  12   4   4 176.666 9.66980   7
  12   4   4 188.087 13.7040   8
  12   4   4 181.106 11.5269   3
  14  -4   4 -1.1577 2.88008   6
 -14  -4  -4 -0.6294 4.07886   7
 -14  -4  -4 -4.2394 5.97337   5
  14  -4   4 -1.3209 4.13945   3
  14  -4   4 4.45969 4.26473   8
 -14  -4  -4 -1.1680 3.71237   8
 -14  -4  -4 -0.1501 3.72307   2
  14  -4   4 3.15364 3.25576   1
  14   4   4 7.49861 4.54950   3
 -14   4  -4 0.52216 4.01201   5
  14   4   4 3.16199 3.16085   7
  14   4   4 6.34726 5.09723   2
  14   4   4 -4.0804 5.51879   8
 -14   4  -4 2.06032 4.82068   3
  16  -4   4 15.5079 5.78463   7
  16  -4   4 11.2025 5.86352   8
 -16  -4  -4 14.0417 7.28460   5
 -16  -4  -4 14.0474 5.36537   7
  16  -4   4 18.2795 3.93420   6
 -16  -4  -4 9.31434 4.67662   2
 -16  -4  -4 9.45540 6.43717   3
  16  -4   4 12.8525 3.86877   1
  16  -4   4 4.73499 4.76433   3
 -16  -4  -4 17.5044 5.09720   8
 -16   4  -4 19.9506 5.42062   5
  16   4   4 14.2876 7.25445   8
  16   4   4 13.5150 5.19574   3
 -16   4  -4 17.1252 7.18047   8
  16   4   4 1.71251 5.65415   2
 -16   4  -4 13.8351 5.79980   3
 -18  -4  -4 0.90081 5.67879   7
 -18  -4  -4 7.48733 6.76422   3
  18  -4   4 -2.7786 5.41528   8
  18  -4   4 1.47360 3.70546   1
 -18  -4  -4 9.40190 7.48120   5
  18   4   4 3.91984 7.03617   8
 -18   4  -4 1.90537 5.19881   3
 -18   4  -4 -1.5441 5.75906   2
  18   4   4 -0.2142 4.16225   3
 -18   4  -4 0.80303 5.15772   5
  18   4   4 4.68942 6.30880   2
  20  -4   4 112.483 12.6642   8
 -20  -4  -4 127.554 14.3367   5
 -20  -4  -4 121.986 14.0938   3
 -20   4  -4 119.698 11.1894   5
  20   4   4 107.968 14.9346   8
  20   4   4 121.342 13.8529   2
 -20   4  -4 102.329 12.5686   3
  19  -5  -4 8.57114 5.96100   1
  19  -5  -4 9.70542 10.7556   8
 -19  -5   4 8.26987 7.81002   5
  19   5  -4 4.82635 6.92240   8
  19   5  -4 -0.1701 6.39505   2
 -17  -5   4 84.0328 11.5684   5
  17  -5  -4 102.206 11.7085   1
  17  -5  -4 75.9259 10.7810   8
  17   5  -4 96.0524 11.9830   2
  17   5  -4 96.3468 12.8709   8
 -17   5   4 82.8508 10.9918   8
  15  -5  -4 193.249 13.7021   8
  15  -5  -4 197.131 13.8487   1
 -15  -5   4 162.840 12.9591   5
  15  -5  -4 176.145 12.8239   3
 -15   5   4 203.162 13.9187   8
  15   5  -4 183.595 14.0756   2
 -15   5   4 196.568 13.5294   3
 -13  -5   4 81.3933 13.1600   3
 -13  -5   4 74.1893 9.60719   5
  13  -5  -4 86.9542 12.0888   8
  13  -5  -4 75.7487 9.57639   3
  13  -5  -4 86.5574 12.1836   1
  13   5  -4 76.7319 8.26092   1
 -13   5   4 74.2081 10.0985   8
  13   5  -4 75.5594 10.9391   8
  13   5  -4 85.3314 10.7205   2
 -11  -5   4 2.49348 3.40487   2
 -11  -5   4 -3.0520 4.98711   5
 -11  -5   4 7.20370 4.91821   3
  11  -5  -4 -0.2246 4.29673   3
  11  -5  -4 -0.2758 4.40791   3
  11  -5  -4 2.76514 4.90719   1
 -11  -5   4 3.15669 3.76798   3
 -11   5   4 2.83301 5.47143   8
  11   5  -4 20.7072 6.34823   2
  11   5  -4 4.41115 3.81989   1
 -11   5   4 -0.6061 4.36722   1
  11   5  -4 7.05995 5.62794   8
 -11   5   4 -1.2580 4.02218   8
  -9  -5   4 21.9818 5.08138   3
  -9  -5   4 39.9199 8.19838   3
   9  -5  -4 49.1193 8.29895   1
  -9  -5   4 35.2826 6.24706   5
  -9  -5   4 38.1706 7.13990   2
   9  -5  -4 33.1640 7.68554   3
   9  -5  -4 46.8366 8.33472   3
  -9   5   4 37.9477 7.25751   8
   9   5  -4 48.7571 8.51286   2
  -9   5   4 65.0973 9.28107   8
   9   5  -4 45.7928 6.84458   1
  -9   5   4 38.4567 5.47730   2
  -7  -5   4 113.909 9.11600   2
  -7  -5   4 106.335 9.76079   3
   7  -5  -4 110.490 10.0857   3
   7  -5  -4 92.3163 9.65023   3
  -7   5   4 113.213 9.66201   8
   7   5  -4 106.269 8.29077   1
  -7   5   4 115.020 10.4702   8
   7   5  -4 97.0031 10.3651   8
  -7   5   4 90.5963 9.58595   1
   7   5  -4 103.727 9.97985   2
  -7   5   4 112.726 6.40218   2
   5  -5  -4 197.011 13.0946   3
   5  -5  -4 233.316 16.3795   1
  -5  -5   4 233.565 13.3139   3
  -5   5   4 228.157 14.2397   8
  -5   5   4 260.441 14.0158   8
   5   5  -4 220.701 11.6916   1
  -5   5   4 239.246 13.8842   1
  -5   5   4 236.031 10.3249   2
   5   5  -4 236.838 14.2462   8
  -3  -5   4 176.724 7.36928   7
   3  -5  -4 161.593 11.8570   3
  -3  -5   4 180.998 11.5614   3
   3  -5  -4 196.496 13.7100   3
   3  -5  -4 174.451 11.7978   1
  -3  -5   4 184.662 7.60757   7
  -3   5   4 154.684 12.2473   8
  -3   5   4 182.661 12.2300   1
   3   5  -4 206.780 12.2931   8
   3   5  -4 185.695 10.2024   1
  -3   5   4 181.381 9.32211   2
   3   5  -4 173.042 11.1863   2
   3   5  -4 188.157 12.7033   8
  -3   5   4 199.892 12.3791   8
   1  -5  -4 13.9380 4.85366   3
   1  -5  -4 13.6708 3.34710   2
  -1  -5   4 23.4034 4.81374   1
   1  -5  -4 30.0528 6.74775   7
  -1  -5   4 16.4200 2.93277   7
  -1  -5   4 14.7548 4.80082   3
   1  -5  -4 15.7230 4.59835   3
   1  -5  -4 24.2460 5.60356   1
   1   5  -4 16.3916 5.42476   8
   1   5  -4 28.0887 4.82511   6
   1   5  -4 11.4004 3.53635   1
  -1   5   4 30.0275 7.33324   1
   1   5  -4 12.9746 4.43525   2
  -1   5   4 12.9443 4.54878   8
  -1   5   4 11.7889 3.63542   2
   1   5  -4 9.42965 4.40366   8
  -1   5   4 14.3247 5.43762   8
   1  -5   4 72.5094 6.19189   7
   1  -5   4 85.2993 7.70589   1
  -1  -5  -4 59.0915 8.27861   3
  -1  -5  -4 68.2440 8.99074   3
   1  -5   4 69.1454 8.28016   3
  -1  -5  -4 72.1746 6.33462   2
  -1  -5  -4 63.2605 7.60513   7
  -1  -5  -4 79.5679 9.06041   1
  -1   5  -4 77.3664 8.52788   8
  -1   5  -4 78.1941 6.47712   6
   1   5   4 65.9781 9.52661   8
  -1   5  -4 78.4702 7.75756   2
   1   5   4 65.2200 7.37172   2
  -1   5  -4 64.5460 8.89094   8
   1   5   4 75.4591 8.52484   8
   1   5   4 72.5664 8.55000   1
   3  -5   4 349.234 15.0096   1
   3  -5   4 313.570 14.4709   7
  -3  -5  -4 329.599 16.9302   3
  -3  -5  -4 358.070 24.8792   1
   3  -5   4 342.952 16.2976   3
  -3  -5  -4 344.084 14.5087   2
  -3  -5  -4 349.302 15.5883   7
  -3  -5  -4 316.603 17.6031   3
   3   5   4 365.922 17.0163   8
  -3   5  -4 316.860 16.9142   8
   3   5   4 310.303 17.8337   8
  -3   5  -4 351.734 15.0331   1
   3   5   4 336.055 15.2836   2
   3   5   4 325.044 16.3312   3
   3   5   4 353.925 17.0096   1
  -3   5  -4 351.230 17.1244   8
  -3   5  -4 313.640 15.3447   2
  -5  -5  -4 358.661 15.9805   7
   5  -5   4 345.754 15.7400   7
   5  -5   4 333.492 16.5657   3
  -5  -5  -4 355.579 22.5737   1
  -5  -5  -4 383.190 19.9115   3
  -5  -5  -4 348.394 15.2037   2
   5  -5   4 332.772 14.9957   1
   5   5   4 377.183 17.6528   1
   5   5   4 330.188 22.8835   8
   5   5   4 334.843 16.7400   3
   5   5   4 365.021 16.4290   2
  -5   5  -4 365.239 15.9809   2
  -5   5  -4 346.253 15.7577   1
  -5   5  -4 338.274 17.4462   8
  -7  -5  -4 27.9882 6.67921   7
  -7  -5  -4 22.1566 4.32767   2
  -7  -5  -4 36.1664 9.24969   1
   7  -5   4 26.7682 5.73626   1
   7  -5   4 21.6780 5.22134   7
   7  -5   4 19.5640 4.67121   6
   7   5   4 25.6840 5.47853   2
  -7   5  -4 21.7777 5.27256   3
   7   5   4 23.4333 6.98745   8
  -7   5  -4 28.4579 5.84112   1
  -7   5  -4 17.2949 6.24620   8
   7   5   4 27.8082 5.63938   3
  -7   5  -4 27.1565 5.00845   2
   9  -5   4 12.2179 3.83112   1
  -9  -5  -4 14.4272 4.25055   2
  -9  -5  -4 9.71246 4.40179   7
   9  -5   4 1.41091 4.19289   3
  -9  -5  -4 10.5011 6.20031   1
   9  -5   4 9.57191 3.17737   6
  -9  -5  -4 5.41258 4.78295   8
  -9  -5  -4 9.08457 5.49988   3
   9   5   4 5.64307 4.42244   1
   9   5   4 7.36003 6.28516   8
  -9   5  -4 5.45268 4.01472   2
   9   5   4 7.94667 5.35160   3
  -9   5  -4 4.92495 4.96070   3
 -11  -5  -4 26.1057 5.41611   7
 -11  -5  -4 23.6850 6.97229   3
  11  -5   4 31.2344 6.39086   1
  11  -5   4 33.8754 5.29668   6
  11  -5   4 37.3132 8.36908   8
  11  -5   4 26.7849 6.29676   3
 -11  -5  -4 37.9035 8.42367   8
 -11  -5  -4 30.9124 7.09232   2
  11   5   4 41.3796 7.93636   1
  11   5   4 27.3970 6.36993   2
  11   5   4 31.9956 12.4756   8
  11   5   4 34.5968 6.88025   3
 -11   5  -4 31.9038 6.94940   2
 -11   5  -4 14.5534 5.46734   3
  13  -5   4 6.15742 5.06881   8
 -13  -5  -4 4.38841 4.75974   7
 -13  -5  -4 8.13632 6.75568   5
  13  -5   4 6.10872 3.80357   1
  13  -5   4 -5.1151 4.48728   7
 -13  -5  -4 -4.0971 5.90039   3
  13   5   4 -0.8927 4.20786   3
 -13   5  -4 -3.2873 4.99083   3
  13   5   4 4.60219 6.06196   8
  13   5   4 4.31950 5.22235   2
 -15  -5  -4 60.7900 11.4194   3
  15  -5   4 42.9395 9.63944   8
 -15  -5  -4 35.8926 8.49552   5
  15   5   4 24.9241 8.36146   8
 -15   5  -4 38.9746 9.99937   3
  15   5   4 35.7271 8.15435   2
 -17  -5  -4 16.2888 9.16225   5
  17  -5   4 14.6043 6.41761   8
 -17  -5  -4 21.2846 8.36765   3
  17   5   4 13.0817 8.80682   8
 -17   5  -4 6.04008 6.44642   3
  17   5   4 11.1890 7.01658   2
  14  -6  -4 141.252 18.4942   3
 -14  -6   4 110.067 12.9413   5
  14  -6  -4 107.966 11.7243   1
 -14   6   4 109.359 12.0309   8
  14   6  -4 120.816 14.5106   8
  14   6  -4 131.185 17.5633   2
  12  -6  -4 3.55168 5.57931   1
 -12  -6   4 12.5952 7.35138   5
  12  -6  -4 10.9051 6.67559   3
  12   6  -4 9.20244 6.29552   2
 -12   6   4 10.6711 6.00238   8
  12   6  -4 13.3890 7.51074   8
  10  -6  -4 463.007 22.0909   3
  10  -6  -4 490.047 21.9341   1
 -10  -6   4 438.080 22.5489   5
  10   6  -4 441.217 23.5108   8
 -10   6   4 437.123 21.4968   8
  10   6  -4 433.557 20.1432   1
  10   6  -4 429.350 21.9359   2
 -10   6   4 423.592 22.8960   8
   8  -6  -4 286.001 17.1453   3
   8  -6  -4 298.100 16.6956   1
  -8  -6   4 314.373 17.3212   3
  -8  -6   4 315.268 15.7543   5
   8  -6  -4 262.860 16.6582   3
   8   6  -4 276.365 15.0312   1
  -8   6   4 263.502 18.4145   8
  -8   6   4 279.486 16.4726   8
   8   6  -4 265.501 17.7569   8
   8   6  -4 304.272 17.2619   2
   6  -6  -4 746.924 30.5780   3
  -6  -6   4 725.039 29.8663   3
   6  -6  -4 753.610 30.1692   1
   6   6  -4 710.788 29.6151   2
   6   6  -4 755.133 32.9313   8
   6   6  -4 706.766 28.6005   1
  -6   6   4 762.931 30.8173   8
   6   6  -4 726.471 37.1053   8
  -6   6   4 664.632 30.5198   8
   4  -6  -4 411.586 19.1244   7
   4  -6  -4 372.064 19.6237   3
  -4  -6   4 388.968 19.4955   3
   4   6  -4 418.094 18.3899   1
  -4   6   4 449.017 20.7071   8
   4   6  -4 330.115 24.4223   8
  -4   6   4 377.096 19.8465   1
   4   6  -4 438.565 20.4545   8
   4   6  -4 427.869 21.4523   2
  -4   6   4 370.742 20.7769   8
   2  -6  -4 373.303 21.6504   7
  -2  -6   4 359.999 18.3453   3
   2  -6  -4 372.304 20.8935   1
  -2   6   4 362.640 20.3412   8
   2   6  -4 375.212 18.1663   2
  -2   6   4 396.631 19.3383   8
   2   6  -4 353.396 21.4830   8
  -2   6   4 388.614 16.3514   2
   2   6  -4 347.690 18.3159   1
  -2   6   4 366.419 19.3473   1
   2   6  -4 372.452 19.2367   8
   0  -6  -4 6.38396 8.25602   3
   0  -6  -4 -1.3732 5.98388   1
   0  -6  -4 2.12020 4.44835   7
   0  -6  -4 3.56326 4.72491   3
   0  -6   4 3.46171 4.99766   3
   0  -6   4 13.9224 5.04960   1
   0   6   4 9.08348 5.35371   1
   0   6  -4 6.36595 4.81788   2
   0   6  -4 2.27917 7.56806   8
   0   6   4 6.59551 3.97942   2
   0   6  -4 2.93853 6.04963   1
   0   6  -4 -3.6640 4.57352   8
   0   6   4 3.49202 4.81721   8
   0   6   4 10.7166 6.12271   8
  -2  -6  -4 16.3640 5.15387   7
  -2  -6  -4 23.2262 9.50690   3
   2  -6   4 22.0092 5.34470   1
  -2  -6  -4 13.9020 5.68289   3
   2  -6   4 11.7615 5.29153   3
   2   6   4 21.1715 6.33306   1
   2   6   4 25.1973 5.35382   2
  -2   6  -4 27.2207 8.94580   8
   2   6   4 28.4584 9.50984   8
  -2   6  -4 18.6423 5.36456   2
  -2   6  -4 19.2555 6.52870   8
   2   6   4 29.1206 6.18008   8
  -4  -6  -4 9.95985 6.16547   1
  -4  -6  -4 1.71514 3.45060   2
  -4  -6  -4 8.22522 5.27144   3
  -4  -6  -4 11.6413 5.14692   7
   4  -6   4 8.92032 4.82261   1
   4   6   4 4.41500 4.75841   2
   4   6   4 6.93357 7.11809   8
   4   6   4 9.47742 6.01541   8
  -4   6  -4 8.67586 6.24848   8
  -4   6  -4 13.0040 5.03403   2
  -6  -6  -4 39.5461 10.5210   1
  -6  -6  -4 27.0837 6.16426   3
   6  -6   4 52.7263 9.33632   3
  -6  -6  -4 51.8243 8.43220   7
   6  -6   4 44.2969 7.81415   1
  -6  -6  -4 39.5869 8.27904   3
  -6  -6  -4 39.3730 6.90059   2
  -6   6  -4 47.2552 10.0850   8
   6   6   4 52.5472 8.81570   2
   6   6   4 45.9811 11.7562   8
  -6   6  -4 32.8963 6.04720   2
  -8  -6  -4 241.407 13.3789   2
  -8  -6  -4 229.365 16.8816   3
  -8  -6  -4 272.032 14.1724   7
  -8  -6  -4 297.377 17.8864   1
   8  -6   4 246.280 15.4603   3
  -8   6  -4 270.502 14.2025   2
   8   6   4 234.681 18.4771   8
  -8   6  -4 217.455 15.9051   8
   8   6   4 262.663 15.7676   2
  10  -6   4 314.844 17.4413   3
 -10  -6  -4 324.207 19.9204   3
 -10   6  -4 314.434 17.7012   3
  10   6   4 325.732 18.1211   2
  10   6   4 289.065 20.3832   8
 -10   6  -4 260.926 17.8839   8
 -10   6  -4 317.892 15.7769   2
 -12  -6  -4 258.029 17.8847   3
 -12   6  -4 218.572 13.0535   2
 -12   6  -4 213.958 15.9554   3
  12   6   4 215.428 16.3607   2
  12   6   4 209.392 18.9950   8
 -14  -6  -4 109.850 14.4503   5
 -14  -6  -4 102.361 14.4446   3
  14   6   4 105.833 15.4026   8
  14   6   4 118.206 13.9609   2
   5  -7  -4 59.8253 10.2513   7
   5  -7  -4 74.5023 12.1456   1
   5   7  -4 75.6368 14.7351   8
   5   7  -4 94.7295 11.9545   2
  -5   7   4 89.3713 12.9135   8
   3  -7  -4 306.643 17.0828   7
   3  -7  -4 294.168 17.8640   1
   3  -7  -4 314.531 18.9047   3
  -3   7   4 294.116 19.7213   8
   3   7  -4 268.261 18.9794   8
   3   7  -4 294.801 17.3335   2
   1  -7  -4 466.497 23.1980   1
  -1  -7   4 445.745 23.2434   3
   1  -7  -4 466.750 23.3200   3
   1  -7  -4 423.754 21.3911   7
   1   7  -4 379.889 23.4650   8
   1   7  -4 443.837 21.3985   2
  -1   7   4 429.958 24.4946   8
  -1  -7  -4 570.758 26.4566   1
  -1  -7  -4 577.589 26.8253   3
  -1   7  -4 607.227 25.2316   2
   1   7   4 505.418 27.8801   8
  -1   7  -4 524.488 27.8759   8
  -3  -7  -4 536.385 26.0431   3
  -3  -7  -4 547.242 25.6973   1
   3  -7   4 505.793 24.7987   3
   3   7   4 481.647 26.5487   8
  -3   7  -4 499.186 22.9841   2
  -5  -7  -4 179.745 16.0649   3
   5  -7   4 179.789 14.6856   3
   5   7   4 167.369 24.2113   8
   5   7   4 169.819 13.6368   2
  -5   7  -4 178.662 13.2115   2
  -5   7  -4 162.648 15.4201   8
  26   0  -5 -3.1619 5.39882   8
 -26   0   5 5.41277 7.82931   5
  26   0  -5 3.95765 6.33201   1
  24   0  -5 2.69507 5.08588   8
 -24   0   5 4.09878 6.57193   5
  22   0  -5 0.63399 3.40003   2
  22   0  -5 -2.1435 3.60609   7
 -22   0   5 4.76355 5.62984   5
 -20   0   5 -1.8483 3.35864   2
  20   0  -5 7.59780 3.60622   2
  20   0  -5 -0.2009 3.52805   7
 -20   0   5 5.58138 3.68750   3
 -20   0   5 -0.1988 4.63596   5
  20   0  -5 -1.5520 3.62518   8
 -18   0   5 -1.1854 1.74881   8
  18   0  -5 5.74430 3.28205   7
 -18   0   5 2.92974 3.04059   3
  18   0  -5 -1.4283 2.89908   3
 -18   0   5 5.49915 4.12279   5
  18   0  -5 0.52352 3.38632   8
  18   0  -5 2.25889 2.58007   2
 -16   0   5 -1.1459 2.48079   3
  16   0  -5 0.99230 2.33786   3
 -16   0   5 -0.1717 3.44489   5
 -16   0   5 -0.6837 2.04435   4
  16   0  -5 4.07349 2.56059   2
  16   0  -5 -4.4813 2.45844   6
  16   0  -5 2.72258 3.17279   7
 -16   0   5 -2.4596 2.44532   2
  16   0  -5 0.10507 2.65844   8
 -14   0   5 9.86705 3.13816   5
  14   0  -5 -1.2058 2.45277   6
 -14   0   5 0.19238 2.16347   2
 -14   0   5 0.38569 2.10763   3
  14   0  -5 -1.9687 2.35374   7
 -14   0   5 -0.9916 1.92544   4
  14   0  -5 6.57690 2.23573   2
  14   0  -5 -0.3286 1.84480   3
  14   0  -5 -0.9172 2.10702   8
 -12   0   5 2.29202 2.46495   5
 -12   0   5 -0.1164 1.74648   4
  12   0  -5 -0.7081 1.66191   3
 -12   0   5 0.10076 1.76212   2
 -12   0   5 -0.4654 1.54252   3
  12   0  -5 5.69977 2.61883   6
  12   0  -5 -1.0822 1.71560   2
  12   0  -5 -1.6021 1.56271   8
 -10   0   5 -0.0067 1.46520   2
  10   0  -5 0.01872 1.80041   4
  10   0  -5 0.25848 1.34953   8
 -10   0   5 1.65031 1.30813   3
 -10   0   5 1.99962 2.21248   5
 -10   0   5 1.70134 1.86954   4
  10   0  -5 0.74424 1.56099   2
  10   0  -5 -0.4388 1.84279   5
  10   0  -5 2.89084 2.15548   6
  10   0  -5 -0.2516 1.27509   3
  -8   0   5 3.82424 1.68209   5
   8   0  -5 5.95822 2.18224   6
   8   0  -5 3.24948 1.43572   2
  -8   0   5 1.17246 1.67824   4
  -8   0   5 3.39539 1.34148   2
   8   0  -5 -1.3517 1.59523   4
   8   0  -5 4.08195 1.89751   5
  -8   0   5 2.07403 1.06368   3
   8   0  -5 0.55318 0.97707   3
   8   0  -5 0.95262 0.99883   8
   6   0  -5 1.26502 1.48294   4
   6   0  -5 -0.2351 1.20305   5
  -6   0   5 1.12085 1.35455   5
   6   0  -5 7.46900 1.61703   2
   6   0  -5 -0.9229 1.45539   6
  -6   0   5 3.43679 0.75609   3
  -6   0   5 0.36655 1.52411   4
  -6   0   5 2.24135 1.65597   6
   6   0  -5 -0.7646 1.37766   1
   4   0  -5 1.42053 1.15308   2
   4   0  -5 0.96840 1.34606   6
   4   0  -5 -0.1202 1.30455   4
  -4   0   5 3.34473 1.58097   6
   4   0  -5 -0.6487 1.27820   7
  -4   0   5 1.34030 1.07002   5
  -4   0   5 0.25623 1.49763   4
   4   0  -5 1.92805 1.34357   1
  -2   0   5 3.48688 1.42270   6
  -2   0   5 0.75906 1.24450   4
   2   0  -5 2.03825 1.16566   1
   2   0  -5 1.73373 1.19307   7
   2   0  -5 0.54305 1.32463   4
  -2   0   5 -0.0430 0.90349   1
   2   0  -5 0.73171 1.32234   6
   2   0  -5 0.77968 0.52283   3
  -2   0   5 1.29994 0.60696   3
   2   0  -5 -0.1085 0.94106   5
   0   0   5 2.49796 1.51695   6
   0   0  -5 1.20284 1.26670   7
   0   0   5 0.57797 0.76621   3
   0   0   5 0.29045 1.36152   4
   0   0  -5 0.56200 0.84293   1
   0   0  -5 0.42838 0.87328   3
   0   0  -5 0.06797 0.73045   8
   0   0   5 1.45321 1.27969   7
   0   0  -5 0.85906 1.32049   4
   0   0   5 1.88178 0.93167   1
  -2   0  -5 -0.4000 0.98413   8
  -2   0  -5 0.09327 1.35641   7
   2   0   5 1.36333 0.92374   1
   2   0   5 -0.2835 1.66074   6
   2   0   5 -0.2863 1.12036   7
   2   0   5 0.33857 1.17164   4
  -2   0  -5 0.28002 1.11216   3
  -2   0  -5 1.34793 1.33758   4
   2   0   5 -0.1458 0.89145   3
   2   0   5 0.20184 0.92874   8
  -2   0  -5 0.74560 1.00546   1
  -4   0  -5 1.49986 1.62444   7
   4   0   5 0.12794 1.01706   1
  -4   0  -5 2.15282 1.42563   3
   4   0   5 -0.3220 1.28391   4
   4   0   5 3.39944 1.70452   7
  -4   0  -5 0.98756 1.26131   5
   4   0   5 -0.6248 1.25224   3
   4   0   5 0.51711 1.32681   8
  -4   0  -5 0.17238 1.27702   8
  -4   0  -5 3.19215 1.54338   4
   6   0   5 -0.7702 1.47031   3
   6   0   5 -4.5968 1.76843   7
  -6   0  -5 2.96034 1.87152   7
   6   0   5 1.42472 1.45586   1
   6   0   5 -1.3115 1.52220   8
  -6   0  -5 1.35896 1.75035   8
   6   0   5 -0.3669 1.41503   4
  -6   0  -5 0.50387 1.35314   4
  -6   0  -5 1.50920 1.73265   3
  -6   0  -5 0.50713 1.62875   5
  -6   0  -5 3.03338 1.80615   2
  -8   0  -5 0.80748 1.89764   8
   8   0   5 0.32405 1.54328   4
   8   0   5 1.22736 1.76170   3
   8   0   5 1.74349 1.63360   1
  -8   0  -5 -0.9502 2.28902   7
  -8   0  -5 -0.1097 1.34237   4
  -8   0  -5 -2.9196 1.78725   3
   8   0   5 0.86878 1.89722   8
  -8   0  -5 5.19927 2.27770   2
  -8   0  -5 2.13800 2.01760   5
   8   0   5 1.92604 2.20833   7
 -10   0  -5 6.25290 2.35332   5
 -10   0  -5 8.94490 3.09937   7
  10   0   5 6.42727 2.40412   3
 -10   0  -5 18.8185 4.21210   2
  10   0   5 20.5231 3.67741   1
 -10   0  -5 9.89432 2.51310   4
  10   0   5 20.7342 4.37073   7
  10   0   5 8.28667 2.13608   4
 -10   0  -5 10.0255 2.89152   3
  10   0   5 4.38178 2.46650   8
 -12   0  -5 1.35042 2.70156   5
 -12   0  -5 -1.0651 2.42921   8
  12   0   5 -0.9869 2.64162   8
 -12   0  -5 2.56870 2.89717   7
 -12   0  -5 2.51678 1.75510   4
 -12   0  -5 0.42169 2.69561   2
  12   0   5 1.30356 2.73058   7
 -12   0  -5 0.47333 2.79900   3
  12   0   5 0.50535 2.38195   3
  14   0   5 0.80525 3.10170   7
 -14   0  -5 0.20392 2.89125   2
 -14   0  -5 3.32585 3.61105   3
  14   0   5 -0.7520 3.00380   3
 -14   0  -5 -0.4064 2.94779   5
  14   0   5 2.62547 3.32316   8
 -14   0  -5 2.85467 3.85464   7
 -14   0  -5 2.36641 3.18127   8
  16   0   5 -2.0661 3.28695   3
 -16   0  -5 0.05733 3.52232   5
 -16   0  -5 2.34801 3.62395   2
 -16   0  -5 -0.1830 3.93778   7
  16   0   5 -1.2493 3.66112   8
 -16   0  -5 0.21471 4.01202   8
 -16   0  -5 0.42558 3.85002   3
 -18   0  -5 -3.8776 4.22680   5
  18   0   5 1.38813 3.46037   3
  18   0   5 3.05400 4.45467   8
  18   0   5 2.54280 4.06978   7
 -18   0  -5 2.12838 7.28325   7
 -18   0  -5 -0.9657 4.40432   3
 -20   0  -5 2.07634 5.01554   7
  20   0   5 4.58899 4.18907   7
 -20   0  -5 1.17282 5.13776   3
 -20   0  -5 1.93970 3.75749   2
  20   0   5 6.36787 5.19330   8
 -20   0  -5 2.04388 5.25454   5
 -20   0  -5 -2.3555 3.87233   8
 -22   0  -5 5.20291 6.21725   3
 -22   0  -5 7.32663 6.15305   5
 -22   0  -5 0.66398 5.72589   7
  22   0   5 -3.6196 4.10150   3
  22   0   5 2.22069 5.45408   8
 -24   0  -5 -0.1919 5.91784   7
 -24   0  -5 0.16981 6.51051   3
  24   0   5 -0.9085 6.28139   8
 -24   0  -5 6.48744 7.62064   5
  25  -1  -5 -9.1827 5.36322   1
  25  -1  -5 3.11817 5.31810   8
 -25  -1   5 0.37501 6.95956   5
  25   1  -5 0.80348 4.93169   2
  25   1  -5 4.95889 5.38243   8
 -25   1   5 1.49434 6.79855   5
  23  -1  -5 17.2055 5.32194   7
  23  -1  -5 20.2794 6.64954   1
 -23  -1   5 44.8749 10.0390   5
  23  -1  -5 27.5512 6.04517   8
  23   1  -5 26.7194 5.66360   2
  23   1  -5 17.9954 5.56287   8
 -23   1   5 32.1490 7.76925   5
  21  -1  -5 2.29825 7.35010   7
 -21  -1   5 -1.1918 3.32518   2
  21  -1  -5 2.88843 4.34461   8
  21  -1  -5 -1.8513 7.69398   1
 -21  -1   5 -4.3807 5.02905   5
 -21   1   5 -0.0753 5.40989   5
  21   1  -5 4.60150 4.29565   8
  21   1  -5 -3.6506 3.86522   2
  21   1  -5 3.04026 3.42700   7
  19  -1  -5 264.014 13.3793   8
  19  -1  -5 257.401 14.9887   1
 -19  -1   5 239.357 13.1917   5
 -19  -1   5 262.808 12.4827   3
 -19  -1   5 263.716 13.1533   2
  19  -1  -5 250.894 13.6480   7
 -19   1   5 255.269 11.5472   2
  19   1  -5 259.286 12.8936   2
 -19   1   5 256.270 10.4536   4
 -19   1   5 266.496 12.5173   3
  19   1  -5 225.476 12.9928   8
  19   1  -5 244.036 11.8398   7
 -19   1   5 240.495 11.9153   8
  17  -1  -5 123.137 8.73923   8
  17  -1  -5 139.119 10.4566   1
  17  -1  -5 134.907 8.32146   3
  17  -1  -5 98.8938 7.51702   6
 -17  -1   5 146.891 8.95727   2
  17  -1  -5 145.515 7.07319   2
 -17  -1   5 129.214 8.94052   5
 -17  -1   5 144.575 8.21136   3
  17  -1  -5 152.442 9.58798   7
 -17   1   5 139.309 6.80407   8
 -17   1   5 133.505 6.90675   4
  17   1  -5 139.306 8.82929   2
 -17   1   5 125.809 7.30279   2
  17   1  -5 139.195 8.04951   3
 -17   1   5 144.717 9.29968   5
  17   1  -5 129.613 8.80794   8
  17   1  -5 132.968 7.91080   7
 -17   1   5 136.564 7.19612   8
 -17   1   5 136.639 8.22453   3
 -15  -1   5 913.118 31.3423   2
  15  -1  -5 855.305 30.2940   3
 -15  -1   5 900.262 30.9012   5
  15  -1  -5 854.403 30.7339   8
  15  -1  -5 876.620 32.3748   1
  15  -1  -5 760.690 30.1034   6
  15  -1  -5 896.546 28.9843   2
 -15  -1   5 883.473 29.9764   3
  15   1  -5 882.865 30.7722   2
 -15   1   5 825.555 29.3017   2
 -15   1   5 836.745 29.1923   8
 -15   1   5 883.880 28.9598   8
 -15   1   5 838.058 30.0335   3
  15   1  -5 885.572 30.0825   3
 -15   1   5 906.524 31.1367   5
  15   1  -5 849.083 29.8918   7
  15   1  -5 866.537 29.4396   4
  15   1  -5 867.037 30.8143   8
 -15   1   5 858.130 29.5740   4
  13  -1  -5 340.674 13.1638   3
  13  -1  -5 327.868 13.3420   8
  13  -1  -5 342.792 11.8529   2
  13  -1  -5 294.625 12.9619   6
  13  -1  -5 334.643 14.9485   1
 -13  -1   5 332.821 13.5015   5
 -13  -1   5 348.451 12.8294   3
 -13  -1   5 335.343 13.7545   2
 -13   1   5 339.134 12.9906   3
 -13   1   5 316.790 13.6591   5
  13   1  -5 337.441 16.4423   8
 -13   1   5 328.367 12.8776   4
  13   1  -5 326.049 13.5751   2
  13   1  -5 325.010 12.6783   4
 -13   1   5 328.180 11.7512   8
  13   1  -5 339.112 12.7799   7
 -13   1   5 306.099 12.0124   8
 -13   1   5 324.145 12.1090   2
 -11  -1   5 146.643 7.60034   2
 -11  -1   5 144.157 6.55396   3
 -11  -1   5 145.155 7.26395   5
  11  -1  -5 151.169 7.05777   3
  11  -1  -5 140.457 5.79460   2
  11  -1  -5 149.278 7.14944   6
  11  -1  -5 135.900 7.07509   8
  11   1  -5 149.489 6.76785   7
 -11   1   5 148.475 6.91661   3
  11   1  -5 169.869 8.01801   2
 -11   1   5 154.785 7.38362   4
  11   1  -5 161.657 6.72781   3
  11   1  -5 131.691 8.16673   6
 -11   1   5 149.998 5.99473   2
 -11   1   5 140.664 7.62128   5
 -11   1   5 147.896 5.90082   8
  11   1  -5 144.354 7.12631   4
  11   1  -5 155.085 7.20368   8
  11   1  -5 153.955 7.25682   5
   9  -1  -5 230.678 9.65870   5
   9  -1  -5 217.595 8.86245   8
   9  -1  -5 223.151 8.85380   3
   9  -1  -5 226.021 10.3269   1
  -9  -1   5 217.211 9.54144   2
   9  -1  -5 218.755 7.72840   2
   9  -1  -5 235.297 9.06250   6
  -9  -1   5 206.857 8.93958   5
   9   1  -5 224.826 8.85554   8
  -9   1   5 222.508 8.80800   3
   9   1  -5 224.210 9.34421   4
  -9   1   5 216.365 7.77203   2
  -9   1   5 225.575 9.46674   4
  -9   1   5 214.353 9.50237   5
   9   1  -5 220.484 8.42661   3
   9   1  -5 222.618 10.2509   6
   9   1  -5 232.702 8.95979   5
   9   1  -5 221.390 9.78450   2
   7  -1  -5 354.832 11.8802   2
   7  -1  -5 365.034 12.8458   3
   7  -1  -5 377.317 13.7350   5
  -7  -1   5 366.256 12.3362   3
   7  -1  -5 368.039 14.2661   1
  -7  -1   5 357.011 12.8647   5
   7  -1  -5 360.107 13.0373   6
  -7  -1   5 370.869 13.6746   2
   7  -1  -5 352.147 12.8638   8
  -7   1   5 344.717 13.6934   4
   7   1  -5 370.734 14.2994   6
   7   1  -5 360.453 13.7815   2
   7   1  -5 350.266 13.6615   4
  -7   1   5 365.989 13.1567   6
  -7   1   5 365.111 12.8851   3
   7   1  -5 386.566 12.9333   5
   7   1  -5 351.399 12.6124   8
   7   1  -5 359.296 12.4110   3
  -7   1   5 366.853 13.5784   5
  -5  -1   5 2309.13 73.9340   3
   5  -1  -5 2422.17 75.2679   5
   5  -1  -5 2354.70 74.5394   3
   5  -1  -5 2415.54 74.7883   6
  -5  -1   5 2394.11 73.9999   3
  -5  -1   5 2354.30 74.2968   5
   5  -1  -5 2311.63 74.6099   3
   5  -1  -5 2327.75 73.8198   2
   5  -1  -5 2341.07 74.8660   8
  -5  -1   5 2292.96 75.3463   4
   5  -1  -5 2256.59 74.4890   8
  -5  -1   5 2270.67 75.5632   6
   5  -1  -5 2346.58 75.7002   1
   5   1  -5 2311.39 75.3226   2
  -5   1   5 2298.91 75.5577   4
   5   1  -5 2331.55 75.8189   6
   5   1  -5 2329.15 74.4354   7
  -5   1   5 2345.04 75.8160   1
   5   1  -5 2380.01 75.6248   4
  -5   1   5 2303.14 75.1097   5
   5   1  -5 2392.71 74.2776   5
  -5   1   5 2220.01 74.7368   6
   3  -1  -5 1408.21 48.1585   1
   3  -1  -5 1544.12 47.5772   8
   3  -1  -5 1441.82 47.3876   3
  -3  -1   5 1475.53 46.7776   3
   3  -1  -5 1519.54 47.4349   3
   3  -1  -5 1412.77 47.2968   8
   3  -1  -5 1424.62 48.4592   7
  -3  -1   5 1503.03 46.6643   5
  -3  -1   5 1415.32 46.8075   3
  -3  -1   5 1433.27 48.1620   4
  -3   1   5 1482.14 48.4078   4
  -3   1   5 1469.91 48.3250   1
   3   1  -5 1492.73 47.2291   7
   3   1  -5 1480.54 48.3842   6
   3   1  -5 1495.77 48.4105   4
   3   1  -5 1533.30 46.6605   5
   3   1  -5 1453.43 48.0107   2
  -3   1   5 1425.43 47.5993   6
   1  -1  -5 841.498 28.2658   3
  -1  -1   5 868.205 27.8301   3
   1  -1  -5 837.156 28.8093   1
   1  -1  -5 804.428 29.0696   7
  -1  -1   5 814.039 28.2072   7
  -1  -1   5 885.492 29.0323   4
   1  -1  -5 873.609 27.8608   2
  -1  -1   5 859.535 28.9452   6
   1  -1  -5 873.082 28.3459   8
  -1   1   5 872.729 29.1470   4
  -1   1   5 876.512 27.8611   8
   1   1  -5 877.187 29.1720   4
  -1   1   5 831.719 27.8228   8
   1   1  -5 854.596 27.6037   1
   1   1  -5 823.592 27.8383   8
  -1   1   5 807.842 28.8470   1
  -1   1   5 862.188 28.3309   3
   1   1  -5 886.875 29.0638   6
  -1   1   5 832.681 28.5262   6
   1   1  -5 873.203 28.1327   7
   1   1  -5 908.647 27.9216   3
  -1  -1  -5 1446.85 44.6671   8
  -1  -1  -5 1321.98 44.7069   1
  -1  -1  -5 1375.84 45.1484   7
   1  -1   5 1318.65 44.4585   7
   1  -1   5 1328.02 44.8791   6
   1  -1   5 1413.51 44.2228   3
   1  -1   5 1279.12 43.7800   8
  -1  -1  -5 1395.88 44.1367   2
  -1  -1  -5 1365.56 44.5137   3
   1  -1   5 1426.78 45.0352   4
  -1   1  -5 1388.39 44.1775   3
   1   1   5 1392.83 45.1231   7
  -1   1  -5 1386.81 44.3676   7
  -1   1  -5 1378.77 44.3010   8
   1   1   5 1389.44 44.3300   8
   1   1   5 1280.23 44.9033   4
   1   1   5 1256.59 44.7274   1
   1   1   5 1399.52 44.4632   3
  -1   1  -5 1435.39 45.0546   6
  -1   1  -5 1289.08 44.9269   4
  -3  -1  -5 255.338 9.99722   8
  -3  -1  -5 252.839 10.2911   7
  -3  -1  -5 231.351 9.85555   1
  -3  -1  -5 253.955 9.50852   2
  -3  -1  -5 251.222 9.88495   3
   3  -1   5 237.958 9.92177   6
   3  -1   5 237.201 9.80271   7
   3  -1   5 244.116 9.59104   3
   3  -1   5 247.673 9.44762   8
  -3   1  -5 255.031 9.63470   3
   3   1   5 247.809 9.79278   8
   3   1   5 237.060 9.91594   4
  -3   1  -5 259.481 10.0584   4
   3   1   5 248.241 10.0265   1
   3   1   5 260.775 10.2356   7
  -3   1  -5 260.280 9.80322   7
   3   1   5 241.645 9.70510   3
  -3   1  -5 254.414 8.54012   5
  -3   1  -5 242.711 9.70149   8
  -5  -1  -5 418.392 16.6554   1
   5  -1   5 460.458 16.6588   8
   5  -1   5 458.923 16.9485   7
   5  -1   5 480.937 15.7948   5
   5  -1   5 448.277 16.8484   6
  -5  -1  -5 460.753 17.2002   7
  -5  -1  -5 459.471 16.9632   3
  -5  -1  -5 474.863 17.1528   8
  -5  -1  -5 464.558 16.5529   2
   5  -1   5 454.022 16.7405   3
   5   1   5 482.950 17.1671   7
   5   1   5 453.473 17.0011   8
   5   1   5 462.519 16.6438   4
   5   1   5 459.792 16.9537   1
  -5   1  -5 445.045 16.9084   8
   5   1   5 469.567 16.8449   3
  -5   1  -5 467.081 16.7382   4
  -5   1  -5 493.105 16.8131   3
  -5   1  -5 466.078 15.6731   5
  -5   1  -5 454.735 16.7809   7
  -7  -1  -5 1323.40 43.6294   8
  -7  -1  -5 1297.30 42.9201   2
   7  -1   5 1236.63 43.1321   8
   7  -1   5 1292.89 43.4367   7
  -7  -1  -5 1231.80 43.3737   7
  -7  -1  -5 1287.20 43.4438   3
  -7  -1  -5 1275.08 42.9631   5
   7  -1   5 1294.51 43.3116   3
  -7   1  -5 1291.67 43.5522   8
   7   1   5 1280.79 43.5901   8
   7   1   5 1345.36 43.4378   1
  -7   1  -5 1338.01 42.7923   4
  -7   1  -5 1289.50 42.1388   5
  -7   1  -5 1264.40 43.1624   3
  -7   1  -5 1285.39 43.2225   7
   7   1   5 1362.40 43.5520   7
   7   1   5 1239.17 42.5667   4
   7   1   5 1302.47 43.3064   3
  -9  -1  -5 439.408 18.4192   7
   9  -1   5 499.710 18.7661   7
  -9  -1  -5 495.433 18.1686   2
   9  -1   5 514.914 17.6155   5
   9  -1   5 516.476 18.8530   3
   9  -1   5 482.064 18.5903   8
  -9  -1  -5 470.710 18.1434   5
  -9  -1  -5 482.797 18.7324   3
  -9  -1  -5 477.781 18.8267   8
   9   1   5 485.328 17.4093   4
   9   1   5 510.391 18.6691   3
   9   1   5 496.475 18.6116   7
  -9   1  -5 489.429 18.5424   3
   9   1   5 480.237 18.9651   8
  -9   1  -5 488.997 17.4260   5
  -9   1  -5 474.324 18.5346   7
  -9   1  -5 498.168 17.5724   4
   9   1   5 503.264 18.6184   1
  -9   1  -5 470.174 18.7378   8
 -11  -1  -5 196.150 10.5156   3
  11  -1   5 196.041 10.4884   8
 -11  -1  -5 219.102 10.9141   7
  11  -1   5 218.448 9.45757   5
  11  -1   5 207.257 10.6045   7
 -11  -1  -5 225.799 10.9786   8
 -11  -1  -5 209.647 10.0957   5
 -11  -1  -5 206.682 10.0062   2
  11  -1   5 209.393 10.5993   3
 -11   1  -5 208.049 10.1411   2
 -11   1  -5 218.002 9.44946   5
 -11   1  -5 211.791 8.84927   4
  11   1   5 230.676 10.5954   7
  11   1   5 224.676 10.3966   1
 -11   1  -5 203.151 10.6914   8
 -11   1  -5 206.241 10.6561   7
 -11   1  -5 215.023 10.5588   3
  11   1   5 220.500 10.5722   3
  11   1   5 205.482 10.8782   8
  11   1   5 211.959 8.77330   4
 -13  -1  -5 6.79184 3.72724   3
 -13  -1  -5 9.29116 3.56109   8
  13  -1   5 8.67516 3.53154   8
  13  -1   5 9.60227 3.52360   7
 -13  -1  -5 12.3801 3.55074   2
 -13  -1  -5 11.7532 4.05221   5
  13  -1   5 7.74282 3.54235   3
 -13  -1  -5 7.36818 3.59015   7
  13   1   5 11.0678 3.40744   1
 -13   1  -5 5.40949 3.55291   7
  13   1   5 4.05739 3.34795   7
  13   1   5 8.98802 3.38657   3
  13   1   5 10.5669 3.73629   8
 -13   1  -5 9.11876 3.46752   8
 -13   1  -5 6.64091 3.08350   2
 -13   1  -5 11.3919 2.57811   4
  13   1   5 6.46142 2.15343   4
 -13   1  -5 9.81355 3.72008   3
 -13   1  -5 9.28975 3.22394   5
 -15  -1  -5 1.85182 3.55553   8
 -15  -1  -5 7.10479 3.96585   7
  15  -1   5 4.55095 3.51672   3
 -15  -1  -5 -0.9300 2.79476   2
 -15  -1  -5 6.05077 4.14093   5
  15  -1   5 1.71987 3.90814   8
 -15  -1  -5 4.80290 3.66643   3
  15  -1   5 5.37635 3.66357   7
  15   1   5 2.85044 3.55275   3
 -15   1  -5 8.51747 3.85061   5
  15   1   5 3.52651 3.58239   7
 -15   1  -5 0.60543 3.19161   2
 -15   1  -5 9.42475 4.12336   7
  15   1   5 1.54301 1.89763   4
 -15   1  -5 3.46099 2.22522   4
  15   1   5 7.92534 3.50389   1
  15   1   5 -2.3109 3.58021   8
 -15   1  -5 12.6997 4.54875   3
 -15   1  -5 1.17697 3.11453   8
 -17  -1  -5 11.2598 4.96873   3
 -17  -1  -5 7.35049 4.77951   5
  17  -1   5 11.0165 4.71325   3
  17  -1   5 11.3616 6.35694   8
 -17  -1  -5 8.48625 4.86091   7
 -17  -1  -5 14.6001 4.99089   8
 -17   1  -5 7.42898 4.65296   3
  17   1   5 7.28197 4.12463   3
 -17   1  -5 11.4297 4.39303   5
  17   1   5 11.8691 4.08761   1
  17   1   5 8.48734 4.45475   7
 -17   1  -5 17.6732 4.45835   2
  19  -1   5 9.03283 5.59220   8
 -19  -1  -5 12.6518 4.66036   2
 -19  -1  -5 28.4353 6.80475   5
 -19  -1  -5 11.5338 5.73137   7
 -19  -1  -5 12.7570 4.99375   8
  19  -1   5 15.5837 5.03680   3
  19  -1   5 18.6930 5.07567   7
 -19   1  -5 12.5349 9.25744   5
 -19   1  -5 9.02145 5.30005   7
  19   1   5 10.5379 5.32434   7
  19   1   5 15.1466 4.94688   3
 -19   1  -5 7.40788 4.52661   8
 -19   1  -5 13.9469 5.17577   3
  19   1   5 17.3596 5.99856   8
 -21  -1  -5 98.6153 10.2851   8
 -21  -1  -5 96.4763 11.1521   5
 -21  -1  -5 106.554 11.4760   3
  21  -1   5 103.384 11.6722   8
 -21  -1  -5 104.863 11.6683   7
  21  -1   5 106.630 10.9327   3
  21   1   5 108.303 10.2135   7
  21   1   5 90.6731 12.0340   8
 -21   1  -5 99.5139 10.1910   5
  21   1   5 86.8392 9.89455   3
 -21   1  -5 92.5278 10.8680   3
  21   1   5 111.071 10.2053   1
 -21   1  -5 84.7372 9.17637   2
 -23  -1  -5 270.152 16.8917   7
  23  -1   5 242.160 16.5830   8
 -23  -1  -5 248.950 16.1100   5
 -23  -1  -5 244.572 16.4290   3
 -23   1  -5 255.762 15.3364   5
  23   1   5 234.317 17.3918   8
 -23   1  -5 224.236 15.6816   3
 -25  -1  -5 40.0129 8.54414   3
 -25  -1  -5 28.0048 8.08978   7
 -25  -1  -5 50.4642 10.0646   5
 -25   1  -5 50.6829 10.8608   5
 -24  -2   5 802.717 32.6418   5
  24  -2  -5 798.863 34.1418   1
  24  -2  -5 776.330 32.1217   8
  24   2  -5 777.693 31.7039   2
 -24   2   5 807.142 32.3174   5
  24   2  -5 744.270 32.6509   8
 -22  -2   5 193.364 13.3524   5
  22  -2  -5 185.325 14.4899   1
  22  -2  -5 171.970 12.6348   8
 -22  -2   5 192.516 12.1710   2
  22   2  -5 175.168 12.8314   8
 -22   2   5 168.033 13.5282   5
  22   2  -5 186.300 13.0664   2
  20  -2  -5 403.254 25.0557   8
  20  -2  -5 417.839 23.0717   1
  20  -2  -5 415.200 19.8456   7
 -20  -2   5 422.266 19.5475   5
 -20   2   5 442.508 19.7865   5
 -20   2   5 454.014 16.9113   4
  20   2  -5 405.902 19.8501   8
  20   2  -5 444.809 19.7077   2
 -18  -2   5 93.1911 7.89775   3
  18  -2  -5 87.9286 9.00291   7
  18  -2  -5 97.6754 10.3078   1
  18  -2  -5 84.0743 8.27562   8
 -18  -2   5 94.1889 8.60605   5
 -18  -2   5 86.9913 8.68201   2
 -18   2   5 78.8089 7.68810   3
  18   2  -5 79.0102 6.03719   7
 -18   2   5 96.3774 9.39607   5
 -18   2   5 88.9776 7.15123   8
 -18   2   5 94.6647 7.20276   4
 -18   2   5 73.1294 6.35949   8
  18   2  -5 96.4643 8.94438   2
  18   2  -5 95.1712 8.90455   8
  16  -2  -5 320.872 15.8084   1
 -16  -2   5 306.568 14.0692   5
  16  -2  -5 294.955 14.2656   8
 -16  -2   5 318.483 13.6757   3
 -16  -2   5 300.424 14.5713   2
  16  -2  -5 324.096 14.1778   3
  16   2  -5 311.107 14.7508   8
 -16   2   5 313.859 14.5699   5
 -16   2   5 315.625 13.3147   4
 -16   2   5 329.054 13.0135   8
 -16   2   5 321.749 13.9706   3
 -16   2   5 321.161 11.5305   2
  16   2  -5 307.939 13.5076   3
 -16   2   5 297.382 13.3715   8
  16   2  -5 315.271 12.2398   7
  16   2  -5 297.562 14.6346   2
 -14  -2   5 48.3939 5.61873   5
  14  -2  -5 41.0001 4.00017   6
  14  -2  -5 55.4879 7.16204   1
 -14  -2   5 45.3891 5.24246   3
 -14  -2   5 56.7786 6.33953   2
  14  -2  -5 51.8829 5.78353   8
  14  -2  -5 52.1860 5.64646   3
 -14   2   5 52.1603 2.85340   2
  14   2  -5 41.8322 4.98303   3
 -14   2   5 48.6534 6.21615   5
  14   2  -5 35.8774 5.94576   8
  14   2  -5 40.9006 4.59767   4
 -14   2   5 44.1853 5.18597   8
 -14   2   5 49.3548 5.60472   3
 -14   2   5 51.9074 4.71230   8
  14   2  -5 47.7716 6.62967   2
  14   2  -5 44.0549 3.81407   7
 -14   2   5 39.1921 5.21555   4
  12  -2  -5 37.6669 4.86695   8
  12  -2  -5 47.0788 6.47234   1
 -12  -2   5 30.7134 4.87619   2
 -12  -2   5 36.4945 4.74220   5
  12  -2  -5 43.4132 3.44789   6
 -12  -2   5 39.4387 4.41234   3
  12  -2  -5 42.2160 4.83483   3
 -12   2   5 45.1672 5.04264   3
  12   2  -5 36.0373 4.30119   3
 -12   2   5 51.5314 5.37421   4
  12   2  -5 46.2808 5.78088   2
  12   2  -5 41.2049 5.14213   8
  12   2  -5 38.7269 4.36028   4
 -12   2   5 46.3236 4.10804   8
  12   2  -5 38.5179 3.17022   7
 -12   2   5 44.2738 5.54569   5
 -12   2   5 43.5764 4.86932   8
 -10  -2   5 821.793 27.5248   3
  10  -2  -5 806.433 28.0683   3
 -10  -2   5 794.617 27.6324   5
  10  -2  -5 812.396 26.6265   6
  10  -2  -5 834.997 28.2669   8
 -10  -2   5 824.992 29.0441   2
 -10   2   5 814.974 28.3951   5
  10   2  -5 787.500 28.7348   2
 -10   2   5 811.747 27.3543   8
  10   2  -5 802.425 28.3614   8
  10   2  -5 798.740 28.3083   4
 -10   2   5 823.430 28.0313   3
  10   2  -5 795.161 26.0689   7
  10   2  -5 779.385 30.3936   3
 -10   2   5 765.099 27.7962   8
 -10   2   5 800.839 28.4791   4
  10   2  -5 771.347 29.5036   6
  -8  -2   5 1543.90 50.7282   3
   8  -2  -5 1508.46 52.4754   8
   8  -2  -5 1571.51 49.8990   6
  -8  -2   5 1561.63 51.9965   2
   8  -2  -5 1596.34 51.4009   3
  -8  -2   5 1591.10 50.7338   5
   8  -2  -5 1538.74 52.2910   1
   8   2  -5 1615.58 50.9183   3
  -8   2   5 1468.82 51.0757   8
  -8   2   5 1568.86 50.7596   8
   8   2  -5 1513.60 52.6159   6
  -8   2   5 1498.10 51.5426   5
   8   2  -5 1526.82 51.8554   4
   8   2  -5 1605.96 52.1248   2
   8   2  -5 1522.75 51.3839   8
  -8   2   5 1604.94 51.3251   3
  -8   2   5 1558.68 52.6598   1
   6  -2  -5 3509.96 115.562   8
   6  -2  -5 3681.26 116.078   5
   6  -2  -5 3561.36 116.340   1
   6  -2  -5 3640.91 115.595   3
  -6  -2   5 3741.29 116.225   2
  -6  -2   5 3625.74 114.608   5
  -6  -2   5 3531.77 114.933   3
   6  -2  -5 3574.10 115.621   3
   6   2  -5 3676.18 116.239   2
   6   2  -5 3776.53 116.777   6
   6   2  -5 3612.44 115.488   8
   6   2  -5 3434.56 116.160   4
  -6   2   5 3618.73 115.083   8
  -6   2   5 3601.52 114.311   6
  -6   2   5 3530.28 116.679   1
  -6   2   5 3533.37 115.425   8
   4  -2  -5 1572.12 49.7447   8
   4  -2  -5 1390.08 48.9097   8
  -4  -2   5 1518.11 48.5033   3
  -4  -2   5 1477.12 48.4956   3
   4  -2  -5 1522.36 49.1195   3
   4  -2  -5 1489.65 49.6948   1
   4  -2  -5 1465.25 49.3021   5
  -4  -2   5 1546.96 47.7385   5
   4  -2  -5 1486.18 49.1677   3
  -4  -2   5 1418.49 49.3243   6
  -4   2   5 1497.39 49.0406   8
  -4   2   5 1485.82 48.6714   8
   4   2  -5 1415.37 49.6387   4
  -4   2   5 1458.96 47.9395   6
  -4   2   5 1487.28 50.0335   1
   4   2  -5 1496.97 48.4160   1
   4   2  -5 1566.08 49.9007   6
   2  -2  -5 4360.73 130.964   8
   2  -2  -5 4024.04 130.918   7
  -2  -2   5 3998.00 129.681   3
   2  -2  -5 4137.93 128.865   2
  -2  -2   5 4285.58 128.580   5
   2  -2  -5 3935.33 130.257   3
  -2  -2   5 3883.92 128.917   7
  -2  -2   5 4233.98 129.790   3
  -2   2   5 4158.62 130.294   3
   2   2  -5 4183.42 130.604   2
   2   2  -5 3967.59 131.721   6
  -2   2   5 3995.09 129.417   6
   2   2  -5 4074.63 129.191   1
  -2   2   5 4128.80 130.289   8
  -2   2   5 3978.87 130.017   8
  -2   2   5 3990.49 131.032   1
   2   2  -5 3890.80 130.853   4
   0  -2  -5 3131.56 96.5730   8
   0  -2   5 3046.22 95.6793   3
   0  -2  -5 3011.62 96.6562   7
   0  -2  -5 3010.91 94.9661   2
   0  -2   5 2955.29 96.0544   6
   0  -2  -5 2938.89 96.4797   1
   0  -2  -5 2947.08 96.2209   3
   0  -2   5 3077.83 94.1262   5
   0  -2   5 2904.93 95.1684   7
   0   2   5 2952.82 95.1471   2
   0   2  -5 3012.92 94.9845   7
   0   2   5 3002.12 96.1597   3
   0   2   5 3016.71 96.0324   8
   0   2  -5 3027.04 96.2706   6
   0   2   5 2847.28 96.6373   1
   0   2  -5 2911.98 95.8118   8
   0   2  -5 2975.22 96.7011   4
   0   2   5 2907.22 96.1535   8
  -2  -2  -5 464.380 16.4762   2
  -2  -2  -5 458.163 17.5170   3
  -2  -2  -5 438.298 17.5934   1
   2  -2   5 486.843 16.9116   7
  -2  -2  -5 475.827 17.7430   8
   2  -2   5 473.656 17.0978   3
   2  -2   5 488.278 15.5322   5
   2  -2   5 471.134 17.1722   6
  -2   2  -5 474.932 16.5737   7
   2   2   5 491.597 17.5296   3
  -2   2  -5 490.928 17.3541   6
  -2   2  -5 454.945 17.6941   4
  -2   2  -5 472.503 17.3577   8
  -2   2  -5 479.827 17.1114   3
   2   2   5 457.249 17.5679   8
   2   2   5 454.783 17.8633   1
   2   2   5 478.632 16.7889   2
  -4  -2  -5 89.8878 5.94602   8
   4  -2   5 81.4324 5.21976   7
  -4  -2  -5 75.2037 5.77884   1
   4  -2   5 74.9952 3.40031   1
   4  -2   5 89.2451 3.90832   5
  -4  -2  -5 86.8409 6.12336   7
  -4  -2  -5 87.3421 5.86941   3
   4  -2   5 80.7517 5.12846   6
   4  -2   5 85.7603 5.33561   3
   4  -2   5 85.1459 5.32063   8
  -4  -2  -5 85.2402 4.93113   2
   4   2   5 79.5664 5.43819   3
   4   2   5 82.2773 5.96374   1
  -4   2  -5 83.2769 5.54609   8
   4   2   5 92.2962 6.05026   8
  -4   2  -5 81.1531 5.36236   3
   4   2   5 82.5680 5.65762   7
   4   2   5 93.0350 7.20462   2
  -4   2  -5 82.1011 3.86189   5
  -4   2  -5 90.7477 5.19799   7
  -4   2  -5 90.3438 5.60042   4
  -6  -2  -5 40.9900 5.24640   1
   6  -2   5 48.7556 4.68624   8
   6  -2   5 49.2531 4.83247   3
  -6  -2  -5 51.7591 4.46443   2
   6  -2   5 53.8338 4.48224   6
   6  -2   5 48.3078 4.93870   7
   6  -2   5 48.2667 2.85421   1
  -6  -2  -5 41.2999 4.88169   8
  -6  -2  -5 46.9540 5.22387   7
   6  -2   5 54.4656 3.48314   5
   6   2   5 48.2793 4.66806   4
   6   2   5 52.8956 4.73279   7
  -6   2  -5 51.2523 3.25251   5
   6   2   5 50.5153 5.40031   8
   6   2   5 51.2554 4.86860   3
   6   2   5 51.6444 5.35399   1
  -6   2  -5 51.6808 4.91290   8
  -6   2  -5 52.9775 4.57196   7
  -6   2  -5 51.0465 4.93435   3
   6   2   5 40.7772 4.77295   2
  -6   2  -5 48.7373 4.39663   4
   8  -2   5 818.603 29.0652   7
   8  -2   5 799.861 28.3665   6
   8  -2   5 830.672 27.6950   5
   8  -2   5 798.964 28.9724   8
   8  -2   5 826.776 27.2196   1
  -8  -2  -5 821.823 28.4738   2
  -8  -2  -5 873.689 31.6898   8
  -8  -2  -5 790.622 29.0280   7
  -8  -2  -5 802.866 29.4371   3
   8  -2   5 771.323 29.6777   3
  -8   2  -5 823.141 27.5939   5
  -8   2  -5 802.782 28.7087   7
  -8   2  -5 778.619 30.0527   8
   8   2   5 850.685 29.6300   1
  -8   2  -5 835.852 29.0656   3
  -8   2  -5 831.737 28.6934   4
   8   2   5 844.612 29.9915   8
   8   2   5 813.371 29.0174   2
   8   2   5 815.329 28.4807   4
   8   2   5 818.647 28.8552   7
  10  -2   5 736.849 25.2500   5
  10  -2   5 693.604 26.6400   3
 -10  -2  -5 735.042 26.0220   2
  10  -2   5 724.520 24.7631   1
 -10  -2  -5 715.494 26.5586   7
  10  -2   5 746.218 26.7589   7
  10  -2   5 730.099 26.6244   8
 -10  -2  -5 720.504 27.0660   3
 -10  -2  -5 705.076 26.4772   5
 -10  -2  -5 725.458 26.9417   8
 -10   2  -5 721.226 25.0681   5
 -10   2  -5 730.478 26.4908   3
  10   2   5 711.018 26.5072   3
 -10   2  -5 720.390 26.3155   7
 -10   2  -5 722.833 25.7056   4
  10   2   5 690.708 25.3783   4
  10   2   5 770.029 27.0867   1
  10   2   5 721.625 27.4943   8
 -10   2  -5 721.931 27.0574   8
  10   2   5 686.405 26.4008   2
  10   2   5 748.935 26.2875   7
  12  -2   5 962.476 33.4660   7
 -12  -2  -5 893.572 32.3789   2
  12  -2   5 910.436 31.5085   1
 -12  -2  -5 917.682 33.7112   3
  12  -2   5 937.144 33.5202   3
  12  -2   5 881.135 33.0940   8
 -12  -2  -5 909.380 33.1125   7
 -12  -2  -5 872.636 32.9927   5
 -12  -2  -5 947.045 33.6316   8
 -12   2  -5 965.734 31.9039   4
 -12   2  -5 894.699 31.5589   5
  12   2   5 957.447 32.7960   7
 -12   2  -5 888.171 32.8834   7
  12   2   5 962.232 33.5293   1
  12   2   5 885.501 31.3837   4
 -12   2  -5 886.243 32.9404   3
  12   2   5 916.573 33.1667   3
  12   2   5 885.953 33.0624   2
  12   2   5 933.083 34.2613   8
 -12   2  -5 928.809 33.7909   8
  14  -2   5 264.020 13.7057   3
 -14  -2  -5 267.696 13.5679   7
  14  -2   5 280.764 11.9694   1
  14  -2   5 244.188 13.4659   8
 -14  -2  -5 256.144 13.9788   3
 -14  -2  -5 288.130 19.9677   8
 -14  -2  -5 248.826 13.3838   5
  14  -2   5 297.773 15.1890   7
  14   2   5 279.971 13.0500   7
 -14   2  -5 297.971 14.0573   3
  14   2   5 262.372 14.5370   8
  14   2   5 268.199 13.5000   3
  14   2   5 271.747 11.0876   4
 -14   2  -5 284.224 12.9764   2
  14   2   5 277.896 13.5496   1
 -14   2  -5 254.534 13.3397   7
  14   2   5 256.515 13.8060   2
 -14   2  -5 260.254 11.4012   4
 -14   2  -5 247.690 11.8192   5
  16  -2   5 1188.59 40.6937   1
  16  -2   5 1187.41 42.8895   3
 -16  -2  -5 1165.17 42.3605   7
 -16  -2  -5 1200.72 42.3331   5
 -16  -2  -5 1223.28 43.0545   3
  16   2   5 1153.79 42.3256   3
  16   2   5 1139.24 38.9920   4
 -16   2  -5 1208.28 42.5243   2
  16   2   5 1253.79 42.5478   1
 -16   2  -5 1197.96 42.3092   3
 -16   2  -5 1111.69 40.5480   5
  16   2   5 1051.35 47.6555   8
  16   2   5 1137.53 44.8807   2
 -18  -2  -5 552.233 23.9715   8
  18  -2   5 599.871 22.6663   1
  18  -2   5 583.737 24.6404   8
 -18  -2  -5 559.224 24.2146   5
 -18  -2  -5 565.522 32.1395   3
  18   2   5 596.558 24.5203   3
  18   2   5 537.951 25.2113   8
  18   2   5 544.628 24.0627   2
  18   2   5 576.489 23.1904   7
 -18   2  -5 556.392 23.8721   3
 -18   2  -5 529.629 24.2687   8
 -18   2  -5 592.494 22.6658   5
 -20  -2  -5 312.185 16.9478   8
 -20  -2  -5 338.936 18.1656   7
 -20  -2  -5 302.763 17.8194   3
  20  -2   5 321.608 17.8514   3
 -20  -2  -5 345.430 18.0079   5
  20  -2   5 344.840 18.3748   8
  20  -2   5 323.317 15.8878   1
  20   2   5 331.394 17.9391   2
 -20   2  -5 339.390 16.0491   5
  20   2   5 324.761 16.7947   1
 -20   2  -5 340.038 17.6182   3
  20   2   5 300.903 15.8780   7
  20   2   5 320.089 17.3677   3
  20   2   5 301.664 18.6047   8
 -20   2  -5 317.325 16.2783   2
 -22  -2  -5 12.0965 6.46224   3
 -22  -2  -5 5.33861 6.20071   7
  22  -2   5 6.27158 6.41734   8
  22  -2   5 4.32135 4.84549   1
 -22  -2  -5 3.79981 7.49329   5
 -22   2  -5 2.20991 5.82390   3
  22   2   5 -0.9533 6.32463   8
 -22   2  -5 5.51717 5.89900   5
 -24  -2  -5 24.9049 7.47769   7
 -24  -2  -5 31.7660 9.19922   5
 -24  -2  -5 33.3958 8.45744   3
  24  -2   5 46.6623 11.7496   8
  24   2   5 39.4547 9.54013   8
 -24   2  -5 42.5598 8.37294   5
 -24   2  -5 21.3991 7.10555   3
 -23  -3   5 29.9894 8.42787   5
  23  -3  -5 41.3714 10.8893   1
  23  -3  -5 39.6885 9.53091   8
  23   3  -5 30.0431 8.12940   8
  23   3  -5 46.8480 10.8791   2
 -23   3   5 34.4281 8.42086   5
  21  -3  -5 107.245 12.0982   1
  21  -3  -5 101.397 10.9647   8
 -21  -3   5 118.929 11.5105   5
  21   3  -5 106.178 12.1054   2
 -21   3   5 107.851 11.7363   5
  21   3  -5 108.385 11.5149   8
 -19  -3   5 712.353 28.3254   5
  19  -3  -5 708.776 29.6489   1
 -19  -3   5 747.983 28.8743   2
  19  -3  -5 680.710 28.5862   8
 -19   3   5 740.297 28.8078   5
  19   3  -5 674.243 28.5670   1
 -19   3   5 755.298 27.2672   4
  19   3  -5 700.708 28.8695   2
 -19   3   5 693.783 27.4929   8
 -17  -3   5 833.505 32.3876   3
 -17  -3   5 811.336 31.8075   5
  17  -3  -5 834.136 33.2537   1
  17  -3  -5 861.316 33.4305   8
  17   3  -5 879.373 33.1943   2
 -17   3   5 841.358 31.5800   3
 -17   3   5 839.885 31.6274   8
 -17   3   5 876.239 31.4923   4
 -17   3   5 822.868 32.0756   5
 -17   3   5 965.848 34.0224   8
  17   3  -5 817.640 33.0591   8
  15  -3  -5 1552.54 60.4708   1
 -15  -3   5 1540.29 52.9045   2
 -15  -3   5 1488.72 51.9418   5
  15  -3  -5 1486.33 52.4781   8
 -15  -3   5 1501.09 51.7612   3
  15  -3  -5 1505.79 52.5496   3
  15   3  -5 1544.61 53.5164   8
  15   3  -5 1482.43 52.5922   1
 -15   3   5 1534.84 51.6283   8
 -15   3   5 1540.32 52.3310   4
 -15   3   5 1581.05 52.2390   3
  15   3  -5 1519.35 51.7372   3
 -15   3   5 1461.72 52.5226   5
 -15   3   5 1488.07 52.0942   8
  15   3  -5 1526.11 53.1561   2
  13  -3  -5 1591.21 54.6596   1
  13  -3  -5 1582.68 53.9351   3
 -13  -3   5 1614.39 53.3159   5
  13  -3  -5 1531.02 53.8062   8
 -13  -3   5 1640.98 54.7920   2
 -13  -3   5 1584.21 53.2083   3
 -13   3   5 1647.83 53.2929   8
  13   3  -5 1434.99 53.3248   4
  13   3  -5 1566.23 53.1526   3
  13   3  -5 1557.21 54.5154   8
  13   3  -5 1556.48 53.8772   1
 -13   3   5 1557.13 53.7049   5
 -13   3   5 1543.69 53.7830   8
 -13   3   5 1612.51 53.5425   3
  13   3  -5 1589.46 54.5855   2
  11  -3  -5 3321.36 110.769   8
 -11  -3   5 3413.74 109.989   5
  11  -3  -5 3488.58 111.657   1
  11  -3  -5 3361.82 110.838   3
 -11  -3   5 3539.71 111.484   2
 -11  -3   5 3351.19 110.133   3
  11   3  -5 3543.33 110.342   3
 -11   3   5 3429.22 110.994   8
  11   3  -5 3497.16 111.530   2
  11   3  -5 3017.62 110.559   4
 -11   3   5 3505.69 110.406   8
 -11   3   5 3428.13 110.758   5
  11   3  -5 3318.66 111.360   8
  11   3  -5 3381.41 110.599   1
   9  -3  -5 644.884 24.5318   1
   9  -3  -5 609.853 23.8321   8
   9  -3  -5 662.294 24.1082   3
  -9  -3   5 628.891 23.4048   3
  -9  -3   5 634.951 22.9235   5
   9  -3  -5 667.313 24.0462   3
  -9  -3   5 665.981 24.5143   2
   9   3  -5 666.172 24.6231   2
  -9   3   5 665.534 25.3243   1
   9   3  -5 644.065 23.4942   1
  -9   3   5 621.235 24.1114   8
   9   3  -5 645.574 23.4377   3
   9   3  -5 655.974 24.3938   8
   9   3  -5 559.610 23.9202   4
  -9   3   5 657.452 23.6063   8
   7  -3  -5 886.087 30.8134   3
  -7  -3   5 869.282 29.3538   5
   7  -3  -5 853.642 30.6395   8
  -7  -3   5 847.524 31.0039   2
  -7  -3   5 873.293 31.4009   3
   7  -3  -5 876.762 31.2057   1
  -7  -3   5 838.695 30.0147   3
   7  -3  -5 880.312 30.7599   3
  -7   3   5 830.883 30.8158   8
   7   3  -5 840.100 30.8390   8
   7   3  -5 830.903 29.8139   1
  -7   3   5 857.037 31.6692   1
   7   3  -5 857.452 31.3485   6
  -7   3   5 876.719 30.4024   8
   7   3  -5 907.862 31.2545   2
  -5  -3   5 3.24091 2.03846   5
  -5  -3   5 19.3180 4.00524   3
   5  -3  -5 3.99216 2.78785   3
   5  -3  -5 -1.2526 2.51699   1
   5  -3  -5 11.5889 3.09771   3
  -5  -3   5 7.71921 2.50537   3
  -5   3   5 4.52568 2.75447   8
   5   3  -5 2.99574 2.06264   1
   5   3  -5 -0.0503 2.52948   6
   5   3  -5 -1.1337 2.55958   2
   5   3  -5 3.53021 2.47925   8
  -5   3   5 -1.2114 2.67888   1
  -5   3   5 1.72230 1.01484   2
  -5   3   5 5.50744 1.20707   6
  -5   3   5 4.94200 2.49902   8
  -3  -3   5 185.791 8.89359   3
   3  -3  -5 203.852 9.56672   3
   3  -3  -5 192.873 9.58530   3
  -3  -3   5 179.008 8.75610   3
  -3  -3   5 165.954 8.93895   6
   3  -3  -5 189.890 7.25052   2
   3  -3  -5 188.559 9.97457   8
   3  -3  -5 189.483 9.83441   1
  -3   3   5 197.130 7.40940   2
  -3   3   5 180.892 7.16549   6
  -3   3   5 195.043 9.28426   8
  -3   3   5 177.022 9.66395   8
   3   3  -5 185.830 8.12532   1
   3   3  -5 174.378 9.23086   6
   3   3  -5 188.171 9.53265   2
  -3   3   5 174.894 9.89821   1
  -1  -3   5 1140.33 38.4990   3
  -1  -3   5 1085.95 36.9174   7
   1  -3  -5 1128.01 39.2964   1
   1  -3  -5 1083.27 38.8464   3
   1  -3  -5 1122.70 37.1530   2
   1  -3  -5 1140.40 39.1411   3
   1  -3  -5 1161.22 39.1936   7
  -1  -3   5 1133.19 38.3836   3
  -1  -3   5 1099.68 38.3084   6
  -1  -3   5 1175.14 36.8371   5
   1  -3  -5 1212.83 39.9061   8
  -1   3   5 1159.31 38.9574   8
   1   3  -5 1105.61 37.3493   1
   1   3  -5 1124.17 38.6725   6
  -1   3   5 1121.66 37.3802   2
  -1   3   5 1103.61 39.4618   8
   1   3  -5 1092.14 38.7519   2
   1   3  -5 1177.87 38.8750   8
   1  -3   5 1476.43 46.6476   5
   1  -3   5 1403.71 47.9802   6
  -1  -3  -5 1441.50 48.8706   7
   1  -3   5 1328.43 47.0170   1
  -1  -3  -5 1435.52 49.1457   1
  -1  -3  -5 1469.39 47.3323   2
   1  -3   5 1413.97 47.3614   7
  -1  -3  -5 1506.65 49.6130   8
   1  -3   5 1505.67 48.6126   3
  -1  -3  -5 1434.76 49.0621   3
  -1   3  -5 1409.66 46.9275   1
  -1   3  -5 1447.41 48.3941   6
   1   3   5 1457.79 47.7250   2
  -1   3  -5 1493.27 48.7007   2
   1   3   5 1411.57 49.3662   8
  -1   3  -5 1466.46 48.9222   8
  -1   3  -5 1457.21 48.4552   3
  -3  -3  -5 4134.13 132.362   2
  -3  -3  -5 3908.15 133.915   1
  -3  -3  -5 4068.28 133.574   7
   3  -3   5 4058.83 132.642   7
   3  -3   5 4118.57 132.750   6
   3  -3   5 4207.55 131.616   5
  -3  -3  -5 4039.70 134.006   3
   3  -3   5 4115.89 131.745   1
   3  -3   5 4255.28 133.584   3
  -3  -3  -5 4465.53 140.271   8
   3   3   5 4048.52 132.873   2
  -3   3  -5 4091.11 131.613   1
  -3   3  -5 4040.08 133.318   3
   3   3   5 4307.16 133.923   3
  -3   3  -5 4156.29 133.969   8
  -3   3  -5 4252.96 133.155   6
   3   3   5 4156.32 134.418   1
   3   3   5 4158.62 134.575   8
   5  -3   5 4077.77 131.265   3
  -5  -3  -5 4036.68 131.196   7
   5  -3   5 4258.71 129.521   5
   5  -3   5 4003.10 130.184   6
  -5  -3  -5 4041.79 130.168   2
  -5  -3  -5 4051.49 131.766   1
   5  -3   5 3900.34 129.116   1
  -5  -3  -5 3988.46 131.764   3
   5  -3   5 4039.34 130.645   7
   5  -3   5 3967.56 130.950   8
  -5  -3  -5 4118.54 131.905   8
   5   3   5 4096.48 131.365   3
  -5   3  -5 4040.14 131.706   8
   5   3   5 4040.70 130.843   2
  -5   3  -5 4068.62 131.057   3
   5   3   5 3973.69 132.213   8
   5   3   5 4335.03 132.310   1
  -7  -3  -5 2117.33 69.8920   8
   7  -3   5 2036.26 69.0348   8
   7  -3   5 2123.07 69.4518   3
   7  -3   5 2092.55 68.9649   7
   7  -3   5 2069.50 67.0605   1
  -7  -3  -5 2051.82 69.8184   1
   7  -3   5 2106.59 68.0713   6
   7  -3   5 2150.34 67.5412   5
  -7  -3  -5 2000.56 68.2014   2
  -7  -3  -5 2006.76 68.9564   7
  -7  -3  -5 2064.19 69.8185   3
  -7   3  -5 2046.95 69.7803   8
  -7   3  -5 2118.89 69.1299   3
   7   3   5 2090.90 69.3002   3
   7   3   5 2010.26 70.2658   8
   7   3   5 2064.30 69.0735   2
  -7   3  -5 2025.21 67.2539   5
   7   3   5 2247.49 70.3141   1
  -9  -3  -5 1580.92 56.2059   1
   9  -3   5 1628.58 55.8487   3
  -9  -3  -5 1597.63 56.1562   3
   9  -3   5 1683.53 53.9955   5
  -9  -3  -5 1686.41 56.3340   8
  -9  -3  -5 1638.22 54.7403   2
  -9  -3  -5 1513.89 55.0472   7
   9  -3   5 1632.52 53.3920   1
   9  -3   5 1549.86 55.3356   8
   9  -3   5 1584.31 54.0932   6
   9  -3   5 1686.09 55.6112   7
   9   3   5 1625.99 55.6471   2
   9   3   5 1673.38 55.7055   3
  -9   3  -5 1638.97 55.4808   3
   9   3   5 1659.41 55.0095   7
  -9   3  -5 1649.38 53.7279   5
  -9   3  -5 1648.58 56.3731   8
   9   3   5 1584.19 56.7976   8
   9   3   5 1767.94 56.4510   1
 -11  -3  -5 742.368 28.6284   8
  11  -3   5 725.428 29.0242   1
 -11  -3  -5 711.976 27.6569   7
  11  -3   5 742.897 28.0882   8
  11  -3   5 752.910 26.5841   6
  11  -3   5 715.447 28.2721   3
  11  -3   5 752.097 28.3066   7
 -11  -3  -5 721.938 28.7213   3
 -11  -3  -5 756.587 27.2604   2
 -11   3  -5 746.092 26.2583   5
 -11   3  -5 793.877 29.1861   8
  11   3   5 786.221 28.7828   1
  11   3   5 768.965 28.2299   3
  11   3   5 712.187 29.4158   8
 -11   3  -5 724.972 27.9143   3
  11   3   5 711.267 28.1698   2
  11   3   5 749.688 27.2607   7
  13  -3   5 56.9789 7.78064   3
 -13  -3  -5 62.3715 7.17838   8
 -13  -3  -5 59.7228 8.55465   3
 -13  -3  -5 51.7594 8.35022   5
  13  -3   5 64.1337 5.72977   1
  13  -3   5 61.3544 6.18716   6
  13  -3   5 66.2854 7.86486   8
 -13  -3  -5 54.7541 7.65985   7
 -13  -3  -5 76.5137 7.36366   2
  13  -3   5 65.2315 7.75778   7
  13   3   5 59.8941 6.46096   7
 -13   3  -5 57.6029 7.78340   3
  13   3   5 63.8004 12.0195   3
 -13   3  -5 68.1411 6.16555   5
  13   3   5 70.0722 8.64816   2
  13   3   5 75.3484 8.25169   1
 -13   3  -5 52.1942 6.11407   4
  13   3   5 60.3986 6.11582   4
  13   3   5 67.0335 9.52258   8
  15  -3   5 1.62869 3.12819   1
  15  -3   5 3.19770 3.54213   6
 -15  -3  -5 5.06078 5.94231   3
 -15  -3  -5 11.3088 6.17160   5
 -15  -3  -5 2.01067 4.26677   7
  15  -3   5 7.83131 4.54878   8
  15  -3   5 10.0788 4.51122   3
  15   3   5 5.18118 3.50240   4
 -15   3  -5 9.03809 4.07829   5
  15   3   5 5.85658 5.25222   2
  15   3   5 3.10610 3.45772   7
  15   3   5 8.47852 5.63969   8
  15   3   5 7.56409 4.47356   3
 -15   3  -5 -0.4802 4.95946   3
 -17  -3  -5 300.265 17.1187   5
  17  -3   5 311.129 14.4910   6
  17  -3   5 348.041 14.7831   1
  17  -3   5 330.011 17.0778   8
 -17  -3  -5 320.266 17.9400   3
 -17  -3  -5 294.233 15.2127   2
  17  -3   5 312.526 16.8009   3
 -17  -3  -5 318.657 16.5581   8
  17  -3   5 361.382 17.6132   7
 -17  -3  -5 287.177 16.2467   7
 -17   3  -5 316.629 14.9112   5
 -17   3  -5 301.797 16.5870   3
  17   3   5 329.121 13.6098   4
  17   3   5 316.428 17.5707   2
  17   3   5 359.948 17.0389   1
  17   3   5 324.818 18.8042   3
  17   3   5 302.827 14.9798   7
  17   3   5 325.817 18.8175   8
 -19  -3  -5 16.7391 7.96717   5
 -19  -3  -5 2.94112 5.50549   7
 -19  -3  -5 6.09692 6.26967   3
  19  -3   5 9.85638 5.69279   8
  19  -3   5 9.03067 4.21757   1
 -19   3  -5 9.26027 4.52438   2
  19   3   5 8.45715 5.96915   2
  19   3   5 7.95891 4.91747   3
 -19   3  -5 8.43303 5.24141   5
 -19   3  -5 6.19178 5.72855   3
  19   3   5 2.77300 5.99663   8
  19   3   5 1.98772 4.23607   7
 -21  -3  -5 577.038 26.0339   5
 -21  -3  -5 513.295 27.3590   7
  21  -3   5 526.444 25.2064   8
 -21  -3  -5 511.885 25.9453   3
  21   3   5 531.580 25.4215   2
 -21   3  -5 532.209 24.9247   3
 -21   3  -5 539.592 22.8121   5
  21   3   5 503.873 26.7629   8
 -20  -4   5 656.480 28.2293   5
  20  -4  -5 646.969 28.4865   8
  20  -4  -5 622.147 28.7956   1
 -20   4   5 684.115 27.3676   4
 -20   4   5 669.494 27.9124   5
  20   4  -5 659.738 29.9078   8
  20   4  -5 676.458 29.3390   2
  18  -4  -5 238.099 14.6935   8
 -18  -4   5 241.234 14.7485   5
  18  -4  -5 250.733 15.6805   1
 -18   4   5 253.961 14.8631   5
 -18   4   5 259.299 15.1048   4
 -18   4   5 232.154 14.4191   8
  18   4  -5 255.876 16.3011   2
  18   4  -5 224.295 15.6483   8
  16  -4  -5 233.225 13.7870   8
 -16  -4   5 218.805 13.2864   5
 -16  -4   5 226.156 13.3860   2
 -16   4   5 217.882 13.2998   8
  16   4  -5 224.722 13.5278   1
 -16   4   5 235.353 13.8292   3
 -16   4   5 238.580 17.0673   8
 -14  -4   5 -2.4832 4.49965   5
  14  -4  -5 9.55677 4.31852   3
  14  -4  -5 -2.2515 3.94206   8
 -14  -4   5 -1.2844 3.78803   2
 -14  -4   5 4.49960 3.82899   3
  14  -4  -5 0.93294 4.43562   1
  14   4  -5 3.20486 4.70395   8
 -14   4   5 0.61439 3.97172   8
 -14   4   5 2.15009 3.39655   8
  14   4  -5 6.72719 4.28598   1
 -14   4   5 4.71104 4.43214   3
  14   4  -5 0.70223 4.58131   2
  12  -4  -5 405.629 20.6365   1
 -12  -4   5 375.960 19.1243   3
  12  -4  -5 418.463 19.9356   3
  12  -4  -5 385.002 17.8686   8
 -12  -4   5 397.569 17.1629   5
  12   4  -5 415.241 18.9682   1
  12   4  -5 413.657 19.0618   2
  12   4  -5 415.199 17.7326   3
 -12   4   5 392.720 18.8840   1
 -12   4   5 408.049 18.5157   8
  12   4  -5 411.417 19.3259   8
 -12   4   5 412.008 17.8889   8
 -10  -4   5 579.653 23.0083   5
 -10  -4   5 596.902 23.9001   3
  10  -4  -5 620.696 24.9169   1
  10  -4  -5 602.307 24.3746   8
  10  -4  -5 636.253 24.7148   3
  10  -4  -5 624.967 24.4474   3
 -10   4   5 612.622 24.8472   8
  10   4  -5 602.704 23.5129   1
 -10   4   5 615.919 25.4155   1
  10   4  -5 613.703 23.7297   3
  10   4  -5 612.709 24.7426   2
  10   4  -5 602.191 25.1298   8
 -10   4   5 652.028 24.3564   8
   8  -4  -5 3272.67 106.888   3
   8  -4  -5 3226.45 106.887   1
  -8  -4   5 3326.79 106.215   3
   8  -4  -5 3199.49 106.651   3
  -8  -4   5 3366.85 106.113   3
  -8  -4   5 3133.02 105.145   5
   8   4  -5 3263.56 106.981   2
   8   4  -5 3192.02 107.375   8
  -8   4   5 3212.65 107.221   8
  -8   4   5 3209.76 106.602   8
   8   4  -5 3286.78 105.810   1
  -6  -4   5 2369.74 77.5524   3
   6  -4  -5 2359.48 78.3086   3
  -6  -4   5 2386.11 77.5257   3
   6  -4  -5 2384.49 78.4733   1
  -6  -4   5 2213.79 76.2199   5
   6  -4  -5 2341.92 78.3069   3
   6   4  -5 2355.86 78.8090   8
  -6   4   5 2249.77 78.5718   8
   6   4  -5 2389.13 76.9908   1
  -6   4   5 2388.05 78.1092   8
   6   4  -5 2341.78 78.1836   2
  -6   4   5 2311.34 79.1105   1
  -6   4   5 2316.02 74.7761   2
   4  -4  -5 3344.87 108.632   3
  -4  -4   5 3361.15 107.850   3
   4  -4  -5 3379.62 108.746   1
   4  -4  -5 3287.48 108.561   3
  -4  -4   5 3288.61 107.895   3
  -4   4   5 3490.53 108.700   8
  -4   4   5 3205.30 105.686   2
  -4   4   5 3443.61 109.575   1
   4   4  -5 3068.97 108.608   6
  -4   4   5 3156.35 109.003   8
   4   4  -5 3388.78 108.478   2
   4   4  -5 3312.48 107.022   1
   4   4  -5 3264.65 108.866   8
  -2  -4   5 1376.47 46.7801   3
   2  -4  -5 1337.75 47.3767   1
   2  -4  -5 1385.39 48.0487   8
  -2  -4   5 1273.59 43.8737   7
   2  -4  -5 1299.76 47.1444   3
  -2  -4   5 1353.17 48.3664   3
   2  -4  -5 1335.48 47.0572   7
   2  -4  -5 1403.98 44.8005   2
   2  -4  -5 1370.59 47.3399   3
   2   4  -5 1455.41 47.4236   8
  -2   4   5 1232.33 47.6428   8
   2   4  -5 1402.08 47.0356   2
   2   4  -5 1312.98 47.2824   8
  -2   4   5 1305.39 44.9089   2
  -2   4   5 1442.45 47.4373   8
  -2   4   5 1375.31 48.0477   1
   2   4  -5 1376.34 46.6081   6
   2   4  -5 1379.89 45.5224   1
   0  -4   5 3035.50 98.0714   3
   0  -4   5 3069.14 97.1860   6
   0  -4  -5 2890.62 98.4402   3
   0  -4   5 2790.15 95.7990   7
   0  -4  -5 2969.25 98.0570   7
   0  -4  -5 2942.40 98.5487   1
   0  -4  -5 3096.07 99.2698   8
   0  -4   5 2964.61 95.8362   5
   0  -4  -5 2934.32 96.2078   2
   0  -4   5 3016.09 97.0097   1
   0  -4   5 2963.59 97.7332   3
   0  -4  -5 2939.40 98.4289   3
   0   4   5 2938.54 96.6365   2
   0   4   5 2985.14 98.3205   3
   0   4   5 3122.20 98.6011   8
   0   4  -5 3128.21 98.6618   8
   0   4  -5 3075.10 97.5880   6
   0   4  -5 3012.37 96.5412   1
   0   4  -5 2976.22 97.8315   2
   0   4   5 2854.25 99.2756   8
   0   4   5 3006.60 99.1540   1
  -2  -4  -5 317.315 15.1683   3
  -2  -4  -5 339.477 15.3765   1
  -2  -4  -5 321.511 12.9310   2
   2  -4   5 310.082 13.1092   6
   2  -4   5 330.561 12.2999   5
   2  -4   5 305.909 14.5349   3
   2  -4   5 320.318 14.2008   3
  -2  -4  -5 333.458 15.6212   8
   2  -4   5 331.449 13.0877   7
  -2  -4  -5 298.032 14.2669   7
   2  -4   5 317.541 13.0783   1
   2   4   5 318.211 14.7251   3
  -2   4  -5 293.103 12.5024   1
  -2   4  -5 402.945 18.2736   6
   2   4   5 322.944 13.6462   2
  -2   4  -5 314.069 14.2125   2
   2   4   5 303.139 15.7073   8
   2   4   5 316.551 14.8657   8
   2   4   5 304.010 15.1771   1
  -2   4  -5 304.387 14.8734   8
   4  -4   5 663.148 24.2457   6
  -4  -4  -5 696.544 25.6952   7
   4  -4   5 690.413 26.0128   3
  -4  -4  -5 638.797 26.4329   1
  -4  -4  -5 685.812 26.8663   8
   4  -4   5 712.069 23.8556   5
  -4  -4  -5 658.298 26.5556   3
   4  -4   5 647.893 24.6981   7
  -4  -4  -5 675.478 24.6598   2
   4  -4   5 672.552 24.0627   1
   4   4   5 686.181 26.1479   3
   4   4   5 719.653 26.9536   1
  -4   4  -5 703.337 26.6256   8
  -4   4  -5 687.792 25.4066   2
  -4   4  -5 664.994 23.8259   1
   4   4   5 653.368 27.3160   8
   4   4   5 673.793 25.2685   2
  -4   4  -5 677.154 25.8652   3
  -6  -4  -5 97.8637 8.17074   7
   6  -4   5 94.5589 6.42674   6
   6  -4   5 100.947 8.51831   3
  -6  -4  -5 83.6459 9.22260   3
  -6  -4  -5 118.769 9.63340   1
   6  -4   5 96.2176 6.11202   5
   6  -4   5 104.474 6.45215   1
  -6  -4  -5 95.6976 7.03566   2
  -6  -4  -5 102.534 8.70197   8
  -6   4  -5 108.719 6.26280   1
   6   4   5 101.911 8.39691   2
  -6   4  -5 102.782 8.30469   3
  -6   4  -5 101.840 8.00855   2
   6   4   5 108.153 8.56072   3
   6   4   5 118.302 9.03781   1
  -6   4  -5 112.400 8.97791   8
   6   4   5 98.3198 9.82125   8
   8  -4   5 430.306 18.3665   8
   8  -4   5 399.505 16.2279   6
  -8  -4  -5 424.409 17.3153   2
  -8  -4  -5 412.627 18.0197   7
  -8  -4  -5 425.822 19.5784   3
  -8  -4  -5 446.770 19.7515   1
   8  -4   5 435.879 19.6273   3
   8  -4   5 438.259 18.3914   7
   8  -4   5 458.676 18.2540   1
  -8   4  -5 437.145 19.2788   8
   8   4   5 414.841 18.6075   2
   8   4   5 371.248 18.3783   1
  -8   4  -5 426.250 18.3256   3
   8   4   5 413.640 20.2054   8
  10  -4   5 949.870 36.7261   8
  10  -4   5 975.663 34.7056   6
 -10  -4  -5 1009.78 35.9395   2
 -10  -4  -5 1007.68 36.4863   7
  10  -4   5 1013.00 37.5745   3
 -10  -4  -5 1043.23 38.2731   3
  10  -4   5 1055.09 37.2994   7
  10  -4   5 1030.89 34.7367   1
  10   4   5 1010.60 37.2292   3
  10   4   5 1015.33 37.4339   2
  10   4   5 992.985 40.2393   8
  10   4   5 1020.60 35.9635   7
  12  -4   5 1686.95 55.6963   7
  12  -4   5 1546.46 52.5237   6
  12  -4   5 1553.23 52.4976   1
 -12  -4  -5 1552.79 53.9458   2
 -12  -4  -5 1610.24 54.5471   7
  12   4   5 1567.04 53.6432   7
  12   4   5 1571.91 55.1954   3
 -12   4  -5 1550.02 55.0064   3
  12   4   5 1580.73 57.4781   8
  12   4   5 1534.37 60.1726   2
 -12   4  -5 1529.60 52.7414   5
  14  -4   5 1322.59 45.7177   1
  14  -4   5 1307.26 45.5152   6
  14  -4   5 1301.48 48.9833   3
 -14  -4  -5 1443.20 50.1372   3
 -14  -4  -5 1413.16 49.2990   8
  14  -4   5 1312.64 48.2651   8
 -14  -4  -5 1301.08 47.1263   2
 -14  -4  -5 1411.09 47.8342   7
 -14  -4  -5 1222.41 48.4089   5
  14   4   5 1326.19 48.4306   3
  14   4   5 1262.56 50.5383   8
 -14   4  -5 1279.33 48.1949   3
 -14   4  -5 1299.93 45.9977   5
  14   4   5 1439.18 49.3500   1
  14   4   5 1376.52 49.1301   2
  14   4   5 1474.60 50.6765   7
  16  -4   5 634.345 23.8056   6
 -16  -4  -5 626.678 27.5779   5
  16  -4   5 618.181 24.1487   1
 -16  -4  -5 628.746 28.4346   3
  16  -4   5 663.105 27.5488   7
  16  -4   5 629.718 27.2437   8
 -16  -4  -5 655.753 26.8451   7
 -16   4  -5 648.310 27.2850   3
  16   4   5 611.201 24.9334   7
  16   4   5 678.401 28.1575   2
  16   4   5 650.150 25.1930   4
  16   4   5 641.059 27.0687   3
 -16   4  -5 634.596 24.8398   5
  16   4   5 609.545 29.3988   8
 -18  -4  -5 254.241 17.9007   3
 -18  -4  -5 273.635 17.6962   5
 -18  -4  -5 293.206 16.4565   7
  18  -4   5 271.038 17.0215   8
 -18   4  -5 307.238 15.4889   2
 -18   4  -5 287.033 17.7246   3
  18   4   5 287.203 19.9504   8
  18   4   5 300.066 18.8336   2
 -18   4  -5 288.592 14.9491   5
 -20  -4  -5 122.637 15.4508   7
 -20  -4  -5 112.337 14.7966   5
 -20  -4  -5 112.503 14.2592   3
  20  -4   5 122.423 13.2839   8
 -20   4  -5 124.002 13.3538   3
  20   4   5 107.679 20.1186   2
  20   4   5 130.387 24.3379   8
 -20   4  -5 111.590 10.9700   5
 -17  -5   5 517.278 24.2934   5
  17  -5  -5 513.507 24.4179   8
  17  -5  -5 572.826 24.6852   3
  17  -5  -5 548.238 24.7579   1
  17   5  -5 497.393 26.1119   8
  17   5  -5 535.103 25.6652   2
  15  -5  -5 767.469 30.8996   3
 -15  -5   5 745.671 34.7337   5
  15  -5  -5 724.194 31.0761   1
  15  -5  -5 743.530 30.9066   8
  15   5  -5 767.761 34.5646   1
  15   5  -5 743.244 31.4338   2
 -15   5   5 794.843 31.7634   8
 -13  -5   5 1365.52 50.0104   5
  13  -5  -5 1545.04 51.8027   3
  13  -5  -5 1368.11 51.2996   8
  13  -5  -5 1443.91 51.5342   1
 -13   5   5 1364.50 60.0200   8
 -13   5   5 1377.10 51.3953   8
  13   5  -5 1428.51 50.4770   1
  13   5  -5 1418.35 53.0395   8
  13   5  -5 1473.26 52.0180   2
  11  -5  -5 1380.50 48.4253   1
  11  -5  -5 1254.21 48.1871   3
 -11  -5   5 1394.32 47.1193   3
 -11  -5   5 1395.34 48.2976   3
 -11  -5   5 1234.48 46.3871   5
  11   5  -5 1302.35 46.8738   1
 -11   5   5 1362.95 48.6910   8
  11   5  -5 1306.16 49.4560   8
 -11   5   5 1296.71 49.2237   1
 -11   5   5 1334.03 48.0441   8
  -9  -5   5 1119.89 42.9808   5
   9  -5  -5 1261.09 45.0642   3
  -9  -5   5 1222.06 43.9979   3
   9  -5  -5 1242.00 45.2733   3
   9  -5  -5 1263.02 45.1807   1
  -9  -5   5 1322.32 45.3881   3
  -9   5   5 1192.10 44.7574   8
   9   5  -5 1350.97 45.5511   2
  -9   5   5 1174.32 45.2949   8
  -9   5   5 1193.98 45.8422   1
  -7  -5   5 142.745 10.7627   3
   7  -5  -5 152.348 11.4534   3
   7  -5  -5 151.092 11.3958   3
  -7  -5   5 152.429 9.67086   5
   7  -5  -5 160.095 11.6417   1
   7   5  -5 160.290 9.94245   1
  -7   5   5 164.480 13.5248   8
  -7   5   5 152.740 13.9811   1
   7   5  -5 137.445 11.7996   8
  -7   5   5 163.549 7.40430   2
  -7   5   5 181.640 12.2789   8
   7   5  -5 164.004 11.4408   2
  -5  -5   5 82.9014 8.95054   3
   5  -5  -5 82.7290 9.10521   1
   5  -5  -5 80.7646 9.18078   3
   5  -5  -5 75.4493 8.88277   3
   5   5  -5 75.1536 7.04105   1
   5   5  -5 72.0029 8.72821   2
   5   5  -5 83.4590 8.93422   8
  -5   5   5 69.2590 5.80645   2
   5   5  -5 78.3142 9.57148   8
  -5   5   5 76.6075 9.13701   1
  -5   5   5 114.577 10.4184   8
  -3  -5   5 852.276 31.6177   3
   3  -5  -5 846.073 31.7435   7
   3  -5  -5 789.863 31.9330   3
   3  -5  -5 814.302 36.4764   3
   3   5  -5 873.537 32.2848   8
  -3   5   5 874.975 29.3402   2
   3   5  -5 781.059 32.4878   8
   3   5  -5 696.318 35.5385   2
  -3   5   5 844.775 32.9146   1
  -3   5   5 947.076 35.7828   8
  -3   5   5 807.469 33.1677   8
   3   5  -5 846.088 30.2886   1
  -1  -5   5 36.6472 4.43004   7
   1  -5  -5 29.2086 7.20928   7
   1  -5  -5 31.3614 7.30601   1
  -1  -5   5 50.3971 7.46516   3
   1  -5  -5 41.2510 4.98847   2
   1   5  -5 35.0863 5.98705   1
   1   5  -5 37.8916 7.40251   8
  -1   5   5 43.6738 7.43496   8
   1   5  -5 31.6909 7.23061   2
  -1   5   5 39.0361 7.66991   1
  -1   5   5 33.1548 5.79941   2
  -1   5   5 37.1301 8.52931   8
   1   5  -5 29.8173 7.68273   8
  -1  -5  -5 1507.76 52.7745   7
  -1  -5  -5 1524.79 53.8028   3
   1  -5   5 1544.59 53.1351   3
   1  -5   5 1608.31 52.0715   1
   1  -5   5 1481.64 50.7775   7
  -1  -5  -5 1493.54 51.1402   2
  -1   5  -5 1526.29 52.7978   2
  -1   5  -5 1474.35 52.2602   6
   1   5   5 1515.81 51.8213   2
   1   5   5 1631.05 54.2620   8
   1   5   5 1505.26 55.1409   8
  -1   5  -5 1414.13 53.8699   8
  -1   5  -5 1558.60 54.2551   8
  -1   5  -5 1533.93 51.6194   1
   3  -5   5 1195.34 41.2038   7
  -3  -5  -5 1206.00 42.3790   7
   3  -5   5 1250.55 41.3524   1
  -3  -5  -5 1147.51 40.9859   2
  -3  -5  -5 1197.43 43.9064   1
   3  -5   5 1210.16 42.9355   3
  -3   5  -5 1221.11 44.0551   8
  -3   5  -5 1181.43 42.2212   2
   3   5   5 1171.62 43.2694   3
   3   5   5 1126.43 45.8671   8
   3   5   5 1237.19 43.8528   8
  -3   5  -5 1149.63 40.9740   1
   3   5   5 1176.59 41.9576   2
  -5  -5  -5 2342.57 80.8588   3
   5  -5   5 2340.11 77.4852   6
  -5  -5  -5 2403.94 80.8372   1
   5  -5   5 2383.24 78.7036   7
  -5  -5  -5 2281.22 78.1106   2
   5  -5   5 2472.29 78.0281   1
  -5  -5  -5 2430.58 79.1963   7
   5  -5   5 2448.28 79.8321   3
   5   5   5 2363.99 80.2370   3
  -5   5  -5 2339.11 78.9560   2
   5   5   5 2168.13 85.4231   8
  -5   5  -5 2426.45 81.4240   8
  -5   5  -5 2289.72 77.8097   1
   5   5   5 2363.18 79.3028   2
  -5   5  -5 2381.32 79.8839   3
   7  -5   5 1191.64 42.4294   7
  -7  -5  -5 1237.21 42.3458   7
  -7  -5  -5 1244.40 44.4792   1
  -7  -5  -5 1212.53 44.5254   3
   7  -5   5 1160.86 45.2873   3
   7  -5   5 1169.96 40.2851   6
   7  -5   5 1203.61 40.8536   1
  -7  -5  -5 1072.18 41.2281   2
  -7   5  -5 1174.81 43.0355   3
   7   5   5 1100.83 47.4126   3
  -7   5  -5 1236.12 44.5748   8
   7   5   5 1091.26 45.0416   8
   7   5   5 1232.22 43.1567   2
  -7   5  -5 1225.03 42.5288   2
   9  -5   5 1546.97 51.9803   7
   9  -5   5 1428.78 52.2480   3
  -9  -5  -5 1509.13 50.8064   7
   9  -5   5 1460.77 49.0700   1
  -9  -5  -5 1437.30 52.8971   3
   9  -5   5 1367.61 48.3722   6
  -9  -5  -5 1515.65 53.2272   1
  -9  -5  -5 1348.02 49.9400   2
  -9   5  -5 1451.43 51.7640   3
   9   5   5 1336.23 53.7254   8
   9   5   5 1469.47 52.0540   3
  -9   5  -5 1342.58 55.8237   2
   9   5   5 1549.47 53.5378   2
  -9   5  -5 1484.62 53.0786   8
 -11  -5  -5 137.874 13.1600   8
 -11  -5  -5 129.981 10.0117   2
  11  -5   5 144.248 10.0421   1
 -11  -5  -5 169.608 11.5959   7
  11  -5   5 163.220 17.3666   3
 -11  -5  -5 131.824 12.9483   3
  11  -5   5 151.274 8.38397   6
  11  -5   5 150.434 11.9016   8
 -11   5  -5 161.433 12.3404   3
 -11   5  -5 156.673 10.9008   2
  11   5   5 131.311 13.9791   8
  11   5   5 148.054 12.5540   2
  11   5   5 149.088 11.9476   3
  13  -5   5 54.1694 9.71557   8
 -13  -5  -5 49.2810 10.7169   5
 -13  -5  -5 62.6497 9.66006   7
 -13  -5  -5 50.8487 10.9363   3
  13  -5   5 69.7437 9.74693   7
 -13   5  -5 56.7394 10.1852   3
  13   5   5 60.1864 11.0572   2
  13   5   5 50.3158 12.4381   8
  15  -5   5 16.2592 6.48951   8
 -15  -5  -5 3.03770 7.10640   3
 -15  -5  -5 22.6403 8.25681   5
 -15   5  -5 15.9615 6.40636   3
  15   5   5 25.5022 9.02091   8
  15   5   5 25.2684 7.44074   2
 -17  -5  -5 73.1951 13.3268   5
  17  -5   5 73.0373 11.4028   8
 -17  -5  -5 65.6534 14.1838   3
  17   5   5 65.6693 12.2259   2
 -17   5  -5 65.3350 11.6750   3
  14  -6  -5 23.0099 6.94165   3
 -14  -6   5 21.7950 8.00970   5
  14  -6  -5 6.98198 8.08799   1
 -14   6   5 20.8928 7.28189   8
  14   6  -5 3.22454 6.71584   8
  14   6  -5 9.37980 6.71664   2
  12  -6  -5 499.246 23.3638   3
 -12  -6   5 483.404 22.1754   5
  12  -6  -5 481.363 22.9824   1
 -12   6   5 459.891 23.2128   8
  12   6  -5 425.506 24.6287   8
  12   6  -5 502.708 23.5274   2
 -10  -6   5 332.025 17.2848   5
  10  -6  -5 335.593 18.6755   3
  10  -6  -5 346.747 18.2721   1
  10   6  -5 336.658 18.6902   2
 -10   6   5 300.549 17.5236   8
  10   6  -5 303.918 19.6577   8
  -8  -6   5 495.428 20.8084   5
   8  -6  -5 453.522 22.2050   3
   8  -6  -5 460.837 22.1620   1
  -8   6   5 436.372 22.7570   8
   8   6  -5 418.653 23.0391   8
   8   6  -5 447.559 22.0407   2
  -8   6   5 493.171 22.3758   8
  -6  -6   5 546.653 26.0563   3
   6  -6  -5 501.116 26.5471   3
   6  -6  -5 589.942 25.0528   1
   6  -6  -5 552.672 25.2031   3
  -6   6   5 558.079 25.9540   8
   6   6  -5 556.824 24.6238   2
  -6   6   5 546.751 24.7859   8
   6   6  -5 546.149 26.6962   8
   4  -6  -5 844.448 38.1333   3
   4  -6  -5 949.822 37.4699   3
  -4  -6   5 995.232 36.8643   3
   4  -6  -5 976.990 36.7195   7
   4  -6  -5 954.265 37.2202   1
   4   6  -5 965.087 36.7986   2
   4   6  -5 943.131 37.9176   8
  -4   6   5 914.077 38.5849   8
  -4   6   5 1045.60 38.2835   8
   2  -6  -5 321.319 18.0286   3
  -2  -6   5 318.100 16.7993   3
   2  -6  -5 297.482 17.2158   1
   2  -6  -5 285.042 15.9141   7
   2   6  -5 280.501 16.7649   8
  -2   6   5 287.888 18.0186   8
  -2   6   5 314.680 17.0913   8
   0  -6  -5 250.672 14.1512   7
   0  -6   5 242.517 14.9780   3
   0  -6  -5 265.118 15.9910   1
   0  -6  -5 241.032 15.6163   3
   0  -6  -5 244.391 15.9709   3
   0   6  -5 214.159 19.8744   8
   0   6  -5 262.137 14.8289   2
   0   6   5 268.945 15.5909   8
   0   6   5 274.862 13.5293   2
   0   6  -5 242.630 16.2488   8
   0   6   5 258.939 17.3418   8
  -2  -6  -5 24.7688 5.89239   3
   2  -6   5 15.4336 5.97898   3
  -2  -6  -5 36.8877 9.93408   1
  -2  -6  -5 25.5094 7.53774   7
  -2  -6  -5 40.8442 10.0069   3
   2  -6   5 27.4414 5.82204   1
  -2   6  -5 27.2896 6.86547   8
   2   6   5 27.2533 5.43499   2
   2   6   5 27.8179 6.45322   8
  -2   6  -5 30.3465 5.87822   2
  -4  -6  -5 624.258 28.1836   3
  -4  -6  -5 622.634 26.6802   3
  -4  -6  -5 668.717 28.0461   1
  -4  -6  -5 545.371 28.9185   2
  -4   6  -5 659.578 26.0881   2
  -4   6  -5 616.520 27.9075   8
   4   6   5 603.020 28.9033   8
   4   6   5 657.331 26.0731   2
  -6  -6  -5 25.0660 7.27005   1
  -6  -6  -5 35.6185 10.8544   7
  -6  -6  -5 26.2005 7.16471   3
  -6  -6  -5 26.9007 6.31798   2
   6  -6   5 44.0665 9.27724   3
  -6   6  -5 29.1150 7.22532   8
   6   6   5 50.7273 12.5817   8
  -6   6  -5 29.6051 6.34066   2
   6   6   5 39.6091 9.08902   2
  -8  -6  -5 111.067 9.28862   2
   8  -6   5 131.416 12.0381   3
  -8  -6  -5 141.202 14.4484   1
  -8  -6  -5 148.084 14.3411   3
   8   6   5 131.716 14.9817   8
  -8   6  -5 136.040 13.1691   8
   8   6   5 146.556 12.6664   2
  -8   6  -5 127.094 11.8154   2
 -10  -6  -5 396.821 21.9181   3
 -10   6  -5 372.299 19.2693   2
  10   6   5 381.089 20.0414   2
  10   6   5 355.945 22.7566   8
 -10   6  -5 344.983 19.6209   3
 -12  -6  -5 422.882 23.6751   3
  12   6   5 391.357 26.3777   8
 -12   6  -5 426.398 22.1136   3
 -12   6  -5 450.306 19.9695   2
  12   6   5 454.649 22.6780   2
   3  -7  -5 5.99064 7.17977   3
   3  -7  -5 24.6491 11.4328   1
   3  -7  -5 22.6621 6.49008   7
   3   7  -5 29.3656 8.88991   8
  -3   7   5 23.3879 8.48828   8
   3   7  -5 17.6018 6.76368   2
   1  -7  -5 43.9136 10.1835   7
   1  -7  -5 48.2268 12.8655   1
  -1   7   5 28.9520 8.46842   8
   1   7  -5 59.6205 14.3111   8
   1   7  -5 47.9597 10.2826   2
  -1  -7  -5 160.981 14.5365   7
   1   7   5 163.621 16.0899   8
  -1   7  -5 171.842 13.1975   2
  -3  -7  -5 84.6336 13.4011   1
   3   7   5 86.6001 15.7142   8
  -3   7  -5 86.8538 13.0366   8
  -3   7  -5 98.6876 11.5190   2
  24   0  -6 543.619 26.3186   1
  24   0  -6 516.789 23.8140   8
 -24   0   6 564.019 24.4854   5
  22   0  -6 1286.49 44.6051   7
  22   0  -6 1146.38 45.5090   8
  22   0  -6 1187.69 42.7553   2
 -22   0   6 1284.34 45.0362   5
  22   0  -6 1283.43 47.3367   1
  20   0  -6 1558.97 52.4934   2
  20   0  -6 1551.34 54.1074   8
 -20   0   6 1594.43 53.1619   2
  20   0  -6 1479.12 59.6013   7
 -20   0   6 1599.27 54.2156   5
 -18   0   6 1354.56 46.9359   2
  18   0  -6 1367.87 47.4222   7
 -18   0   6 1336.09 47.6382   5
  18   0  -6 1394.41 47.6188   8
 -18   0   6 1426.43 46.5561   3
  18   0  -6 1369.43 47.7714   3
  18   0  -6 1384.74 46.3693   2
 -16   0   6 1480.48 51.8081   5
  16   0  -6 1532.44 50.8117   2
 -16   0   6 1470.48 51.1438   2
 -16   0   6 1572.48 50.5673   4
  16   0  -6 1524.94 51.5910   8
  16   0  -6 1559.27 50.9706   3
 -16   0   6 1533.45 50.7400   3
  16   0  -6 1574.69 52.0554   7
  14   0  -6 1280.50 42.8854   8
 -14   0   6 1273.46 41.5431   3
 -14   0   6 1287.40 41.8877   4
 -14   0   6 1275.11 42.1048   2
  14   0  -6 1256.06 41.7851   2
  14   0  -6 1105.95 43.0765   6
  14   0  -6 1308.61 41.7498   3
 -14   0   6 1241.57 42.7131   5
  12   0  -6 126.258 6.55063   4
 -12   0   6 123.961 6.86928   5
  12   0  -6 126.200 5.83498   3
  12   0  -6 124.041 6.33369   2
 -12   0   6 105.392 5.69445   3
 -12   0   6 125.326 6.64539   4
  12   0  -6 116.488 7.23905   6
 -12   0   6 120.076 6.28519   2
  12   0  -6 131.849 6.27734   8
 -10   0   6 13.3808 2.84448   4
 -10   0   6 25.3239 2.36295   3
  10   0  -6 13.9528 3.52714   6
  10   0  -6 9.39844 2.87965   1
  10   0  -6 18.5172 3.15564   5
 -10   0   6 14.2832 2.83111   2
  10   0  -6 19.1868 2.54255   8
  10   0  -6 16.1390 3.05504   2
  10   0  -6 10.5429 2.17443   3
  10   0  -6 17.2864 3.27376   4
  -8   0   6 3676.27 120.941   5
  -8   0   6 3603.54 121.365   4
   8   0  -6 3882.95 122.111   1
  -8   0   6 3726.41 121.616   6
   8   0  -6 3749.69 120.784   2
   8   0  -6 3858.26 121.602   4
   8   0  -6 3858.94 119.921   8
   8   0  -6 3873.87 121.089   5
   8   0  -6 3872.88 119.693   3
   6   0  -6 3367.04 104.657   4
   6   0  -6 3320.68 104.614   1
  -6   0   6 3096.55 104.408   4
   6   0  -6 3224.86 103.729   2
  -6   0   6 3064.31 104.333   6
   6   0  -6 3414.01 103.904   5
   6   0  -6 3242.78 104.512   6
  -6   0   6 3273.87 103.705   5
  -6   0  -6 129.191 6.90914   3
   6   0   6 142.609 6.83847   3
  -6   0  -6 134.287 6.75851   2
   6   0   6 124.983 6.28177   1
  -6   0  -6 133.021 6.98371   8
  -6   0  -6 133.210 6.86906   5
   6   0   6 128.990 6.48259   4
   6   0   6 134.643 6.75546   8
  -6   0  -6 129.168 6.31054   4
  -6   0  -6 135.327 7.32978   7
   6   0   6 138.537 7.36754   7
  -8   0  -6 96.7754 6.37409   8
  -8   0  -6 97.3200 6.72745   7
   8   0   6 99.4614 6.34446   8
   8   0   6 103.889 6.23071   3
   8   0   6 91.9896 5.45011   4
  -8   0  -6 93.8426 5.30172   4
   8   0   6 107.781 5.82505   1
   8   0   6 109.767 6.91565   7
  -8   0  -6 93.9617 6.48655   3
  -8   0  -6 96.2024 5.57232   5
  -8   0  -6 104.908 6.29024   2
 -10   0  -6 486.037 19.2488   3
 -10   0  -6 484.087 19.4329   8
 -10   0  -6 488.796 18.8693   2
  10   0   6 505.816 18.0043   4
 -10   0  -6 469.569 18.1477   5
  10   0   6 507.149 19.2555   3
  10   0   6 521.848 19.5374   7
  10   0   6 506.175 18.4800   1
 -10   0  -6 529.226 19.6119   7
 -10   0  -6 505.480 17.8351   4
  10   0   6 467.334 19.1948   8
 -12   0  -6 846.699 30.2435   8
 -12   0  -6 838.938 29.2813   2
 -12   0  -6 820.838 29.7677   3
 -12   0  -6 778.020 29.6893   7
  12   0   6 827.726 29.7632   3
 -12   0  -6 831.895 27.6837   4
  12   0   6 841.059 28.8232   1
  12   0   6 758.962 29.7158   8
  12   0   6 832.791 29.8040   7
 -12   0  -6 757.443 28.4856   5
 -14   0  -6 871.905 32.5411   8
 -14   0  -6 851.117 30.9560   5
  14   0   6 948.120 32.4567   3
  14   0   6 886.709 32.0640   7
  14   0   6 822.847 32.2455   8
 -14   0  -6 858.472 32.2527   7
 -14   0  -6 836.413 32.0642   3
  14   0   6 897.564 32.8262   1
 -16   0  -6 1841.28 63.8165   3
 -16   0  -6 1899.81 63.0238   2
  16   0   6 1868.84 62.7181   1
  16   0   6 1867.97 64.2372   8
  16   0   6 1863.61 63.5420   7
 -16   0  -6 1852.96 62.6153   5
  16   0   6 1883.97 63.8903   3
 -16   0  -6 1799.01 63.8635   7
  18   0   6 2206.68 75.9005   7
  18   0   6 2063.48 73.8297   8
  18   0   6 2239.84 72.5548   1
 -18   0  -6 2099.58 72.1196   5
  18   0   6 2048.22 73.2901   3
 -18   0  -6 2172.88 73.6874   7
 -18   0  -6 2204.89 75.1432   3
  20   0   6 754.465 30.4117   1
 -20   0  -6 760.513 30.9084   8
  20   0   6 723.767 30.0775   7
 -20   0  -6 767.889 29.6499   2
  20   0   6 751.154 30.7461   3
 -20   0  -6 738.849 29.6249   5
 -20   0  -6 807.787 31.3193   3
 -20   0  -6 794.541 33.0052   7
 -22   0  -6 103.584 12.7667   7
 -22   0  -6 105.170 11.3877   5
 -22   0  -6 102.352 12.1748   3
  22   0   6 100.752 12.5022   8
  22   0   6 105.180 10.4853   1
  24   0   6 170.787 18.6727   8
 -24   0  -6 168.274 15.3633   7
 -24   0  -6 173.989 14.2539   5
 -24   0  -6 180.034 14.9464   3
  25  -1  -6 108.972 11.4176   8
 -25  -1   6 110.773 12.5121   5
  25  -1  -6 102.786 21.2961   1
  25   1  -6 115.672 11.8080   8
 -25   1   6 115.096 13.0878   5
  23  -1  -6 2.41657 4.79658   7
  23  -1  -6 10.9615 4.94357   8
 -23  -1   6 0.32768 5.98828   5
  23  -1  -6 12.0059 6.28534   1
 -23   1   6 7.81116 6.48841   5
  23   1  -6 3.97654 4.43674   2
  23   1  -6 10.6111 4.88780   8
 -21  -1   6 96.5428 8.68825   2
 -21  -1   6 84.9801 9.43106   5
  21  -1  -6 109.091 11.6090   1
  21  -1  -6 114.570 9.27458   8
  21  -1  -6 99.2167 9.65979   7
 -21   1   6 90.5966 10.0059   5
  21   1  -6 97.2362 8.95839   8
  21   1  -6 105.844 8.89151   2
  19  -1  -6 17.7722 5.23992   1
  19  -1  -6 19.8684 4.83048   7
 -19  -1   6 16.9298 4.21823   2
  19  -1  -6 17.4974 4.55359   8
 -19  -1   6 11.8919 5.29610   5
 -19   1   6 13.1259 5.38297   5
  19   1  -6 18.0335 4.43171   8
  19   1  -6 14.9685 4.28938   2
 -19   1   6 15.2515 4.51171   2
  19   1  -6 14.5064 3.82867   7
 -19   1   6 17.9368 4.68829   4
 -19   1   6 19.4423 4.09544   3
  17  -1  -6 1326.29 52.3256   6
 -17  -1   6 1576.44 53.1743   5
  17  -1  -6 1604.56 55.6727   1
 -17  -1   6 1587.06 53.2364   2
  17  -1  -6 1590.64 53.0927   8
  17  -1  -6 1539.42 50.8183   2
  17  -1  -6 1505.77 52.2570   3
 -17  -1   6 1584.38 51.9562   3
 -17   1   6 1585.49 51.2879   2
 -17   1   6 1541.50 51.6180   4
 -17   1   6 1583.65 52.1336   3
  17   1  -6 1575.98 52.1621   7
 -17   1   6 1538.00 53.1446   5
  17   1  -6 1595.33 53.1367   8
  17   1  -6 1544.71 51.9037   3
  17   1  -6 1622.82 52.9294   2
  15  -1  -6 1872.74 62.3450   1
  15  -1  -6 1783.95 59.7552   3
 -15  -1   6 1781.14 60.3332   5
 -15  -1   6 1787.46 60.5627   2
  15  -1  -6 1765.44 58.3706   2
 -15  -1   6 1816.06 59.2863   3
  15  -1  -6 1890.16 60.4211   8
  15  -1  -6 1633.71 61.2057   6
  15   1  -6 1911.58 61.0859   4
 -15   1   6 1770.13 60.5698   5
  15   1  -6 1846.83 60.4567   2
  15   1  -6 1816.18 60.2679   8
 -15   1   6 1807.43 58.6727   2
 -15   1   6 1845.52 59.6850   4
  15   1  -6 1770.37 59.5183   7
  15   1  -6 1830.48 59.3739   3
 -15   1   6 1821.15 59.5779   3
  13  -1  -6 3534.98 112.214   8
 -13  -1   6 3515.92 111.320   3
  13  -1  -6 3656.45 114.249   1
 -13  -1   6 3405.17 112.261   5
  13  -1  -6 3427.07 110.574   2
 -13  -1   6 3464.04 112.673   2
  13  -1  -6 3255.59 112.130   6
  13  -1  -6 3408.10 112.455   3
  13   1  -6 3501.38 112.113   8
 -13   1   6 3513.25 110.770   2
  13   1  -6 3681.53 120.830   6
  13   1  -6 3362.67 111.268   3
 -13   1   6 3487.82 111.658   3
 -13   1   6 3368.42 112.607   5
  13   1  -6 3437.83 111.654   7
 -13   1   6 3523.38 112.218   4
  13   1  -6 3580.89 112.447   4
  13   1  -6 3560.17 112.660   2
  11  -1  -6 2874.94 92.4507   6
 -11  -1   6 2779.97 92.2851   5
  11  -1  -6 2978.74 94.0726   1
  11  -1  -6 2847.02 90.8477   2
  11  -1  -6 2893.86 92.1851   8
  11  -1  -6 2842.77 91.8740   3
 -11  -1   6 2835.00 92.7924   2
  11   1  -6 2792.37 92.8014   4
  11   1  -6 2867.28 92.8307   2
  11   1  -6 2943.05 92.3590   5
 -11   1   6 2835.58 92.6418   4
  11   1  -6 2777.42 93.9609   6
  11   1  -6 2894.02 92.0162   8
  11   1  -6 2870.88 91.4293   3
 -11   1   6 2878.06 91.8424   3
 -11   1   6 2870.04 92.8026   5
  -9  -1   6 5175.15 165.249   4
   9  -1  -6 5208.05 164.928   6
  -9  -1   6 5110.30 164.639   5
   9  -1  -6 4989.73 163.460   2
  -9  -1   6 5255.99 165.389   2
   9  -1  -6 5270.90 165.581   5
   9  -1  -6 5015.81 164.471   8
   9  -1  -6 5031.04 166.118   1
   9   1  -6 5143.51 163.830   3
   9   1  -6 5216.35 164.314   8
   9   1  -6 5151.17 165.459   2
   9   1  -6 5120.48 166.897   4
   9   1  -6 5447.10 168.147   6
   9   1  -6 5390.94 164.728   5
  -7  -1   6 1404.53 45.3467   6
   7  -1  -6 1396.69 44.2794   6
   7  -1  -6 1397.03 44.8540   5
   7  -1  -6 1318.76 43.6927   8
  -7  -1   6 1317.61 43.6956   5
  -7  -1   6 1348.43 44.7820   4
   7  -1  -6 1371.30 45.3950   1
   7  -1  -6 1336.64 42.9952   2
  -7  -1   6 1358.16 42.9275   3
   7  -1  -6 1311.14 43.7362   3
   7  -1  -6 1335.86 43.6131   3
   7   1  -6 1318.44 43.1743   8
   7   1  -6 1377.97 45.5435   6
   7   1  -6 1308.43 43.8711   7
  -7   1   6 1287.76 44.1977   6
  -7   1   6 1332.94 44.9744   4
   7   1  -6 1396.62 43.7842   5
  -7   1   6 1318.70 44.4709   5
  -5  -1   6 3733.62 121.210   6
   5  -1  -6 3673.50 119.856   8
   5  -1  -6 3617.48 121.306   1
   5  -1  -6 3882.96 120.427   6
   5  -1  -6 3707.07 119.900   3
   5  -1  -6 3874.21 120.224   8
   5  -1  -6 3815.61 120.702   5
   5  -1  -6 3724.70 119.408   2
   5  -1  -6 3801.52 119.824   3
  -5   1   6 3642.02 120.395   6
  -5   1   6 3757.69 121.333   1
   5   1  -6 3966.04 119.622   5
   5   1  -6 3762.51 120.042   7
   5   1  -6 3778.09 120.865   2
   5   1  -6 3789.65 121.433   6
   5   1  -6 3858.28 122.395   4
   3  -1  -6 96.5241 4.83342   5
   3  -1  -6 93.6504 4.43577   8
   3  -1  -6 87.4512 4.28091   3
  -3  -1   6 88.8355 3.64634   3
   3  -1  -6 87.6139 4.27285   3
   3  -1  -6 76.6803 5.50660   7
  -3  -1   6 85.1380 3.52473   3
  -3  -1   6 93.2926 3.42909   5
  -3  -1   6 88.0363 5.31747   6
   3  -1  -6 81.6035 5.20802   1
  -3  -1   6 86.1007 5.17425   4
  -3   1   6 77.2378 5.27805   4
  -3   1   6 88.5041 5.28739   1
   3   1  -6 76.7636 5.11130   4
   3   1  -6 90.7717 4.29189   1
   3   1  -6 90.4915 3.40296   5
   3   1  -6 90.6461 5.21139   2
   3   1  -6 87.1668 4.42472   7
  -3   1   6 86.8448 4.81152   6
  -3   1   6 83.6553 4.24883   3
   1  -1  -6 911.058 33.4335   7
  -1  -1   6 913.910 31.3625   7
  -1  -1   6 969.312 30.7308   3
   1  -1  -6 988.900 31.3647   8
   1  -1  -6 926.348 31.8074   1
   1  -1  -6 950.512 31.2124   3
  -1  -1   6 904.666 32.0110   6
   1  -1  -6 961.962 30.8781   2
  -1   1   6 965.405 31.2607   3
   1   1  -6 999.496 32.2981   6
   1   1  -6 963.353 31.2531   7
  -1   1   6 935.275 32.2258   4
   1   1  -6 936.406 32.2663   4
  -1   1   6 926.437 30.4205   8
   1   1  -6 935.319 30.7824   8
   1   1  -6 927.521 30.4749   1
   1   1  -6 971.120 30.7548   3
  -1   1   6 923.860 31.9553   1
  -1   1   6 920.198 31.6699   6
  -1  -1  -6 2996.77 102.594   1
   1  -1   6 3258.79 102.706   7
  -1  -1  -6 3212.33 102.438   3
   1  -1   6 3277.30 103.106   4
  -1  -1  -6 3296.57 102.563   8
   1  -1   6 3203.00 103.072   6
   1  -1   6 3272.62 102.072   3
  -1  -1  -6 3201.40 102.059   2
  -1  -1  -6 3089.55 103.168   7
  -1   1  -6 3313.71 102.077   3
  -1   1  -6 3229.56 102.220   8
   1   1   6 3014.11 102.732   1
  -1   1  -6 3179.91 102.370   7
   1   1   6 3123.95 102.293   3
   1   1   6 3089.77 101.977   8
   1   1   6 3256.61 103.236   7
  -1   1  -6 3266.02 103.277   6
  -1   1  -6 3272.63 103.243   4
   1   1   6 3264.71 103.184   4
  -3  -1  -6 1926.84 62.7679   2
  -3  -1  -6 1811.56 63.0662   1
   3  -1   6 1955.89 63.6139   6
   3  -1   6 1891.53 62.5458   8
  -3  -1  -6 2003.48 63.3537   8
  -3  -1  -6 1944.53 63.1564   3
   3  -1   6 1985.64 63.4351   7
   3  -1   6 2007.09 63.5124   4
   3  -1   6 2000.32 62.9208   3
  -3  -1  -6 1946.46 63.7587   7
  -3   1  -6 1968.14 63.5839   4
   3   1   6 1925.23 63.9066   7
   3   1   6 1998.82 63.0799   3
  -3   1  -6 1964.95 63.1077   8
  -3   1  -6 1959.65 61.6663   5
   3   1   6 1822.81 63.3391   4
  -3   1  -6 1930.12 63.7645   3
   3   1   6 1943.51 62.9905   8
  -3   1  -6 1925.46 63.0720   7
   3   1   6 1881.55 63.3122   1
  -5  -1  -6 3747.60 118.615   2
   5  -1   6 3694.28 118.624   8
   5  -1   6 3717.73 119.221   7
   5  -1   6 3833.97 118.950   3
   5  -1   6 3604.67 117.189   1
  -5  -1  -6 3721.74 119.089   3
  -5  -1  -6 3768.79 119.267   8
  -5  -1  -6 3550.29 119.296   7
  -5  -1  -6 3602.50 118.811   1
   5   1   6 3635.28 118.855   3
   5   1   6 3706.50 119.111   1
  -5   1  -6 3736.11 117.599   5
   5   1   6 3711.18 118.923   4
   5   1   6 3746.04 119.055   8
  -5   1  -6 3795.30 118.821   3
   5   1   6 3670.75 119.326   7
  -5   1  -6 3722.74 118.934   7
  -5   1  -6 3670.99 119.013   4
  -5   1  -6 3768.92 119.129   8
   7  -1   6 4432.57 141.446   8
  -7  -1  -6 4348.46 141.865   7
   7  -1   6 4472.10 141.662   3
   7  -1   6 4292.33 139.982   1
   7  -1   6 4485.08 141.836   7
  -7  -1  -6 4408.63 141.792   3
  -7  -1  -6 4354.74 141.898   8
   7   1   6 4438.59 141.593   3
   7   1   6 4281.53 141.057   4
  -7   1  -6 4462.12 141.614   7
  -7   1  -6 4541.21 141.310   4
   7   1   6 4419.29 141.829   8
   7   1   6 4278.81 141.758   7
  -7   1  -6 4372.80 141.869   8
  -7   1  -6 4440.57 141.499   3
   7   1   6 4577.09 141.761   1
   9  -1   6 4043.81 135.023   8
  -9  -1  -6 4267.21 134.819   5
  -9  -1  -6 4193.69 134.995   2
  -9  -1  -6 4145.08 137.185   8
  -9  -1  -6 4077.09 135.311   3
   9  -1   6 4325.48 134.073   5
  -9  -1  -6 4096.55 135.357   7
   9  -1   6 4168.21 135.242   3
   9  -1   6 4775.47 141.424   7
  -9   1  -6 4199.01 135.112   3
   9   1   6 4067.70 134.171   4
  -9   1  -6 4043.08 135.064   7
  -9   1  -6 4022.51 133.778   5
   9   1   6 4100.38 135.500   7
   9   1   6 4186.63 135.190   3
  -9   1  -6 4448.58 138.611   8
   9   1   6 4103.42 135.473   8
   9   1   6 4314.30 135.235   1
  -9   1  -6 4181.49 134.333   4
  11  -1   6 1742.44 61.1743   8
 -11  -1  -6 1774.42 60.6746   2
 -11  -1  -6 1792.77 61.4739   3
 -11  -1  -6 1782.79 61.4044   7
 -11  -1  -6 1809.64 61.6693   8
  11  -1   6 1841.03 61.5076   7
 -11  -1  -6 1829.33 60.8236   5
  11  -1   6 1864.85 61.5252   3
  11  -1   6 1904.76 60.2444   5
  11   1   6 1831.01 59.8042   4
 -11   1  -6 1868.46 59.9562   4
  11   1   6 1873.78 61.3711   7
 -11   1  -6 1907.16 61.1094   2
  11   1   6 1828.58 61.3492   3
 -11   1  -6 1854.30 61.8422   8
  11   1   6 1760.66 61.6386   8
 -11   1  -6 1776.64 61.1671   3
 -11   1  -6 1776.73 59.9159   5
 -11   1  -6 1852.06 61.4649   7
  11   1   6 1873.25 61.2008   1
  13  -1   6 1240.77 42.2061   3
 -13  -1  -6 1196.97 42.0851   7
  13  -1   6 1198.81 41.9848   7
 -13  -1  -6 1140.22 41.1484   5
 -13  -1  -6 1214.95 42.3588   8
 -13  -1  -6 1180.83 41.1709   2
  13  -1   6 1145.84 41.7989   8
 -13  -1  -6 1145.56 41.9971   3
 -13   1  -6 1190.99 39.7755   4
 -13   1  -6 1224.10 41.4376   2
  13   1   6 1178.97 42.4314   8
  13   1   6 1155.28 41.7284   3
 -13   1  -6 1232.95 41.9745   3
  13   1   6 1210.54 41.7847   7
 -13   1  -6 1207.32 42.4008   8
 -13   1  -6 1157.88 40.4093   5
  13   1   6 1176.37 39.6280   4
  13   1   6 1213.12 41.4743   1
 -13   1  -6 1181.48 41.8852   7
 -15  -1  -6 331.369 15.4084   5
 -15  -1  -6 342.171 16.3537   3
 -15  -1  -6 335.663 16.3359   7
  15  -1   6 344.953 16.3525   8
  15  -1   6 368.832 18.2316   3
 -15   1  -6 345.497 16.1943   3
 -15   1  -6 330.488 14.5644   5
 -15   1  -6 346.049 16.5125   7
  15   1   6 364.876 15.7326   1
  15   1   6 319.358 16.5772   8
 -15   1  -6 353.983 13.2934   4
  15   1   6 332.723 13.0558   4
  17  -1   6 1.80870 7.74137   8
 -17  -1  -6 -1.5209 4.48149   5
  17  -1   6 2.67461 4.00403   3
  17   1   6 -5.9073 4.44523   8
  17   1   6 -4.7239 3.75365   1
 -17   1  -6 3.49638 4.27944   7
 -17   1  -6 0.38640 3.88557   5
 -17   1  -6 1.42420 5.98084   3
  17   1   6 -3.7994 3.56291   7
  17   1   6 -0.5949 3.79249   3
  19  -1   6 2.61325 4.90599   8
 -19  -1  -6 -3.5360 5.14486   5
  19  -1   6 9.16585 4.65291   7
  19  -1   6 0.40999 4.16319   3
 -19  -1  -6 -2.5757 3.57840   2
 -19  -1  -6 -0.5787 5.40142   7
 -19  -1  -6 -1.6667 4.55184   3
 -19  -1  -6 1.76833 4.12901   8
 -19   1  -6 -1.3600 5.12472   3
 -19   1  -6 -0.4981 4.08305   2
 -19   1  -6 9.59732 5.32182   7
  19   1   6 -5.8936 3.94152   7
  19   1   6 -4.6208 4.05760   3
 -19   1  -6 3.38621 5.47042   5
  19   1   6 3.49592 5.54759   8
 -19   1  -6 9.81507 4.67252   8
 -21  -1  -6 187.765 14.8790   7
 -21  -1  -6 189.613 13.2858   5
  21  -1   6 176.552 14.2577   8
 -21  -1  -6 180.366 15.8810   3
 -21   1  -6 200.844 12.6686   5
 -21   1  -6 209.558 14.8794   7
  21   1   6 170.738 12.1907   1
  21   1   6 160.868 14.2387   3
  21   1   6 197.996 15.1645   8
 -21   1  -6 182.438 13.7761   3
 -23  -1  -6 324.214 17.9602   5
  23  -1   6 274.770 18.4729   8
 -23  -1  -6 296.070 18.3430   7
 -23  -1  -6 291.337 18.4108   3
 -23   1  -6 309.432 17.0862   5
  23   1   6 309.104 19.2047   8
 -23   1  -6 280.507 17.7717   3
  24  -2  -6 127.908 12.1276   8
 -24  -2   6 152.769 13.7410   5
 -24   2   6 159.839 13.4870   5
  24   2  -6 136.699 12.4776   2
  24   2  -6 140.597 13.5628   8
  22  -2  -6 851.434 35.1886   1
  22  -2  -6 837.454 33.0204   8
 -22  -2   6 865.622 33.3488   5
 -22  -2   6 840.299 32.8785   2
 -22   2   6 857.867 33.1072   5
  22   2  -6 806.204 33.2853   8
  22   2  -6 837.630 32.9346   2
  20  -2  -6 802.945 33.3018   1
  20  -2  -6 855.285 32.7243   7
 -20  -2   6 820.397 31.5934   5
 -20   2   6 824.592 29.4203   4
  20   2  -6 839.522 31.9180   2
 -20   2   6 801.000 31.5926   5
  20   2  -6 809.292 32.0424   8
 -18  -2   6 449.626 19.2200   2
  18  -2  -6 447.745 20.8032   1
  18  -2  -6 416.983 18.8188   8
 -18  -2   6 449.994 18.9952   5
 -18   2   6 450.837 19.3642   5
  18   2  -6 443.301 19.4566   2
 -18   2   6 458.976 17.7745   4
 -18   2   6 444.137 18.1778   3
  18   2  -6 425.747 19.1521   8
 -18   2   6 403.247 17.3089   8
 -16  -2   6 895.631 32.2418   2
 -16  -2   6 878.298 30.6349   3
  16  -2  -6 831.877 31.1103   3
 -16  -2   6 871.209 31.4087   5
  16  -2  -6 883.679 31.7083   8
 -16   2   6 888.872 30.9764   3
 -16   2   6 807.203 29.7180   8
  16   2  -6 880.208 32.1383   2
  16   2  -6 868.627 29.4166   7
  16   2  -6 843.644 31.7805   8
 -16   2   6 874.931 29.3773   8
 -16   2   6 888.001 31.9516   5
  16   2  -6 845.157 30.4250   3
 -16   2   6 885.458 31.0096   4
  14  -2  -6 270.866 12.2064   3
 -14  -2   6 280.326 12.2274   5
 -14  -2   6 273.437 11.4944   3
  14  -2  -6 264.723 12.3243   8
  14  -2  -6 279.273 14.1206   1
 -14  -2   6 256.339 12.8431   2
  14  -2  -6 255.129 10.8103   6
  14   2  -6 265.615 13.0068   2
 -14   2   6 271.629 12.3468   4
  14   2  -6 266.360 10.2764   7
 -14   2   6 282.606 10.6014   8
 -14   2   6 289.777 13.1408   5
 -14   2   6 251.451 10.8808   8
 -14   2   6 267.703 11.9708   3
  14   2  -6 275.759 12.6344   8
  14   2  -6 258.987 11.8591   4
  12  -2  -6 64.4693 5.42279   3
 -12  -2   6 63.3020 4.92466   3
 -12  -2   6 57.2877 6.03474   2
  12  -2  -6 56.7049 4.17070   6
  12  -2  -6 63.5396 5.76208   8
 -12  -2   6 64.1762 5.28824   5
  12  -2  -6 70.7525 7.31752   1
 -12   2   6 61.7506 4.08229   8
 -12   2   6 64.8888 6.47733   5
 -12   2   6 64.0349 4.61341   8
  12   2  -6 60.7619 4.86848   3
 -12   2   6 66.4182 6.17864   4
  12   2  -6 57.8480 5.33815   4
  12   2  -6 63.9700 3.74559   7
  12   2  -6 66.6726 5.69703   8
 -12   2   6 63.5731 5.60765   3
  12   2  -6 64.7188 6.52835   2
 -10  -2   6 130.134 6.58578   5
  10  -2  -6 122.783 8.39828   1
 -10  -2   6 127.017 7.86734   2
  10  -2  -6 131.368 5.86331   6
 -10  -2   6 131.128 6.45670   3
  10  -2  -6 130.810 7.14430   8
  10  -2  -6 132.873 7.07236   3
  10   2  -6 124.198 5.24520   7
  10   2  -6 125.962 5.19465   7
 -10   2   6 135.045 7.70422   5
 -10   2   6 136.030 5.93886   8
  10   2  -6 135.111 10.3664   6
  10   2  -6 123.235 7.94085   2
  10   2  -6 120.011 7.51126   4
 -10   2   6 153.889 7.47029   3
  10   2  -6 133.567 6.51452   3
 -10   2   6 135.420 6.38806   8
  10   2  -6 120.284 7.17605   8
 -10   2   6 125.444 7.75607   4
   8  -2  -6 1432.20 47.3453   1
   8  -2  -6 1403.81 45.9715   3
   8  -2  -6 1286.27 46.7249   8
  -8  -2   6 1398.28 45.2088   3
   8  -2  -6 1371.53 46.0344   3
  -8  -2   6 1404.11 46.8493   2
   8  -2  -6 1391.45 44.8522   6
  -8  -2   6 1354.81 45.7719   5
   8   2  -6 1383.42 44.0868   7
   8   2  -6 1401.11 47.6216   6
  -8   2   6 1355.75 44.8848   8
   8   2  -6 1350.77 46.7791   4
  -8   2   6 1363.21 46.8646   4
  -8   2   6 1418.59 47.6549   1
  -8   2   6 1434.13 45.2981   8
   8   2  -6 1355.73 45.8997   8
   8   2  -6 1394.04 46.9297   2
  -6  -2   6 37.7365 3.34751   3
  -6  -2   6 35.1498 2.81125   5
   6  -2  -6 42.0483 4.51800   3
  -6  -2   6 37.0259 3.34251   3
   6  -2  -6 38.4249 4.01411   3
   6  -2  -6 33.5396 3.87947   5
   6  -2  -6 40.0372 4.83368   1
   6  -2  -6 32.3710 3.82876   8
   6  -2  -6 37.1859 4.25806   8
  -6   2   6 39.7269 3.37303   8
   6   2  -6 31.6779 4.11520   4
  -6   2   6 37.0769 3.08892   6
  -6   2   6 36.7436 4.80802   1
   6   2  -6 39.1392 4.71963   2
   6   2  -6 35.7751 3.50259   8
   6   2  -6 42.8367 2.17792   7
  -6   2   6 48.7891 3.22730   8
   6   2  -6 35.2158 4.50922   6
  -6   2   6 41.4627 5.15241   4
  -4  -2   6 4306.93 139.992   3
   4  -2  -6 4324.72 140.804   3
   4  -2  -6 4620.90 141.521   8
   4  -2  -6 4195.57 141.011   5
  -4  -2   6 4571.40 140.039   3
   4  -2  -6 4215.44 141.459   1
   4  -2  -6 4439.48 138.909   2
   4  -2  -6 4514.37 140.800   3
   4   2  -6 4510.79 141.389   2
  -4   2   6 4456.26 140.125   8
   4   2  -6 4322.76 139.126   7
  -4   2   6 4280.69 139.949   6
  -4   2   6 4329.42 141.872   1
  -4   2   6 4325.17 141.718   4
  -4   2   6 4424.36 140.260   8
   4   2  -6 4559.24 141.781   6
   4   2  -6 4459.62 141.852   4
   2  -2  -6 2929.11 92.3828   2
   2  -2  -6 2903.25 93.9076   3
  -2  -2   6 2986.64 93.1582   3
  -2  -2   6 2898.69 93.1121   3
  -2  -2   6 2971.77 94.2608   6
  -2  -2   6 2765.52 92.6618   7
   2  -2  -6 3096.35 94.4086   8
   2  -2  -6 2814.17 94.3605   1
   2  -2  -6 2787.61 94.5738   7
   2   2  -6 3071.83 94.5994   6
   2   2  -6 2982.95 93.4368   8
  -2   2   6 2834.33 94.6847   1
   2   2  -6 2837.37 92.4697   1
  -2   2   6 2968.49 93.5341   8
   2   2  -6 2986.18 92.5199   7
  -2   2   6 2866.51 93.3738   8
   2   2  -6 2862.44 94.6861   4
  -2   2   6 2785.20 94.6125   4
  -2   2   6 2850.45 93.2391   6
  -2   2   6 2903.31 93.7975   3
   2   2  -6 2971.16 94.2826   2
  -2  -2  -6 478.685 18.7240   1
   2  -2   6 498.718 17.9936   7
  -2  -2  -6 512.157 18.7949   8
  -2  -2  -6 489.584 18.6088   3
  -2  -2  -6 492.256 17.4340   2
   2  -2   6 515.972 18.4992   6
  -2  -2  -6 470.287 18.8511   7
   2  -2   6 505.957 18.0393   3
   2   2   6 498.598 17.8116   2
  -2   2  -6 496.299 17.6241   7
   2   2   6 494.676 18.9856   1
   2   2   6 521.914 18.5264   3
   2   2   6 485.870 18.8905   4
   2   2   6 523.399 18.9663   7
  -2   2  -6 520.671 18.6287   6
   2   2   6 490.399 18.5092   8
  -2   2  -6 483.874 17.9630   3
  -2   2  -6 489.737 18.2536   8
  -2   2  -6 497.160 18.9170   4
   4  -2   6 1969.21 67.3066   8
  -4  -2  -6 2046.90 68.1496   3
   4  -2   6 2079.16 67.7389   7
   4  -2   6 2151.05 65.9780   5
  -4  -2  -6 2064.51 67.0752   2
  -4  -2  -6 2149.21 68.4219   8
  -4  -2  -6 1943.23 68.1700   7
   4  -2   6 2106.19 67.8308   6
  -4  -2  -6 2001.40 68.1868   1
   4  -2   6 2108.81 67.7474   3
   4   2   6 2101.77 67.9599   3
   4   2   6 2058.03 68.4890   1
   4   2   6 1991.10 67.4123   2
  -4   2  -6 2108.58 67.6164   3
   4   2   6 2081.51 68.2684   8
  -4   2  -6 2127.76 65.9190   5
  -4   2  -6 2082.80 68.3094   4
  -4   2  -6 2063.35 67.3374   7
  -4   2  -6 2116.98 68.1264   8
   4   2   6 2053.34 68.1715   4
   4   2   6 2012.64 68.0900   7
  -6  -2  -6 15.3138 3.64475   2
  -6  -2  -6 21.3698 4.92550   7
   6  -2   6 15.3091 3.48766   6
   6  -2   6 18.3135 3.87687   8
   6  -2   6 17.2900 4.40395   7
   6  -2   6 15.7495 2.44364   5
   6  -2   6 15.3647 1.72768   1
  -6  -2  -6 18.2411 3.74029   1
  -6  -2  -6 17.5672 4.29863   8
   6  -2   6 16.4772 4.95518   3
  -6  -2  -6 17.4379 4.52598   3
   6   2   6 19.5663 4.29923   1
   6   2   6 27.5698 4.20237   4
   6   2   6 11.3036 4.77798   3
  -6   2  -6 19.7605 4.22037   7
   6   2   6 22.2454 4.32939   2
  -6   2  -6 16.0917 3.26880   4
  -6   2  -6 15.7970 3.94333   8
   6   2   6 13.7121 3.04452   7
  -6   2  -6 17.3917 2.40513   5
   6   2   6 23.9198 4.75292   8
  -6   2  -6 12.5633 2.93669   3
  -8  -2  -6 -0.9300 2.53308   8
  -8  -2  -6 5.51289 3.12484   3
   8  -2   6 -0.7279 3.11053   7
   8  -2   6 -0.3401 2.47899   6
   8  -2   6 2.35457 2.47591   8
  -8  -2  -6 -2.1353 2.70958   1
  -8  -2  -6 4.10740 2.88700   7
   8  -2   6 4.14125 2.03344   5
   8  -2   6 2.26341 1.37741   1
  -8  -2  -6 -1.2540 2.24536   2
   8  -2   6 1.66966 2.41768   3
   8   2   6 -0.8742 2.46906   4
   8   2   6 1.64075 2.68041   1
   8   2   6 2.37278 2.84776   8
  -8   2  -6 3.80347 1.95913   5
  -8   2  -6 1.07317 2.65203   8
   8   2   6 2.90794 2.66504   3
  -8   2  -6 1.85329 2.63448   3
   8   2   6 7.57389 2.98455   2
   8   2   6 3.13308 2.34345   7
  -8   2  -6 2.88923 2.72435   7
  -8   2  -6 5.18589 2.64725   4
 -10  -2  -6 25.6417 5.45882   8
  10  -2   6 18.8010 5.15227   8
 -10  -2  -6 18.5599 4.51859   2
  10  -2   6 18.7697 4.06403   7
  10  -2   6 20.2215 3.57925   5
  10  -2   6 18.9640 4.92808   3
 -10  -2  -6 18.0913 4.40434   3
 -10  -2  -6 12.9447 4.08950   5
  10  -2   6 23.4164 4.11405   6
  10  -2   6 18.5398 3.10831   1
 -10  -2  -6 17.8860 4.08375   7
 -10   2  -6 20.1124 3.54302   4
  10   2   6 20.8939 4.25903   1
  10   2   6 23.1423 4.26833   4
 -10   2  -6 9.10406 3.44893   3
 -10   2  -6 20.1504 3.52329   5
  10   2   6 24.1608 4.84127   7
  10   2   6 21.6688 5.83463   8
  10   2   6 19.8451 3.96873   3
 -10   2  -6 21.5955 5.29004   7
 -10   2  -6 19.2663 4.20749   8
  10   2   6 23.0979 4.43760   2
 -12  -2  -6 1015.38 37.9580   7
 -12  -2  -6 1076.17 37.2830   2
 -12  -2  -6 1032.56 38.4125   3
 -12  -2  -6 1086.63 38.5305   8
  12  -2   6 1089.56 38.2481   7
 -12  -2  -6 1072.93 37.9887   5
  12  -2   6 1098.61 38.4055   3
  12  -2   6 1011.32 37.8114   8
  12  -2   6 1078.67 35.8795   1
 -12   2  -6 1065.09 37.9364   3
  12   2   6 1043.74 36.4340   4
  12   2   6 1145.56 38.4869   1
 -12   2  -6 1031.05 36.1717   5
 -12   2  -6 1092.91 38.7119   8
  12   2   6 1043.42 37.5661   7
  12   2   6 1099.87 38.1701   3
  12   2   6 1050.80 38.0147   2
 -12   2  -6 1036.78 37.6840   7
  12   2   6 1039.14 38.8882   8
 -12   2  -6 1083.67 36.7429   4
  14  -2   6 282.260 14.6446   3
  14  -2   6 274.225 14.4582   8
  14  -2   6 289.101 12.3465   1
 -14  -2  -6 305.097 15.4393   3
 -14  -2  -6 329.333 15.1436   7
  14  -2   6 291.826 14.6134   7
 -14  -2  -6 285.097 13.7700   2
 -14  -2  -6 288.691 14.7547   5
 -14   2  -6 313.552 18.5427   2
 -14   2  -6 294.882 14.6716   7
  14   2   6 276.653 15.2579   3
 -14   2  -6 293.279 14.6593   3
  14   2   6 292.069 13.9915   7
  14   2   6 290.872 14.6117   2
 -14   2  -6 293.902 12.7259   5
  14   2   6 278.568 14.4203   1
 -14   2  -6 300.400 12.7244   4
  14   2   6 278.928 15.3883   8
  14   2   6 301.327 12.3701   4
  16  -2   6 869.911 39.8304   8
 -16  -2  -6 802.139 31.3373   7
  16  -2   6 812.515 31.4471   3
  16  -2   6 797.197 28.9861   1
 -16   2  -6 851.578 31.4634   2
 -16   2  -6 787.653 29.1987   5
  16   2   6 768.120 27.9691   4
  16   2   6 802.078 31.3181   2
 -16   2  -6 797.549 34.6662   3
 -16   2  -6 814.876 31.2417   7
  16   2   6 790.523 31.1099   3
  16   2   6 820.021 30.6477   7
  16   2   6 816.988 30.9675   1
  16   2   6 786.809 32.2147   8
 -18  -2  -6 468.566 22.2129   3
 -18  -2  -6 483.381 22.0249   5
 -18  -2  -6 471.254 21.8789   7
  18  -2   6 490.258 22.2344   8
 -18  -2  -6 493.041 21.8029   8
  18  -2   6 497.755 22.2232   3
  18  -2   6 509.359 19.9129   1
 -18   2  -6 484.132 21.8094   3
  18   2   6 505.296 23.4231   7
 -18   2  -6 389.669 19.8494   2
  18   2   6 513.527 21.9442   3
 -18   2  -6 489.724 20.0312   5
  18   2   6 492.464 23.2838   8
 -20  -2  -6 280.855 17.2196   7
 -20  -2  -6 245.396 23.7291   3
  20  -2   6 302.234 15.0828   1
 -20  -2  -6 316.071 17.6060   5
  20  -2   6 312.117 17.6627   8
  20   2   6 298.334 18.4817   8
  20   2   6 310.451 17.2900   3
  20   2   6 295.458 15.8511   7
 -20   2  -6 294.780 16.6423   3
 -20   2  -6 300.467 16.1483   2
 -20   2  -6 302.192 15.2456   5
  20   2   6 314.179 16.7568   1
 -22  -2  -6 367.952 20.5689   7
 -22  -2  -6 360.961 20.4517   5
  22  -2   6 368.279 20.6783   8
 -22  -2  -6 346.559 20.8318   3
 -22   2  -6 410.994 20.6924   3
 -22   2  -6 364.829 18.3340   5
  22   2   6 382.470 21.7687   8
  23  -3  -6 15.0270 6.34211   8
  23  -3  -6 8.37952 7.40829   1
 -23  -3   6 12.2216 7.37415   5
  23   3  -6 13.6778 6.12710   8
 -23   3   6 15.3087 7.53348   5
  23   3  -6 13.7046 6.52451   2
  21  -3  -6 -0.7007 6.01266   1
  21  -3  -6 -2.2374 4.72747   8
 -21  -3   6 7.62559 6.34104   5
  21   3  -6 0.38115 5.47027   2
  21   3  -6 -1.6236 5.09712   8
 -21   3   6 0.49773 6.20571   5
  19  -3  -6 144.082 12.6419   1
 -19  -3   6 137.284 10.9669   2
  19  -3  -6 132.826 10.9565   8
 -19  -3   6 130.586 12.3087   5
 -19   3   6 140.862 10.0582   4
 -19   3   6 139.200 11.4218   5
  19   3  -6 151.764 12.0829   2
  19   3  -6 117.228 11.1471   8
 -17  -3   6 163.961 10.7964   5
  17  -3  -6 172.556 12.7736   1
  17  -3  -6 168.846 11.4774   8
 -17   3   6 173.651 10.9044   4
 -17   3   6 173.387 11.6202   5
  17   3  -6 189.186 12.3950   2
 -17   3   6 151.147 9.70018   8
  17   3  -6 143.916 11.1685   8
 -17   3   6 153.758 10.7247   3
  15  -3  -6 329.314 16.5456   1
  15  -3  -6 310.214 15.2187   8
 -15  -3   6 297.503 18.0583   2
 -15  -3   6 327.743 14.3457   3
  15  -3  -6 337.706 15.2552   3
 -15  -3   6 309.578 14.5994   5
 -15   3   6 332.342 13.7671   8
 -15   3   6 341.964 15.1203   3
  15   3  -6 340.182 21.2757   2
 -15   3   6 302.095 14.1507   8
 -15   3   6 321.463 15.4132   5
 -15   3   6 332.121 15.4333   4
  15   3  -6 298.524 15.5972   8
  13  -3  -6 337.298 16.1977   1
 -13  -3   6 369.933 16.2078   2
  13  -3  -6 330.120 14.8367   3
 -13  -3   6 344.419 14.3094   3
 -13  -3   6 317.910 14.0989   5
  13  -3  -6 345.538 15.2558   8
  13   3  -6 336.773 14.2324   3
  13   3  -6 315.139 14.9576   1
  13   3  -6 329.752 15.5906   8
 -13   3   6 307.470 14.2145   8
 -13   3   6 321.829 17.3935   3
  13   3  -6 340.137 15.9279   2
  13   3  -6 265.910 14.1190   4
 -13   3   6 340.065 13.7910   8
 -13   3   6 360.004 15.8697   4
 -13   3   6 333.828 15.2013   5
  11  -3  -6 548.524 22.0177   1
 -11  -3   6 541.243 21.6192   2
  11  -3  -6 553.644 21.0376   3
  11  -3  -6 523.981 20.9732   8
  11  -3  -6 558.646 21.1302   3
 -11  -3   6 542.596 20.2032   3
 -11  -3   6 519.769 19.9308   5
  11   3  -6 562.017 21.6607   8
 -11   3   6 504.306 20.5370   8
  11   3  -6 551.485 20.3428   3
  11   3  -6 532.707 21.8842   2
 -11   3   6 561.104 20.9766   3
  11   3  -6 488.712 20.9872   4
  11   3  -6 519.463 20.7547   1
 -11   3   6 543.558 20.1154   8
   9  -3  -6 383.357 16.7925   1
   9  -3  -6 379.621 15.8889   8
  -9  -3   6 398.378 14.7423   5
  -9  -3   6 378.411 15.2190   3
   9  -3  -6 379.823 15.9986   3
  -9  -3   6 389.633 16.6134   2
   9  -3  -6 378.436 15.8161   3
  -9  -3   6 393.283 15.0770   3
  -9   3   6 377.097 17.0852   1
  -9   3   6 370.820 15.7458   8
   9   3  -6 406.083 16.9320   2
   9   3  -6 419.941 15.6459   1
   9   3  -6 328.679 16.0201   4
   9   3  -6 354.413 15.9353   8
  -9   3   6 383.184 15.1106   8
  -7  -3   6 441.027 16.6173   3
   7  -3  -6 447.921 17.4720   8
  -7  -3   6 429.737 16.2307   5
   7  -3  -6 424.729 17.9835   1
   7  -3  -6 443.059 17.5627   3
  -7  -3   6 422.946 16.5492   3
   7  -3  -6 467.771 17.5550   3
   7   3  -6 419.204 17.3679   8
   7   3  -6 439.913 18.0258   2
  -7   3   6 425.244 16.6681   8
   7   3  -6 444.710 16.5641   1
  -7   3   6 426.046 17.3210   8
   7   3  -6 393.909 17.6210   4
  -7   3   6 434.292 18.5750   1
   5  -3  -6 44.7332 6.03631   1
   5  -3  -6 34.6715 5.52328   3
   5  -3  -6 55.2559 6.02017   8
  -5  -3   6 53.3011 3.55059   5
   5  -3  -6 46.6410 5.31479   3
[truncated: 330,304 more chars]
