# Supplementary material for: Crystal structure of 4-bromo­cinnamic anhydride
Source: Acta Crystallogr E Crystallogr Commun. 2025 Sep 5;81(Pt 10):932–7. doi: 10.1107/S2056989025007789 (PMC12498047; doi:10.1107/S2056989025007789)
Supplement: Supplementary file 2 [file e-81-00932-Isup2.hkl]

data_I                                                                          
_shelx_title ' 074LLR25.res in C2/c'                                            
_shelx_refln_list_code          4                                               
_shelx_F_calc_maximum      210.37                                               
_exptl_crystal_F_000       856.00                                               
_reflns_d_resolution_high  0.7700                                               
                                                                                
loop_                                                                           
 _space_group_symop_operation_xyz                                               
 'x, y, z'                                                                      
 '-x, y, -z+1/2'                                                                
 'x+1/2, y+1/2, z'                                                              
 '-x+1/2, y+1/2, -z+1/2'                                                        
 '-x, -y, -z'                                                                   
 'x, -y, z-1/2'                                                                 
 '-x+1/2, -y+1/2, -z'                                                           
 'x+1/2, -y+1/2, z-1/2'                                                         
                                                                                
_cell_length_a    20.6900                                                       
_cell_length_b     5.7029                                                       
_cell_length_c    13.5534                                                       
_cell_angle_alpha  90.000                                                       
_cell_angle_beta   93.392                                                       
_cell_angle_gamma  90.000                                                       
                                                                                
_shelx_F_squared_multiplier     1.000                                           
                                                                                
loop_                                                                           
 _refln_index_h                                                                 
 _refln_index_k                                                                 
 _refln_index_l                                                                 
 _refln_F_squared_calc                                                          
 _refln_F_squared_meas                                                          
 _refln_F_squared_sigma                                                         
 _refln_observed_status                                                         
   6   0   0        268.54        405.21        12.07 o                         
   8   0   0      11065.38      11019.54       144.55 o                         
  10   0   0        613.97        700.68        10.76 o                         
  12   0   0       1135.14       1148.22        16.08 o                         
  14   0   0       5667.02       5560.66        66.75 o                         
  16   0   0       6994.04       6980.21        83.42 o                         
  18   0   0      12979.33      13011.11       151.71 o                         
  20   0   0       8845.58       8964.90       128.44 o                         
  22   0   0       4550.80       4557.54        76.12 o                         
  24   0   0       2399.50       2479.43        48.26 o                         
  26   0   0       1167.50       1239.23        75.60 o                         
   1   1   0       1695.50       1766.18        14.82 o                         
   3   1   0       4417.26       4445.99        38.57 o                         
   7   1   0      13408.60      13073.49       164.21 o                         
  11   1   0      13662.38      13188.04        97.54 o                         
  13   1   0      13423.74      13285.08       111.40 o                         
  15   1   0       7303.07       7336.33        59.73 o                         
  17   1   0       1379.49       1403.21        16.54 o                         
  19   1   0        911.44        942.69        14.16 o                         
  21   1   0         75.39         74.46         5.99 o                         
  23   1   0       3238.04       3091.16        49.05 o                         
  25   1   0       2880.55       2833.86        47.09 o                         
   4   2   0       8289.98       8341.05        67.63 o                         
   6   2   0      14205.40      14604.38       129.91 o                         
   8   2   0        163.55        170.82         4.34 o                         
  10   2   0       1047.29       1142.61        11.58 o                         
  12   2   0        768.04        748.99         9.40 o                         
  14   2   0       1207.35       1177.38        13.41 o                         
  16   2   0       3325.84       3355.08        29.22 o                         
  18   2   0       5562.95       5652.48        48.42 o                         
  20   2   0       7379.55       7415.50        66.70 o                         
  22   2   0        274.66        285.77        13.34 o                         
  24   2   0       1633.03       1624.88        36.89 o                         
   1   3   0         56.64         84.30         4.26 o                         
   3   3   0        558.72        555.24         7.46 o                         
   5   3   0       5184.48       5169.04        43.86 o                         
   7   3   0       2916.09       2958.48        25.86 o                         
   9   3   0       2156.39       2217.96        19.37 o                         
  11   3   0       4351.44       4484.75        38.48 o                         
  13   3   0       1672.94       1648.35        16.82 o                         
  15   3   0       3758.66       3817.54        35.12 o                         
  17   3   0         96.27        106.35         6.63 o                         
  19   3   0         24.15         20.29         4.81 o                         
  21   3   0         49.51         57.38         8.47 o                         
  23   3   0          4.61         14.22        10.41 o                         
   0   4   0        298.03        321.01         9.03 o                         
   2   4   0        420.20        439.38         8.01 o                         
   4   4   0        740.16        841.25        11.16 o                         
   6   4   0        744.24        818.73        11.20 o                         
   8   4   0          5.19         14.41         3.59 o                         
  10   4   0        169.03        154.76         6.42 o                         
  12   4   0        474.46        479.88         9.83 o                         
  14   4   0         19.23         28.07         4.68 o                         
  16   4   0         82.88         96.61         6.58 o                         
  18   4   0         20.52         27.78         7.43 o                         
  20   4   0        279.95        287.36        18.68 o                         
  22   4   0         14.73         16.77        13.26 o                         
   1   5   0        258.96        258.19         7.82 o                         
   3   5   0         23.72         44.30         4.49 o                         
   5   5   0       1586.07       1573.19        18.60 o                         
   7   5   0        834.68        850.54        14.04 o                         
   9   5   0        219.71        194.76         8.16 o                         
  11   5   0         78.40         83.92         7.00 o                         
  13   5   0        467.94        448.35        12.20 o                         
  15   5   0         71.08         65.31         7.77 o                         
  17   5   0        254.87        228.71        17.28 o                         
  19   5   0          0.85        -13.16        13.16 o                         
   0   6   0       2678.52       2710.90        45.84 o                         
   2   6   0       1164.23       1212.32        20.16 o                         
   4   6   0       2844.88       2865.61        40.44 o                         
   6   6   0        670.36        709.87        14.77 o                         
   8   6   0         71.02         65.38         7.84 o                         
  10   6   0        200.61        197.24        12.57 o                         
  12   6   0        284.82        289.01        17.91 o                         
  14   6   0         29.62         29.06         9.92 o                         
   1   7   0         36.65         35.42        10.14 o                         
   3   7   0       1403.05       1454.32        28.94 o                         
   5   7   0        706.20        763.42        30.03 o                         
   7   7   0       1341.82       1429.83        37.93 o                         
 -25   1   1        696.14        736.80        24.83 o                         
 -23   1   1         14.03         19.32         6.17 o                         
 -21   1   1       1001.72       1037.99        17.26 o                         
 -19   1   1         39.98         38.69         4.55 o                         
 -17   1   1        404.67        375.70         8.58 o                         
 -15   1   1        143.17        135.13         4.99 o                         
 -13   1   1         76.41         74.48         3.70 o                         
 -11   1   1       2531.72       2506.86        20.52 o                         
  -9   1   1       4295.63       4347.57        33.32 o                         
  -7   1   1       6392.71       6275.67        51.06 o                         
   1   1   1        200.06        176.80         2.43 o                         
   3   1   1        997.26        989.89         8.75 o                         
   7   1   1       9785.44       9989.26        86.11 o                         
   9   1   1       2744.68       2714.13        23.23 o                         
  11   1   1       9337.56       9417.52        70.62 o                         
  13   1   1        933.05        897.88        10.99 o                         
  15   1   1       2638.95       2700.86        25.76 o                         
  17   1   1        358.84        363.90         8.25 o                         
  19   1   1        623.29        646.56        11.28 o                         
  21   1   1          8.03          1.85         4.90 o                         
  23   1   1         18.41         15.63         7.07 o                         
  25   1   1        460.97        459.32        22.23 o                         
 -24   2   1       1351.82       1344.34        32.32 o                         
 -22   2   1        940.34        971.93        21.16 o                         
 -20   2   1        767.91        814.08        13.56 o                         
 -18   2   1        843.51        847.26        11.76 o                         
 -16   2   1       7425.66       7491.36        61.49 o                         
 -14   2   1       9099.16       9014.52        70.47 o                         
 -12   2   1       5305.12       5268.50        43.54 o                         
 -10   2   1       3962.57       4182.30        34.82 o                         
  -8   2   1        997.69       1125.23        11.30 o                         
  -6   2   1       1133.29       1252.13        12.19 o                         
  -4   2   1       5501.40       5644.89        46.48 o                         
  -2   2   1       9836.41       9225.80        74.40 o                         
   4   2   1       5583.12       5224.33        40.63 o                         
   6   2   1       7120.09       6694.60        53.34 o                         
   8   2   1       9175.32       9389.78        72.23 o                         
  10   2   1      14407.33      15082.58       114.83 o                         
  12   2   1        233.10        270.53         6.02 o                         
  14   2   1        263.29        276.51         6.67 o                         
  16   2   1       3315.40       3254.39        27.96 o                         
  18   2   1       2173.86       2186.73        23.87 o                         
  20   2   1       4939.30       5003.16        45.00 o                         
  22   2   1        236.05        268.02        12.06 o                         
  24   2   1        588.60        609.33        20.54 o                         
 -23   3   1       1898.11       1839.71        35.57 o                         
 -21   3   1       1185.57       1143.50        26.99 o                         
 -19   3   1        622.58        605.94        12.69 o                         
 -17   3   1        103.17        116.17         6.48 o                         
 -15   3   1          7.33          9.18         3.54 o                         
 -13   3   1        748.13        724.24         9.84 o                         
 -11   3   1       9378.86       9276.39        74.44 o                         
  -9   3   1      19646.57      18871.87       147.37 o                         
  -7   3   1      16434.82      16214.21       130.86 o                         
  -3   3   1       8946.25       8849.46        68.29 o                         
  -1   3   1       7617.22       7441.69        59.53 o                         
   1   3   1        210.97        328.61         6.20 o                         
   3   3   1       2852.50       3286.42        27.19 o                         
   5   3   1       2135.57       2076.08        18.50 o                         
   7   3   1       3905.88       3872.38        32.27 o                         
   9   3   1      11436.06      11352.33        92.95 o                         
  11   3   1       9657.48       9241.62        72.38 o                         
  13   3   1      11965.98      11926.18        95.51 o                         
  15   3   1      15952.28      15770.25       129.51 o                         
  17   3   1        662.37        685.83        12.48 o                         
  19   3   1        833.45        866.31        17.49 o                         
  21   3   1         17.08         21.70         6.64 o                         
  23   3   1          0.72         -2.46         9.72 o                         
 -22   4   1        745.92        803.57        27.93 o                         
 -20   4   1       4257.91       4102.36        57.47 o                         
 -18   4   1       3985.28       3926.53        49.37 o                         
 -16   4   1       5249.79       5208.93        57.98 o                         
 -14   4   1       4746.50       4680.34        43.66 o                         
 -12   4   1       3167.29       3204.09        30.47 o                         
 -10   4   1      11050.05      10774.96        86.83 o                         
  -8   4   1        789.42        809.84        11.35 o                         
  -6   4   1        830.98        879.99        11.86 o                         
  -4   4   1       8905.63       9201.58        74.06 o                         
  -2   4   1       4007.52       3881.07        33.85 o                         
   0   4   1      17247.12      17342.49       136.02 o                         
   2   4   1      15736.62      15597.08       119.13 o                         
   4   4   1      18007.10      18298.38       143.56 o                         
   6   4   1       9045.54       8792.12        75.99 o                         
   8   4   1       6360.87       6592.25        56.85 o                         
  10   4   1       5081.49       5201.08        49.39 o                         
  12   4   1          3.56         12.80         3.46 o                         
  14   4   1        488.78        473.02        10.05 o                         
  16   4   1       1257.10       1215.01        18.37 o                         
  18   4   1       2930.21       2860.02        35.11 o                         
  20   4   1       3641.48       3532.34        48.17 o                         
  22   4   1       1272.14       1280.06        38.77 o                         
 -19   5   1         80.78         61.68        13.55 o                         
 -17   5   1          8.84          7.23         9.05 o                         
 -15   5   1        102.40         97.56         8.82 o                         
 -13   5   1       1593.35       1583.59        21.31 o                         
 -11   5   1       3715.65       3657.41        39.39 o                         
  -9   5   1       8544.48       8632.17        82.91 o                         
  -7   5   1       3408.66       3399.56        34.97 o                         
  -5   5   1      15363.63      15686.67       137.49 o                         
  -3   5   1       5644.21       5789.56        47.95 o                         
  -1   5   1       5352.64       5502.21        49.83 o                         
   1   5   1       1026.21       1032.68        16.05 o                         
   3   5   1        177.40        160.02         6.80 o                         
   5   5   1       1229.06       1232.05        14.93 o                         
   7   5   1       3557.63       3572.80        45.75 o                         
   9   5   1       3464.46       3485.90        42.18 o                         
  11   5   1       3834.18       3802.49        38.89 o                         
  13   5   1       6260.91       6157.70        62.09 o                         
  15   5   1       5508.75       5312.80        59.63 o                         
  17   5   1       1159.96       1147.78        25.81 o                         
  19   5   1        267.64        276.13        20.74 o                         
 -14   6   1       1719.95       1577.03        36.23 o                         
 -12   6   1        289.77        296.87        18.55 o                         
 -10   6   1       1464.77       1456.93        31.91 o                         
  -8   6   1         50.89         58.86         7.53 o                         
  -6   6   1         34.07         34.90         6.19 o                         
  -4   6   1       1092.05       1105.46        18.22 o                         
  -2   6   1       1318.94       1352.84        20.24 o                         
   0   6   1       8086.93       8105.12       107.35 o                         
   2   6   1       1209.60       1248.09        18.96 o                         
   4   6   1       5348.17       5457.94        67.06 o                         
   6   6   1       1872.84       1981.26        27.46 o                         
   8   6   1       2225.80       2186.46        30.67 o                         
  10   6   1        402.65        436.97        15.73 o                         
  12   6   1         17.11         28.60         9.40 o                         
  14   6   1         68.42         78.88        12.56 o                         
  -7   7   1        474.66        499.79        25.43 o                         
  -5   7   1       3023.46       3065.14        70.38 o                         
  -3   7   1        135.23        160.98        13.36 o                         
  -1   7   1        382.82        353.97        17.37 o                         
   1   7   1         10.98          7.25         8.90 o                         
   3   7   1        100.90        103.86        11.22 o                         
   5   7   1        181.12        199.64        15.12 o                         
   7   7   1         26.56         30.12        13.13 o                         
 -26   0   2        485.12        458.88        40.01 o                         
 -24   0   2        135.96        105.68        16.38 o                         
 -22   0   2        460.20        526.06        16.13 o                         
 -20   0   2        437.61        433.72        14.87 o                         
 -18   0   2       5675.53       5641.96        68.99 o                         
 -16   0   2      13145.04      13071.29       150.58 o                         
 -12   0   2       7314.99       7177.27        78.44 o                         
  -8   0   2       3089.68       3075.73        34.30 o                         
  -6   0   2       8391.24       8688.58       113.21 o                         
  -4   0   2       2121.05       2275.30        25.01 o                         
  -2   0   2         34.60         39.76         2.53 o                         
   0   0   2        540.19        562.42         7.40 o                         
  10   0   2      16931.93      16276.71       197.58 o                         
  12   0   2       5214.81       5218.54        59.17 o                         
  14   0   2        178.91        146.50         8.08 o                         
  16   0   2          2.89          0.57         4.74 o                         
  18   0   2        595.25        564.05        14.55 o                         
  20   0   2       2054.68       1966.82        32.82 o                         
  22   0   2       3031.65       3170.83        59.41 o                         
  24   0   2       2252.35       2213.99        55.11 o                         
  26   0   2       2392.64       2647.81        87.05 o                         
 -25   1   2       2191.06       2232.78        43.14 o                         
 -23   1   2       1893.80       1887.14        28.82 o                         
 -21   1   2       6417.09       6491.11        62.94 o                         
 -19   1   2       8945.76       8826.99        79.53 o                         
 -17   1   2       1399.63       1405.69        15.42 o                         
 -15   1   2       1209.90       1249.83        13.96 o                         
 -13   1   2        520.78        498.72         6.84 o                         
 -11   1   2       3830.61       3828.57        29.94 o                         
  -7   1   2      11953.47      11570.05        95.56 o                         
   7   1   2       4526.81       4726.31        39.38 o                         
  11   1   2      14528.29      14313.04       103.16 o                         
  13   1   2       6304.36       6006.22        48.20 o                         
  15   1   2      12242.08      11960.84        98.13 o                         
  17   1   2       5913.45       5877.09        51.25 o                         
  19   1   2       4549.57       4616.39        44.21 o                         
  21   1   2       1932.43       1960.49        24.09 o                         
  23   1   2       1226.82       1288.13        21.03 o                         
  25   1   2        313.80        377.96        22.30 o                         
 -24   2   2         21.73         24.11        12.20 o                         
 -22   2   2        116.84        115.27        12.24 o                         
 -20   2   2       1463.46       1474.92        19.62 o                         
 -18   2   2        604.00        617.88        10.29 o                         
 -16   2   2       8952.35       8946.30        72.43 o                         
 -14   2   2       8953.83       8793.79        70.76 o                         
 -12   2   2       8300.52       8199.94        67.86 o                         
 -10   2   2      15572.69      15883.23       131.90 o                         
  -8   2   2       2559.44       2515.75        20.44 o                         
  -6   2   2       2257.07       2350.91        19.02 o                         
  -4   2   2        816.97        957.98        10.45 o                         
  -2   2   2        665.62        663.62         6.96 o                         
   0   2   2       2656.90       2648.15        22.06 o                         
   4   2   2      16878.07      16361.92       365.61 o                         
   8   2   2       4093.35       3734.75        31.36 o                         
  10   2   2      33575.56      32782.00      1041.41 o                         
  12   2   2         43.74         50.98         3.42 o                         
  14   2   2        254.75        261.42         6.33 o                         
  16   2   2        371.29        370.77         8.16 o                         
  18   2   2         19.79         29.82         5.79 o                         
  20   2   2        528.59        521.42        11.51 o                         
  22   2   2       2152.72       2183.46        27.24 o                         
  24   2   2       1783.08       1838.47        35.94 o                         
 -23   3   2        574.65        574.11        23.12 o                         
 -21   3   2        334.98        362.37        24.96 o                         
 -19   3   2        113.29        120.03         7.45 o                         
 -17   3   2         26.58         37.87         4.72 o                         
 -15   3   2       2907.20       2982.25        29.40 o                         
 -13   3   2         99.53        111.10         4.76 o                         
 -11   3   2       2673.31       2656.32        24.20 o                         
  -9   3   2       5706.07       5715.98        47.13 o                         
  -7   3   2       1654.07       1641.46        15.93 o                         
  -5   3   2       4061.84       4171.19        33.96 o                         
  -3   3   2       3213.73       3267.74        26.97 o                         
  -1   3   2       8949.50       9357.65        74.33 o                         
   1   3   2       3045.76       3243.64        26.04 o                         
   3   3   2         38.06         78.02         3.42 o                         
   5   3   2        571.69        598.29         7.83 o                         
   7   3   2        271.43        296.85         6.28 o                         
   9   3   2         35.48         31.74         2.93 o                         
  11   3   2       1082.73       1108.99        12.44 o                         
  13   3   2       2291.80       2214.12        21.09 o                         
  15   3   2       5723.50       5694.96        50.29 o                         
  17   3   2        308.57        332.84         9.98 o                         
  19   3   2        821.70        835.29        15.09 o                         
  21   3   2         18.65         34.84         7.32 o                         
  23   3   2        220.27        225.49        16.26 o                         
 -22   4   2         99.11        103.75        14.44 o                         
 -20   4   2        135.18        131.29        12.89 o                         
 -18   4   2        149.68        142.38        10.90 o                         
 -16   4   2         39.74         39.07         6.23 o                         
 -14   4   2         27.01         25.35         4.33 o                         
 -12   4   2        265.64        264.67         8.45 o                         
 -10   4   2       1860.96       1819.91        20.33 o                         
  -8   4   2        378.56        384.02         7.66 o                         
  -6   4   2         99.79         86.54         5.42 o                         
  -4   4   2        124.50        125.13         5.53 o                         
  -2   4   2        592.96        703.53         9.73 o                         
   0   4   2        209.16        258.78         8.01 o                         
   2   4   2         31.02         40.62         3.82 o                         
   4   4   2         66.37         92.87         4.64 o                         
   6   4   2        158.55        163.71         5.92 o                         
   8   4   2        688.57        663.21         9.57 o                         
  10   4   2        390.85        397.61         9.30 o                         
  12   4   2          0.86          1.06         3.55 o                         
  14   4   2         26.26         26.56         4.69 o                         
  16   4   2          1.43          4.56         4.68 o                         
  18   4   2          4.83          5.98         6.73 o                         
  20   4   2        216.13        181.74        15.71 o                         
  22   4   2          6.21          7.15        10.22 o                         
 -19   5   2        417.07        390.44        25.11 o                         
 -17   5   2        161.64        149.70        11.85 o                         
 -15   5   2         45.79         41.53         7.71 o                         
 -13   5   2         18.84         30.01         6.53 o                         
 -11   5   2          0.74         -1.51         4.62 o                         
  -9   5   2       1170.12       1179.86        19.11 o                         
  -7   5   2        452.82        423.75        11.76 o                         
  -5   5   2         24.72         35.63         4.79 o                         
  -3   5   2        524.11        537.45        11.23 o                         
  -1   5   2       2346.98       2335.83        24.01 o                         
   1   5   2        849.62        872.53        11.24 o                         
   3   5   2        207.14        232.35         7.29 o                         
   5   5   2        149.01        139.52         7.24 o                         
   7   5   2        202.43        176.90         8.50 o                         
   9   5   2        303.52        276.02        11.63 o                         
  11   5   2        567.11        565.03        12.65 o                         
  13   5   2        446.33        467.67        11.42 o                         
  15   5   2         77.66         97.12         8.87 o                         
  17   5   2        135.91        131.32        13.00 o                         
  19   5   2         44.67         14.94        11.53 o                         
 -14   6   2       2141.14       2050.12        42.10 o                         
 -12   6   2       1328.78       1339.32        29.92 o                         
 -10   6   2       1110.44       1040.22        27.79 o                         
  -8   6   2        681.21        674.76        17.49 o                         
  -6   6   2        629.62        615.76        15.86 o                         
  -4   6   2         14.15          6.34         5.36 o                         
  -2   6   2        385.71        374.67        11.03 o                         
   0   6   2        649.98        646.37        15.69 o                         
   2   6   2        479.43        531.24        12.40 o                         
   4   6   2       1959.26       1996.52        30.19 o                         
   6   6   2       1770.68       1805.55        34.50 o                         
   8   6   2       2793.75       2724.21        38.81 o                         
  10   6   2        862.29        846.25        21.73 o                         
  12   6   2        497.09        493.04        22.99 o                         
  14   6   2          8.60        -10.07        12.00 o                         
  -7   7   2       2064.04       2132.22        52.81 o                         
  -5   7   2       2411.18       2325.54        60.76 o                         
  -3   7   2       1439.78       1492.39        38.22 o                         
  -1   7   2       1521.47       1615.78        36.21 o                         
   1   7   2       1511.88       1596.10        33.28 o                         
   3   7   2        351.16        367.67        20.01 o                         
   5   7   2        328.87        362.00        20.71 o                         
   7   7   2        248.38        213.27        18.26 o                         
 -25   1   3         19.40         26.00        11.67 o                         
 -23   1   3        651.93        634.88        18.72 o                         
 -21   1   3        973.24       1050.40        17.12 o                         
 -19   1   3       1700.36       1747.45        18.19 o                         
 -17   1   3       1072.87       1095.34        12.54 o                         
 -15   1   3         13.07         21.05         2.68 o                         
 -13   1   3        605.49        608.41         7.80 o                         
 -11   1   3        378.07        453.31         5.75 o                         
  -9   1   3       1726.20       2116.44        16.28 o                         
  -7   1   3       5468.02       5683.85        40.43 o                         
  -5   1   3       9575.65       9896.32        76.85 o                         
  -3   1   3       4565.54       4488.12        34.45 o                         
  -1   1   3       8688.47       8882.60        94.62 o                         
   1   1   3       6647.06       6676.87        46.87 o                         
   3   1   3       1546.26       1452.57        11.55 o                         
   5   1   3       1518.04       1513.92        12.38 o                         
   7   1   3        213.16        270.62         4.48 o                         
   9   1   3       3048.66       3281.31        24.92 o                         
  11   1   3       2194.11       2274.60        18.44 o                         
  13   1   3         37.14         59.06         3.38 o                         
  15   1   3       2727.06       2739.90        24.55 o                         
  17   1   3        676.26        658.60        11.30 o                         
  19   1   3       2002.53       2082.95        25.61 o                         
  21   1   3        340.35        341.20        12.27 o                         
  23   1   3        246.65        263.68        12.26 o                         
  25   1   3        126.40        146.48        14.79 o                         
 -24   2   3        921.92        909.83        26.70 o                         
 -22   2   3         27.29         14.04         7.91 o                         
 -20   2   3         22.86         25.92         5.89 o                         
 -18   2   3       1593.89       1640.02        19.63 o                         
 -16   2   3        383.34        373.09         7.08 o                         
 -14   2   3       4079.84       4009.42        36.24 o                         
 -12   2   3       6144.12       6058.19        49.23 o                         
 -10   2   3      19889.57      19725.34       148.66 o                         
  -8   2   3       5442.21       5220.61        38.96 o                         
  -6   2   3      12095.36      12386.18        99.87 o                         
  -4   2   3       5523.78       5865.52        48.39 o                         
  -2   2   3        521.48        526.10         6.48 o                         
   0   2   3          8.89         10.15         1.80 o                         
   2   2   3       6609.40       6553.59        49.14 o                         
   4   2   3      14295.91      14491.13       124.14 o                         
   6   2   3      16137.52      15907.04       127.62 o                         
   8   2   3       1835.91       1556.88        14.96 o                         
  10   2   3       3276.28       3035.45        28.47 o                         
  12   2   3       7182.18       7119.14        56.65 o                         
  14   2   3      10587.04      10633.42        78.70 o                         
  16   2   3        471.23        487.75         9.05 o                         
  18   2   3          3.69          8.64         4.82 o                         
  20   2   3        214.64        189.47         8.11 o                         
  22   2   3        623.91        618.93        14.08 o                         
  24   2   3       1095.63       1098.35        24.32 o                         
 -23   3   3       2090.45       2070.16        41.68 o                         
 -21   3   3       2612.12       2660.70        43.51 o                         
 -19   3   3       6231.97       6250.39        61.69 o                         
 -17   3   3       2787.76       2747.58        30.53 o                         
 -15   3   3       7708.94       7763.67        65.79 o                         
 -13   3   3        100.30        106.68         4.95 o                         
 -11   3   3       1924.09       1796.74        17.56 o                         
  -9   3   3       1451.72       1436.97        14.83 o                         
  -7   3   3       2128.80       2060.18        20.50 o                         
  -5   3   3      14877.37      14246.39       119.11 o                         
  -3   3   3      16661.21      16428.03       128.13 o                         
  -1   3   3      30171.29      27987.28       896.58 o                         
   1   3   3      24848.74      24518.08       350.01 o                         
   3   3   3       6056.72       5696.85        43.91 o                         
   5   3   3       5773.76       5542.05        45.50 o                         
   7   3   3       1438.51       1505.87        14.27 o                         
   9   3   3          1.27         10.26         2.73 o                         
  11   3   3       1334.41       1335.09        14.26 o                         
  13   3   3       2817.92       2689.21        24.84 o                         
  15   3   3       1348.52       1368.03        19.03 o                         
  17   3   3       6367.52       6239.32        60.97 o                         
  19   3   3       6824.03       6547.92        56.48 o                         
  21   3   3       1864.84       1852.97        29.13 o                         
  23   3   3        833.71        864.08        23.38 o                         
 -22   4   3        212.57        206.85        19.49 o                         
 -20   4   3         91.41         73.09        10.93 o                         
 -18   4   3        616.64        599.22        19.17 o                         
 -16   4   3       4000.09       3955.75        42.00 o                         
 -14   4   3       8092.19       7750.56        73.97 o                         
 -12   4   3       8040.03       7899.02        74.59 o                         
 -10   4   3       8327.31       8154.00        73.92 o                         
  -8   4   3       5755.19       5682.72        52.85 o                         
  -6   4   3      15409.92      15246.16       133.03 o                         
  -4   4   3       7328.40       7492.27        62.93 o                         
  -2   4   3         73.40         78.67         4.17 o                         
   0   4   3        343.05        345.27         6.41 o                         
   2   4   3       4082.03       4100.60        34.41 o                         
   4   4   3       5332.01       5477.92        44.59 o                         
   6   4   3      15060.03      14964.07       115.02 o                         
   8   4   3       9815.84       9499.97        77.23 o                         
  10   4   3      12680.22      12231.79       122.40 o                         
  12   4   3       2810.39       2926.32        31.04 o                         
  14   4   3       3651.04       3608.64        36.71 o                         
  16   4   3        395.56        428.75        11.53 o                         
  18   4   3        551.04        570.61        15.58 o                         
  20   4   3         49.32         34.02         9.89 o                         
 -19   5   3       2682.52       2545.85        74.11 o                         
 -17   5   3       2734.09       2578.26        49.27 o                         
 -15   5   3       2074.41       2017.31        39.39 o                         
 -13   5   3        798.92        784.75        17.44 o                         
 -11   5   3        240.00        247.73        11.14 o                         
  -9   5   3        852.79        819.21        15.37 o                         
  -7   5   3       2776.98       2805.03        34.55 o                         
  -5   5   3       1994.84       2072.64        22.93 o                         
  -3   5   3       5348.40       5482.35        48.33 o                         
  -1   5   3      14027.98      14618.71       116.58 o                         
   1   5   3      12721.07      13023.16       104.36 o                         
   3   5   3       5259.98       5251.11        48.39 o                         
   5   5   3       5757.34       5722.53        54.62 o                         
   7   5   3        111.77         84.81         6.55 o                         
   9   5   3         29.54         41.81         4.83 o                         
  11   5   3       1836.85       1767.78        22.96 o                         
  13   5   3        307.52        318.11        11.32 o                         
  15   5   3       2217.05       2121.89        35.79 o                         
  17   5   3       2157.00       2109.23        43.35 o                         
 -14   6   3       2774.87       2691.35        51.88 o                         
 -12   6   3        956.16        957.20        28.17 o                         
 -10   6   3       3077.42       3012.98        42.64 o                         
  -8   6   3       1373.51       1354.20        27.80 o                         
  -6   6   3       2092.04       2157.20        32.41 o                         
  -4   6   3        391.10        406.42        12.71 o                         
  -2   6   3        120.13        124.28         7.48 o                         
   0   6   3        723.15        736.70        14.41 o                         
   2   6   3       1422.92       1389.15        18.51 o                         
   4   6   3       3660.67       3695.04        55.60 o                         
   6   6   3       3109.54       3187.84        48.92 o                         
   8   6   3       2187.14       2209.14        38.03 o                         
  10   6   3       2360.47       2380.66        46.10 o                         
  12   6   3       1076.62       1038.87        29.23 o                         
  14   6   3        557.97        559.46        29.31 o                         
  -7   7   3        108.24        126.34        17.40 o                         
  -5   7   3        246.85        240.86        20.00 o                         
  -3   7   3        707.93        660.73        22.76 o                         
  -1   7   3       1545.43       1580.11        41.80 o                         
   1   7   3        533.92        562.21        22.30 o                         
   3   7   3        414.26        458.64        27.69 o                         
   5   7   3        980.45       1029.75        38.16 o                         
   7   7   3          7.24          7.90        12.43 o                         
 -26   0   4       4183.06       4396.19       301.08 o                         
 -24   0   4       3389.85       3401.97        68.80 o                         
 -22   0   4       1988.42       2077.37        48.07 o                         
 -20   0   4        924.39        909.13        18.97 o                         
 -18   0   4          7.40          9.63         4.73 o                         
 -16   0   4         13.20         22.84         4.69 o                         
 -14   0   4       2726.77       2559.67        30.58 o                         
 -12   0   4      14242.07      13964.55       141.51 o                         
  -8   0   4      20188.79      19880.39       447.75 o                         
   2   0   4       8117.80       8272.13        94.58 o                         
   4   0   4         29.29         41.64         3.75 o                         
   8   0   4      12016.63      11963.94       122.03 o                         
  10   0   4      18664.72      18202.85       194.41 o                         
  12   0   4      21019.34      20293.41       246.81 o                         
  14   0   4      19564.80      19387.90       221.56 o                         
  16   0   4       6075.81       6132.96        75.44 o                         
  18   0   4         95.53        103.62        12.79 o                         
  20   0   4        917.67       1013.52        32.87 o                         
  22   0   4         57.52         50.28         8.81 o                         
  24   0   4         58.48         49.70        16.83 o                         
 -25   1   4        145.41        175.34        16.88 o                         
 -23   1   4       1064.41       1125.04        25.10 o                         
 -21   1   4       4185.87       4255.48        53.52 o                         
 -19   1   4       6947.96       7076.15        58.51 o                         
 -17   1   4       8568.61       8606.18        69.47 o                         
 -15   1   4      14116.15      13797.43        99.83 o                         
 -13   1   4       6298.84       6256.39        47.62 o                         
 -11   1   4       8697.27       8753.05        62.20 o                         
  -9   1   4       3608.50       3937.86        28.78 o                         
  -7   1   4       3218.96       3409.71        25.42 o                         
  -5   1   4       2330.79       2385.35        16.96 o                         
   3   1   4      14600.37      13985.93       319.94 o                         
   7   1   4       6390.54       6249.09        48.69 o                         
   9   1   4      21965.65      22706.83       324.75 o                         
  11   1   4         19.81         31.25         2.73 o                         
  13   1   4       1926.72       2115.24        19.09 o                         
  15   1   4       2259.98       2178.76        19.39 o                         
  17   1   4       3571.86       3632.75        33.17 o                         
  19   1   4       4487.11       4465.64        44.93 o                         
  21   1   4       3100.63       3165.31        33.21 o                         
  23   1   4       1595.70       1673.70        30.20 o                         
  25   1   4       1293.67       1349.32        36.68 o                         
 -24   2   4       1877.65       1922.19        39.19 o                         
 -22   2   4        318.89        315.71        16.18 o                         
 -20   2   4       1587.71       1574.40        26.60 o                         
 -18   2   4         62.58         68.76         4.64 o                         
 -16   2   4        390.40        388.96         8.76 o                         
 -14   2   4       1915.77       1952.98        17.40 o                         
 -12   2   4       6394.73       6259.17        48.08 o                         
 -10   2   4       3454.18       3158.24        27.00 o                         
  -8   2   4      18337.93      18198.07       141.41 o                         
  -6   2   4      24601.27      24820.32       479.00 o                         
  -2   2   4         70.23         80.70         2.86 o                         
   0   2   4       2998.78       2893.00        24.00 o                         
   2   2   4        852.00        909.00         8.74 o                         
   4   2   4         17.36         44.50         2.64 o                         
   6   2   4       7039.08       7055.31        52.08 o                         
   8   2   4       6738.88       6898.31        52.68 o                         
  10   2   4       8494.67       8287.71        63.13 o                         
  12   2   4       4514.86       4430.26        34.91 o                         
  14   2   4      13472.96      13385.68        98.18 o                         
  16   2   4       1229.68       1237.71        15.19 o                         
  18   2   4       1108.18       1103.27        17.67 o                         
  20   2   4         75.50         97.58         6.70 o                         
  22   2   4         61.55         54.45         7.19 o                         
  24   2   4         82.92         84.76        12.61 o                         
 -23   3   4        613.93        638.62        23.87 o                         
 -21   3   4        622.06        607.84        22.27 o                         
 -19   3   4       1924.91       1927.65        26.44 o                         
 -17   3   4        384.42        431.82        10.68 o                         
 -15   3   4       1348.02       1344.46        15.37 o                         
 -13   3   4         56.21         71.21         5.33 o                         
 -11   3   4       5533.84       5583.45        49.79 o                         
  -9   3   4        118.80        107.43         5.57 o                         
  -7   3   4        239.08        235.51         6.10 o                         
  -5   3   4       1144.68       1159.38        14.21 o                         
  -3   3   4       2111.49       2119.24        20.62 o                         
  -1   3   4       6722.79       6840.15        50.85 o                         
   1   3   4       5608.77       5803.41        44.64 o                         
   3   3   4       2922.33       3025.87        25.91 o                         
   5   3   4       3507.77       3573.63        31.56 o                         
   7   3   4        340.58        333.16         6.24 o                         
   9   3   4        435.22        473.95         7.57 o                         
  11   3   4         43.10         50.75         3.81 o                         
  13   3   4         67.80         62.64         4.53 o                         
  15   3   4        183.15        176.20         8.65 o                         
  17   3   4       2875.00       2788.48        30.29 o                         
  19   3   4       2158.16       1980.66        26.74 o                         
  21   3   4        388.90        409.00        14.94 o                         
  23   3   4         28.55         39.28        10.86 o                         
 -22   4   4         30.11         26.09        14.07 o                         
 -20   4   4         27.81         29.62         9.91 o                         
 -18   4   4        264.66        272.40        15.34 o                         
 -16   4   4        145.71        140.33         8.93 o                         
 -14   4   4        699.23        660.82        14.47 o                         
 -12   4   4         96.88         99.65         6.74 o                         
 -10   4   4        111.40        121.79         6.33 o                         
  -8   4   4        793.54        778.70        11.88 o                         
  -6   4   4       5336.50       5357.29        54.33 o                         
  -4   4   4         19.52         31.95         4.01 o                         
  -2   4   4          7.93         20.12         4.73 o                         
   0   4   4         82.38         84.27         4.97 o                         
   2   4   4        112.81        127.74         5.19 o                         
   4   4   4        205.01        200.42         6.08 o                         
   6   4   4         19.73         29.47         3.43 o                         
   8   4   4          1.41         13.78         4.07 o                         
  10   4   4        159.50        145.40         7.33 o                         
  12   4   4        860.24        774.34        13.64 o                         
  14   4   4          2.45          4.78         4.63 o                         
  16   4   4         57.03         58.08         5.79 o                         
  18   4   4          7.68          8.47         7.02 o                         
  20   4   4        537.67        508.31        21.77 o                         
 -19   5   4         30.46         25.74        13.90 o                         
 -17   5   4        362.78        391.42        20.64 o                         
 -15   5   4        800.85        819.16        22.30 o                         
 -13   5   4        334.57        344.69        15.17 o                         
 -11   5   4          6.83         13.39         5.38 o                         
  -9   5   4        184.73        180.60        10.25 o                         
  -7   5   4        443.42        466.65        12.00 o                         
  -5   5   4        999.95       1012.47        19.12 o                         
  -3   5   4        778.30        794.20        12.36 o                         
  -1   5   4         66.30         77.13         6.15 o                         
   1   5   4        305.55        316.84         8.51 o                         
   3   5   4       1491.69       1470.91        17.26 o                         
   5   5   4       1542.56       1531.73        19.81 o                         
   7   5   4         78.75        108.36         6.76 o                         
   9   5   4         25.13         35.43         5.42 o                         
  11   5   4        143.83        134.59         7.83 o                         
  13   5   4          3.64          8.33         6.79 o                         
  15   5   4        183.25        175.91        16.30 o                         
  17   5   4         76.78         58.18        13.29 o                         
 -14   6   4        484.61        511.27        24.74 o                         
 -12   6   4         44.38         42.52        11.50 o                         
 -10   6   4       1973.92       1942.64        33.94 o                         
  -8   6   4       1255.50       1257.35        25.42 o                         
  -6   6   4       3158.41       3176.73        44.92 o                         
  -4   6   4       1731.06       1757.57        44.51 o                         
  -2   6   4       1593.65       1618.39        25.27 o                         
   0   6   4         15.47         20.30         6.04 o                         
   2   6   4        104.17         92.72         7.73 o                         
   4   6   4         16.44         34.62         7.04 o                         
   6   6   4        138.67        185.04        10.57 o                         
   8   6   4       1075.78       1110.84        32.22 o                         
  10   6   4       1331.58       1346.88        30.69 o                         
  12   6   4       1017.41        973.59        31.29 o                         
  14   6   4        462.55        478.26        31.70 o                         
  -5   7   4        337.00        347.26        23.69 o                         
  -3   7   4       1327.14       1293.06        32.48 o                         
  -1   7   4       1998.35       1912.07        38.36 o                         
   1   7   4       2381.06       2451.88        71.31 o                         
   3   7   4       2124.68       2244.33        48.99 o                         
   5   7   4        674.92        759.01        27.30 o                         
 -25   1   5          6.43          0.96        10.06 o                         
 -23   1   5         98.26        114.25        12.62 o                         
 -21   1   5          4.11          1.13         6.44 o                         
 -19   1   5       1087.89       1104.23        15.18 o                         
 -17   1   5        576.59        592.08         8.11 o                         
 -15   1   5       3690.92       3777.38        30.19 o                         
 -13   1   5       1443.61       1437.10        13.42 o                         
 -11   1   5        679.29        648.70         6.95 o                         
  -9   1   5        968.49        969.01         9.29 o                         
  -7   1   5       1424.75       1582.48        13.15 o                         
  -5   1   5       8819.90      10176.60        69.64 o                         
  -3   1   5       5917.16       6405.76        48.97 o                         
  -1   1   5       3651.17       3735.18        27.03 o                         
   1   1   5       6012.51       5956.01        46.44 o                         
   3   1   5       1115.39       1084.57         9.76 o                         
   5   1   5       2136.42       2016.42        16.32 o                         
   7   1   5       5498.58       5633.97        44.40 o                         
   9   1   5       2142.57       2132.60        18.37 o                         
  11   1   5        908.58        927.24         9.94 o                         
  13   1   5         25.45         38.44         3.30 o                         
  15   1   5         16.28         16.58         3.25 o                         
  17   1   5         32.99         47.33         5.86 o                         
  19   1   5         54.10         61.29         6.26 o                         
  21   1   5        462.86        434.11        12.89 o                         
  23   1   5       1060.03       1074.76        26.88 o                         
  25   1   5        159.00        185.17        20.86 o                         
 -24   2   5       3454.63       3423.07        57.99 o                         
 -22   2   5        785.78        795.38        21.60 o                         
 -20   2   5       1856.24       1872.07        31.00 o                         
 -18   2   5        352.47        384.17         9.23 o                         
 -16   2   5       1361.13       1365.25        14.97 o                         
 -14   2   5        218.13        207.21         5.12 o                         
 -12   2   5        179.77        181.80         4.84 o                         
 -10   2   5       3606.82       3504.10        29.73 o                         
  -8   2   5       6889.23       6778.14        54.48 o                         
  -6   2   5      15357.59      15722.60       126.14 o                         
  -4   2   5       7047.60       6496.08        51.86 o                         
  -2   2   5      17532.65      17781.15       137.59 o                         
   0   2   5      12815.36      13013.59        98.56 o                         
   2   2   5       2027.51       2059.36        18.13 o                         
   4   2   5        320.94        367.40         4.89 o                         
   6   2   5        215.49        217.46         4.21 o                         
   8   2   5       3465.79       3567.22        28.22 o                         
  10   2   5       3219.68       3153.93        25.03 o                         
  12   2   5       4145.86       4000.84        32.09 o                         
  14   2   5       1207.24       1171.94        13.75 o                         
  16   2   5       5179.73       5120.02        51.30 o                         
  18   2   5       2455.88       2477.24        30.66 o                         
  20   2   5       1385.47       1415.83        19.41 o                         
  22   2   5          5.04         20.87         9.34 o                         
  24   2   5        144.75        150.16        14.08 o                         
 -23   3   5        140.03        160.05        16.34 o                         
 -21   3   5        446.45        473.36        20.72 o                         
 -19   3   5       3118.74       3114.00        41.39 o                         
 -17   3   5       3627.01       3724.04        43.08 o                         
 -15   3   5       6678.84       6615.56        59.48 o                         
 -13   3   5       7021.98       6870.88        60.61 o                         
 -11   3   5      14946.38      14848.32       129.17 o                         
  -9   3   5       2825.83       2803.26        27.02 o                         
  -7   3   5       3841.31       3759.80        34.61 o                         
  -5   3   5          1.38         18.76         4.25 o                         
  -3   3   5        822.78        812.05         9.57 o                         
  -1   3   5       5200.52       4937.31        39.48 o                         
   1   3   5       6629.41       6303.85        51.00 o                         
   3   3   5      17933.15      18078.47       137.27 o                         
   5   3   5      18152.02      17721.67       138.62 o                         
   7   3   5       9283.75       9073.55        70.91 o                         
   9   3   5       7131.61       7130.34        55.37 o                         
  11   3   5       3233.22       3240.03        29.69 o                         
  13   3   5        279.10        275.44         7.32 o                         
  15   3   5         15.54         23.48         4.96 o                         
  17   3   5       1516.41       1399.00        16.71 o                         
  19   3   5         23.34         31.52         6.65 o                         
  21   3   5       2486.41       2315.97        39.25 o                         
 -20   4   5       2883.88       2879.48        47.05 o                         
 -18   4   5       1087.95       1067.41        23.36 o                         
 -16   4   5       1016.69        991.18        22.90 o                         
 -14   4   5          5.21          9.63         5.20 o                         
 -12   4   5       1807.44       1763.90        23.53 o                         
 -10   4   5       2720.29       2675.01        29.47 o                         
  -8   4   5      14397.54      14156.39       140.09 o                         
  -6   4   5      10268.59      10205.10        94.04 o                         
  -4   4   5      14596.24      14437.74       130.96 o                         
  -2   4   5       5886.27       5923.76        48.08 o                         
   0   4   5      12962.30      13031.65        93.04 o                         
   2   4   5       1359.94       1394.40        13.97 o                         
   4   4   5       2758.86       2960.09        26.23 o                         
   6   4   5        434.43        448.17         8.27 o                         
   8   4   5       1816.87       1850.15        21.57 o                         
  10   4   5       4458.67       4408.93        46.33 o                         
  12   4   5       7182.99       6855.36        71.97 o                         
  14   4   5       6054.01       5866.13        70.54 o                         
  16   4   5       2727.67       2781.96        30.83 o                         
  18   4   5       1220.99       1248.39        24.93 o                         
  20   4   5        479.41        512.37        22.55 o                         
 -17   5   5       2409.50       2321.42        44.45 o                         
 -15   5   5       3276.98       3295.39        52.89 o                         
 -13   5   5       6421.15       6209.76        75.89 o                         
 -11   5   5       5951.16       5791.42        68.80 o                         
  -9   5   5       5428.38       5391.93        78.08 o                         
  -7   5   5        670.90        688.48        13.63 o                         
  -5   5   5        306.85        349.16        11.02 o                         
  -3   5   5       3580.18       3648.04        57.30 o                         
  -1   5   5        126.81        163.53         7.86 o                         
   1   5   5       6465.03       6647.65        61.54 o                         
   3   5   5       5001.96       5195.06        51.56 o                         
   5   5   5      10368.26      10317.94        89.72 o                         
   7   5   5       5322.57       5170.45        55.46 o                         
   9   5   5       6478.28       6321.28        71.56 o                         
  11   5   5        571.30        648.91        13.99 o                         
  13   5   5        206.76        253.64        16.12 o                         
  15   5   5         88.53         77.50        12.98 o                         
  17   5   5        267.99        300.32        24.26 o                         
 -14   6   5         80.51         62.06        14.99 o                         
 -12   6   5       2194.76       2083.07        41.45 o                         
 -10   6   5       1421.79       1425.90        32.58 o                         
  -8   6   5       2037.05       2008.95        39.16 o                         
  -6   6   5       2469.34       2404.95        39.45 o                         
  -4   6   5       4060.32       4176.66        57.36 o                         
  -2   6   5       1266.55       1313.10        28.15 o                         
   0   6   5       1035.17       1108.82        20.53 o                         
   2   6   5        116.69        121.58         9.05 o                         
   4   6   5       2805.69       2742.23        47.66 o                         
   6   6   5        187.26        143.26        11.41 o                         
   8   6   5        594.95        577.10        19.17 o                         
  10   6   5       1693.75       1616.63        40.16 o                         
  12   6   5       1967.64       1890.43        44.24 o                         
  -3   7   5         93.29         87.98        13.85 o                         
  -1   7   5        200.83        195.33        20.80 o                         
   1   7   5        730.46        724.79        36.43 o                         
   3   7   5        380.58        394.91        28.73 o                         
 -24   0   6       2336.59       2362.25        62.47 o                         
 -22   0   6       5316.46       5404.16       122.60 o                         
 -20   0   6       6847.14       6807.04       106.41 o                         
 -18   0   6       5960.73       6005.91        77.77 o                         
 -16   0   6       6695.93       6681.82        78.96 o                         
 -14   0   6       5537.26       5483.36        65.08 o                         
 -12   0   6        540.45        533.68         9.26 o                         
 -10   0   6         32.52         76.00         5.49 o                         
  -8   0   6      16964.10      16538.17       175.92 o                         
  -6   0   6      13879.84      14194.66       160.72 o                         
   6   0   6        640.15        579.81         8.92 o                         
   8   0   6        445.66        433.95         7.99 o                         
  10   0   6       2065.40       2171.61        24.78 o                         
  12   0   6       3625.50       3553.14        41.70 o                         
  14   0   6       3901.53       3806.29        49.59 o                         
  16   0   6       8132.72       8113.27        97.85 o                         
  18   0   6       9106.65       9374.84       121.59 o                         
  20   0   6       3323.36       3323.77        47.29 o                         
  22   0   6        418.39        451.93        22.96 o                         
  24   0   6        663.10        757.66        33.95 o                         
 -25   1   6        477.70        488.00        25.49 o                         
 -23   1   6         40.70         29.57         8.65 o                         
 -21   1   6        392.80        437.67        14.59 o                         
 -19   1   6         81.37         72.98         5.72 o                         
 -17   1   6       6859.14       6797.48        57.27 o                         
 -15   1   6       7983.01       7896.65        63.54 o                         
 -13   1   6      15443.90      15192.44       115.65 o                         
 -11   1   6      12773.10      12483.30       100.79 o                         
  -9   1   6      22605.47      22604.08       192.58 o                         
  -7   1   6       5947.19       5874.20        45.40 o                         
  -5   1   6      16171.84      16469.77       131.44 o                         
  -3   1   6        372.43        383.04         4.31 o                         
  -1   1   6       3627.47       4120.49        31.47 o                         
   1   1   6      13523.13      13972.06       102.71 o                         
   3   1   6       8685.98       8465.95        61.63 o                         
   5   1   6      16684.22      16166.57       118.90 o                         
   7   1   6      19716.14      19252.69       154.34 o                         
   9   1   6      18634.95      18323.94       135.62 o                         
  11   1   6       8122.77       7974.98        59.54 o                         
  13   1   6       5013.31       5187.93        41.56 o                         
  15   1   6       1459.36       1495.72        19.53 o                         
  17   1   6          1.63         -3.98         5.89 o                         
  19   1   6          2.88          4.11         4.96 o                         
  21   1   6        836.76        812.81        19.30 o                         
  23   1   6       1339.74       1303.90        29.91 o                         
 -24   2   6        603.52        625.97        25.41 o                         
 -22   2   6       3678.68       3674.83        55.01 o                         
 -20   2   6       3427.31       3586.23        52.32 o                         
 -18   2   6       1884.24       1915.17        25.98 o                         
 -16   2   6       3912.52       3783.33        36.08 o                         
 -14   2   6       1172.45       1174.10        13.00 o                         
 -12   2   6        262.40        274.26         5.47 o                         
 -10   2   6        568.14        569.01         6.81 o                         
  -8   2   6       6093.54       6032.15        48.80 o                         
  -6   2   6        254.30        169.68         3.60 o                         
  -4   2   6      19110.77      19219.20       148.87 o                         
  -2   2   6      12813.16      12695.87        89.19 o                         
   2   2   6       2332.55       2174.47        18.41 o                         
   4   2   6       9309.81       9025.19        64.45 o                         
   6   2   6         67.89         75.73         3.17 o                         
   8   2   6         10.14          9.08         2.25 o                         
  10   2   6         96.46         86.95         3.88 o                         
  12   2   6       4571.54       4646.49        36.80 o                         
  14   2   6       1334.77       1277.28        14.28 o                         
  16   2   6       3512.55       3517.93        36.48 o                         
  18   2   6       2147.63       2113.15        26.19 o                         
  20   2   6       1288.82       1310.98        21.40 o                         
  22   2   6       1559.16       1623.51        33.63 o                         
 -23   3   6         39.32         57.27        12.13 o                         
 -21   3   6          2.60          1.80         9.87 o                         
 -19   3   6        589.76        598.02        17.52 o                         
 -17   3   6        759.50        720.75        17.06 o                         
 -15   3   6       1341.43       1404.57        18.72 o                         
 -13   3   6       1432.86       1445.87        18.08 o                         
 -11   3   6       2563.72       2343.37        23.55 o                         
  -9   3   6       1650.64       1669.02        17.87 o                         
  -7   3   6       1865.10       1890.57        20.12 o                         
  -5   3   6        214.68        206.62         6.87 o                         
  -3   3   6        374.14        433.56         6.03 o                         
  -1   3   6        724.16        739.61         8.46 o                         
   1   3   6        373.32        348.01         5.92 o                         
   3   3   6      10511.92      10526.33        83.66 o                         
   5   3   6       2259.65       2330.76        21.56 o                         
   7   3   6       2554.73       2580.93        22.42 o                         
   9   3   6        676.90        650.52         8.60 o                         
  11   3   6       1597.96       1629.46        17.38 o                         
  13   3   6        113.37        118.14         6.08 o                         
  15   3   6        483.18        502.97        11.58 o                         
  17   3   6         28.91         32.88         5.34 o                         
  19   3   6        529.66        486.44        14.79 o                         
  21   3   6        989.03        922.57        22.35 o                         
 -20   4   6        599.10        682.57        22.12 o                         
 -18   4   6         22.03         18.84        10.04 o                         
 -16   4   6          0.79         -3.49         6.87 o                         
 -14   4   6        184.08        180.65        10.40 o                         
 -12   4   6         30.91         18.22         4.00 o                         
 -10   4   6        277.07        296.94         9.99 o                         
  -8   4   6         68.98         85.87         6.10 o                         
  -6   4   6          2.15         11.62         4.39 o                         
  -4   4   6        161.18        166.79         5.84 o                         
  -2   4   6       5367.26       5464.65        47.03 o                         
   0   4   6        233.14        260.19         6.37 o                         
   2   4   6        210.66        228.31         5.77 o                         
   4   4   6         75.17         70.38         4.30 o                         
   6   4   6        232.47        257.48         8.27 o                         
   8   4   6       1175.99       1147.80        15.80 o                         
  10   4   6          2.21         18.78         5.39 o                         
  12   4   6         10.59         17.61         4.84 o                         
  14   4   6        175.07        165.76         8.12 o                         
  16   4   6        356.00        331.13        13.21 o                         
  18   4   6         18.48          6.40         8.27 o                         
  20   4   6         43.79         32.42        12.66 o                         
 -17   5   6          6.34          9.28        10.37 o                         
 -15   5   6         28.34         31.16         9.91 o                         
 -13   5   6        756.49        769.41        21.00 o                         
 -11   5   6       1313.72       1295.38        23.17 o                         
  -9   5   6        724.67        720.39        16.13 o                         
  -7   5   6         41.14         34.71         5.60 o                         
  -5   5   6        286.14        306.40         9.70 o                         
  -3   5   6       1078.98       1127.32        19.48 o                         
  -1   5   6        127.40        135.82         7.21 o                         
   1   5   6        169.91        187.59         8.06 o                         
   3   5   6         11.10         20.80         4.73 o                         
   5   5   6        319.60        330.02        10.31 o                         
   7   5   6        524.24        535.34        12.07 o                         
   9   5   6        627.77        574.92        13.33 o                         
  11   5   6         83.75        114.98         9.40 o                         
  13   5   6        493.25        522.21        30.26 o                         
  15   5   6         48.38         40.83        10.64 o                         
  17   5   6          7.37        -11.11        35.68 o                         
 -12   6   6         64.41         32.13        16.22 o                         
 -10   6   6         27.27         40.87        10.86 o                         
  -8   6   6         13.97          9.83         9.12 o                         
  -6   6   6        981.30       1036.08        24.89 o                         
  -4   6   6        716.45        730.43        30.82 o                         
  -2   6   6       2567.36       2576.00        47.42 o                         
   0   6   6       1830.93       1866.95        32.96 o                         
   2   6   6       2844.42       2890.50        38.88 o                         
   4   6   6         15.72         20.19         8.20 o                         
   6   6   6        135.56        167.41        13.22 o                         
   8   6   6        150.44        171.12        14.46 o                         
  10   6   6          3.42         -8.20        10.94 o                         
  12   6   6        667.94        685.84        28.77 o                         
 -23   1   7        566.37        589.98        22.04 o                         
 -21   1   7        165.89        192.41        12.28 o                         
 -19   1   7        341.07        365.94        11.11 o                         
 -17   1   7        552.97        593.51        10.15 o                         
 -15   1   7        663.69        682.10         9.05 o                         
 -13   1   7        872.84        859.29        10.22 o                         
 -11   1   7       1007.41       1010.61        10.37 o                         
  -9   1   7       2091.34       2111.15        17.53 o                         
  -7   1   7       2510.75       2401.19        20.02 o                         
  -5   1   7       1919.96       1906.54        15.47 o                         
  -3   1   7       2000.18       2116.19        18.38 o                         
  -1   1   7       5831.44       6722.38        51.96 o                         
   1   1   7        588.38        695.26         7.43 o                         
   3   1   7        477.96        521.08         6.23 o                         
   5   1   7       2467.77       2553.80        21.08 o                         
   7   1   7        524.34        482.24         6.85 o                         
   9   1   7        769.18        711.09         8.72 o                         
  11   1   7       2292.78       2368.35        20.50 o                         
  13   1   7        830.11        846.97        10.44 o                         
  15   1   7       1477.65       1520.28        18.23 o                         
  17   1   7          8.43         10.31         5.18 o                         
  19   1   7        132.05        135.48        10.13 o                         
  21   1   7          0.06          1.18         8.25 o                         
  23   1   7         68.09         54.24        11.40 o                         
 -24   2   7        101.35        133.33        15.04 o                         
 -22   2   7       2052.30       2018.27        52.41 o                         
 -20   2   7       5112.90       5142.73        70.89 o                         
 -18   2   7       2424.47       2412.60        37.62 o                         
 -16   2   7       2015.35       2116.65        25.71 o                         
 -14   2   7       2535.12       2540.21        25.62 o                         
 -12   2   7       2204.17       2155.92        21.13 o                         
 -10   2   7        927.55        924.17        11.18 o                         
  -8   2   7         59.99         59.59         4.20 o                         
  -6   2   7        278.61        237.64         4.47 o                         
  -4   2   7       4321.09       4344.73        34.88 o                         
  -2   2   7       8222.45       8310.50        60.84 o                         
   0   2   7       4525.09       4206.07        35.94 o                         
   2   2   7      18899.25      18901.18       147.34 o                         
   4   2   7       8670.02       8446.56        63.96 o                         
   6   2   7       4759.12       4829.97        37.14 o                         
   8   2   7         48.76         62.77         3.23 o                         
  10   2   7        778.46        787.67         9.27 o                         
  12   2   7        125.02        127.48         5.80 o                         
  14   2   7         10.75         15.67         4.03 o                         
  16   2   7       2340.50       2290.88        24.26 o                         
  18   2   7        666.89        691.00        14.32 o                         
  20   2   7       1988.12       1986.94        34.69 o                         
  22   2   7        784.92        802.45        24.79 o                         
 -21   3   7       1209.41       1223.22        32.39 o                         
 -19   3   7         45.78         44.72         9.55 o                         
 -17   3   7        159.87        161.88        13.13 o                         
 -15   3   7       2095.50       2013.14        30.20 o                         
 -13   3   7       4704.65       4528.27        46.33 o                         
 -11   3   7       3452.20       3572.76        36.02 o                         
  -9   3   7      10608.21      10290.98        90.77 o                         
  -7   3   7      12131.23      12295.16       111.42 o                         
  -5   3   7       9752.01       9668.42        85.19 o                         
  -3   3   7       8241.66       8361.76        61.75 o                         
  -1   3   7       2062.98       1950.89        17.86 o                         
   1   3   7         82.48         95.16         4.48 o                         
   3   3   7       4544.68       4376.82        38.29 o                         
   5   3   7        171.71        161.00         5.55 o                         
   7   3   7      10058.56       9984.58        74.11 o                         
   9   3   7       3827.16       3770.39        32.72 o                         
  11   3   7       9059.49       8959.88        73.58 o                         
  13   3   7       2728.86       2726.18        29.55 o                         
  15   3   7       3076.94       3088.77        28.99 o                         
  17   3   7       1199.47       1226.62        20.30 o                         
  19   3   7        383.86        377.06        17.07 o                         
  21   3   7        192.94        144.28        13.22 o                         
 -20   4   7       1957.90       1838.02        44.60 o                         
 -18   4   7       3837.50       3724.24        56.18 o                         
 -16   4   7       3930.60       3815.06        52.84 o                         
 -14   4   7       4676.94       4580.08        54.47 o                         
 -12   4   7       1313.10       1329.31        22.20 o                         
 -10   4   7        655.48        703.72        14.28 o                         
  -8   4   7         93.94         86.47         6.61 o                         
  -6   4   7         63.53         62.75         5.36 o                         
  -4   4   7       8374.61       8468.43        70.86 o                         
  -2   4   7      13614.24      13862.06       106.90 o                         
   0   4   7      12576.79      12600.64       103.78 o                         
   2   4   7       5335.24       5429.78        61.11 o                         
   4   4   7       6216.41       6107.07        56.98 o                         
   6   4   7       3826.80       3816.01        39.69 o                         
   8   4   7       3187.51       3192.56        34.69 o                         
  10   4   7        690.61        723.15        14.16 o                         
  12   4   7        366.05        349.61        10.30 o                         
  14   4   7        381.00        390.85        12.00 o                         
  16   4   7       2629.73       2377.22        32.72 o                         
  18   4   7       1572.10       1554.77        28.24 o                         
 -17   5   7        390.44        371.50        20.90 o                         
 -15   5   7         96.59         61.19        11.07 o                         
 -13   5   7       2584.75       2555.78        55.07 o                         
 -11   5   7       1888.10       1873.41        42.15 o                         
  -9   5   7       8021.92       7904.31       149.72 o                         
  -7   5   7       8059.07       7995.76       100.18 o                         
  -5   5   7       6999.45       7157.47        77.96 o                         
  -3   5   7        189.66        205.50        11.82 o                         
  -1   5   7       1969.59       2047.17        27.60 o                         
   1   5   7        568.07        565.55        15.30 o                         
   3   5   7          8.71          7.45         5.41 o                         
   5   5   7       2337.64       2329.19        28.84 o                         
   7   5   7       1876.79       1808.88        26.02 o                         
   9   5   7       2790.15       2781.63        38.40 o                         
  11   5   7       3410.72       3233.38        47.36 o                         
  13   5   7       3579.15       3454.32        48.58 o                         
  15   5   7       1540.89       1593.68        32.56 o                         
 -12   6   7        797.87        793.99        32.66 o                         
 -10   6   7       1140.85       1175.76        41.69 o                         
  -8   6   7       1002.13        944.34        27.87 o                         
  -6   6   7        149.78        152.65        17.84 o                         
  -4   6   7       2083.09       2139.76        38.74 o                         
  -2   6   7       2493.38       2525.44        53.34 o                         
   0   6   7       2662.33       2671.18        49.50 o                         
   2   6   7       2003.24       1985.68        35.05 o                         
   4   6   7        680.67        676.54        19.42 o                         
   6   6   7        738.32        763.42        20.91 o                         
   8   6   7        797.37        825.59        27.35 o                         
  10   6   7        150.25        181.60        16.36 o                         
 -24   0   8        322.89        300.13        39.52 o                         
 -22   0   8        639.35        653.30        41.77 o                         
 -20   0   8       3743.33       3651.80        71.90 o                         
 -18   0   8       5514.14       5495.62        72.21 o                         
 -16   0   8       4295.73       4326.34        57.04 o                         
 -14   0   8       8078.65       7967.44        99.26 o                         
 -12   0   8      24326.91      24073.46       290.76 o                         
 -10   0   8      17424.48      17292.51       196.45 o                         
  -8   0   8        171.95        194.98         6.81 o                         
  -6   0   8        272.21        306.70         8.02 o                         
  -4   0   8       2819.54       2714.63        36.69 o                         
  -2   0   8      10371.87      10914.86       106.09 o                         
   0   0   8      11814.30      11642.12       118.78 o                         
   2   0   8      20479.24      19578.19       188.42 o                         
   4   0   8       3671.90       3151.68        31.82 o                         
   6   0   8      31507.07      32004.55       622.75 o                         
   8   0   8      10000.25      10106.67       100.11 o                         
  10   0   8       7118.12       7082.68        71.99 o                         
  12   0   8        246.09        235.69        10.44 o                         
  14   0   8        240.92        256.39        14.08 o                         
  16   0   8       1376.43       1416.35        49.99 o                         
  18   0   8       1792.47       1780.50        30.18 o                         
  20   0   8        970.53       1025.90        33.53 o                         
  22   0   8       2911.43       3014.24        86.48 o                         
 -23   1   8       2674.39       2663.44        67.89 o                         
 -21   1   8        854.04        903.66        23.16 o                         
 -19   1   8       1063.41       1136.02        20.81 o                         
 -17   1   8       1807.50       1847.90        29.71 o                         
 -15   1   8        939.55        982.63        11.36 o                         
 -13   1   8       5116.53       4975.93        49.12 o                         
 -11   1   8       2497.31       2452.27        23.73 o                         
  -9   1   8      13177.93      12911.96        98.26 o                         
  -7   1   8      21156.08      21014.19       150.11 o                         
  -5   1   8      22606.47      22159.47       166.69 o                         
  -3   1   8      12362.90      12016.50        97.12 o                         
  -1   1   8       7251.30       6852.96        54.89 o                         
   1   1   8       4803.03       4815.22        38.29 o                         
   3   1   8        580.97        649.93         7.50 o                         
   5   1   8        109.18        147.07         5.26 o                         
   7   1   8       1909.51       1858.32        17.33 o                         
   9   1   8        890.53        847.34        11.11 o                         
  11   1   8      12921.56      12939.86        97.74 o                         
  13   1   8      10082.64      10319.75        83.69 o                         
  15   1   8       3973.52       3981.84        38.56 o                         
  17   1   8       2329.59       2377.70        25.17 o                         
  19   1   8        876.71        882.75        21.47 o                         
  21   1   8        329.95        329.46        17.83 o                         
 -22   2   8        366.80        341.31        21.32 o                         
 -20   2   8        141.83        147.87        12.28 o                         
 -18   2   8       7060.29       6821.27        90.93 o                         
 -16   2   8       2028.19       2167.06        34.89 o                         
 -14   2   8       6651.12       6666.65        56.41 o                         
 -12   2   8       4481.32       4278.72        41.20 o                         
 -10   2   8       5753.38       5693.59        53.30 o                         
  -8   2   8        133.29        130.10         4.88 o                         
  -6   2   8        179.09        178.58         4.88 o                         
  -4   2   8       1184.98       1224.79        13.49 o                         
  -2   2   8       2968.22       2690.84        21.45 o                         
   0   2   8       5703.18       5732.79        44.34 o                         
   2   2   8       7144.48       7058.28        58.93 o                         
   4   2   8       6500.42       6656.13        51.49 o                         
   6   2   8       7869.25       7728.88        59.54 o                         
   8   2   8       8494.16       8331.45        64.08 o                         
  10   2   8        603.22        592.69         8.08 o                         
  12   2   8        221.57        222.13         6.39 o                         
  14   2   8        114.91        121.02         6.78 o                         
  16   2   8        805.22        780.93        12.49 o                         
  18   2   8        577.22        554.65        17.66 o                         
  20   2   8        819.60        793.32        27.56 o                         
  22   2   8        383.69        468.25        25.54 o                         
 -21   3   8        723.37        734.83        27.09 o                         
 -19   3   8        159.87        148.32        15.40 o                         
 -17   3   8         27.85         41.17         7.44 o                         
 -15   3   8         28.48         24.80         7.28 o                         
 -13   3   8       1090.20       1042.73        18.72 o                         
 -11   3   8        225.50        284.82         7.75 o                         
  -9   3   8       2071.93       2068.22        24.89 o                         
  -7   3   8       3559.50       3360.08        32.09 o                         
  -5   3   8       3060.49       3086.32        29.26 o                         
  -3   3   8        965.29        933.75        10.18 o                         
  -1   3   8         88.40         88.43         3.93 o                         
   1   3   8       1776.00       1773.57        18.36 o                         
   3   3   8       1523.33       1525.03        17.10 o                         
   5   3   8         78.48        107.10         6.21 o                         
   7   3   8       5671.43       5632.04        47.68 o                         
   9   3   8        417.90        427.59         8.87 o                         
  11   3   8       1628.63       1594.33        17.19 o                         
  13   3   8        262.36        250.82         9.09 o                         
  15   3   8        620.04        602.84        13.62 o                         
  17   3   8        356.97        378.90        16.32 o                         
  19   3   8        243.27        274.62        19.40 o                         
 -18   4   8         54.87         50.07        11.64 o                         
 -16   4   8        553.30        553.46        15.90 o                         
 -14   4   8          2.15          6.76         7.19 o                         
 -12   4   8         39.14         54.08         7.33 o                         
 -10   4   8         95.18         92.65         7.28 o                         
  -8   4   8        249.86        247.34        11.40 o                         
  -6   4   8         19.54         33.93         4.11 o                         
  -4   4   8          6.23         11.34         3.10 o                         
  -2   4   8         47.08         59.55         3.96 o                         
   0   4   8          2.40          5.87         3.45 o                         
   2   4   8       2568.44       2516.54        28.28 o                         
   4   4   8        302.51        332.38        10.12 o                         
   6   4   8        412.07        402.12        11.52 o                         
   8   4   8          0.42          2.75         3.66 o                         
  10   4   8        322.13        320.27         9.99 o                         
  12   4   8        824.50        819.17        14.78 o                         
  14   4   8          0.39         -1.59         6.33 o                         
  16   4   8         13.15         13.88         7.93 o                         
  18   4   8         19.23         25.73        10.19 o                         
 -15   5   8         11.21         11.41        12.81 o                         
 -13   5   8         73.48         57.92        14.56 o                         
 -11   5   8         19.33         22.21        10.26 o                         
  -9   5   8        238.05        255.58        27.09 o                         
  -7   5   8       1096.72       1079.92        27.59 o                         
  -5   5   8       1232.03       1209.73        28.19 o                         
  -3   5   8         12.10         11.72         4.14 o                         
  -1   5   8        215.16        235.97         9.41 o                         
   1   5   8        472.31        478.99        12.29 o                         
   3   5   8         11.15         11.12         5.91 o                         
   5   5   8         62.51         65.02         6.65 o                         
   7   5   8          1.04          3.65         6.99 o                         
   9   5   8        156.84        185.36        11.58 o                         
  11   5   8        248.68        235.59        17.53 o                         
  13   5   8          6.02         27.34         9.42 o                         
 -10   6   8        440.28        423.72        26.97 o                         
  -8   6   8        137.22        157.73        16.16 o                         
  -6   6   8        211.60        218.46        17.87 o                         
  -4   6   8          1.15          1.93        10.30 o                         
  -2   6   8        514.48        516.81        22.50 o                         
   0   6   8        424.65        435.53        20.37 o                         
   2   6   8        803.53        783.87        26.13 o                         
   4   6   8        731.80        745.21        26.33 o                         
   6   6   8       2422.54       2462.69        54.35 o                         
   8   6   8         70.11         73.29        14.03 o                         
 -23   1   9        436.39        488.01        29.81 o                         
 -21   1   9         70.73         88.75        16.85 o                         
 -19   1   9       1290.82       1267.84        24.76 o                         
 -17   1   9        678.15        710.65        15.90 o                         
 -15   1   9       3039.36       3029.99        33.25 o                         
 -13   1   9       1293.24       1277.82        15.22 o                         
 -11   1   9        189.07        198.72         4.87 o                         
  -9   1   9       1465.77       1504.60        14.62 o                         
  -7   1   9         68.40         73.71         3.36 o                         
  -5   1   9       1271.52       1285.92        13.52 o                         
  -3   1   9       3502.46       3460.84        29.21 o                         
  -1   1   9       2073.70       2072.51        17.66 o                         
   1   1   9       2091.60       2050.04        17.19 o                         
   3   1   9       2028.27       2210.09        18.02 o                         
   5   1   9        127.20        117.55         4.33 o                         
   7   1   9        106.12        114.06         4.48 o                         
   9   1   9        530.00        543.04         7.99 o                         
  11   1   9        184.39        190.12         6.84 o                         
  13   1   9       1534.83       1615.28        20.58 o                         
  15   1   9         76.20         85.58         6.23 o                         
  17   1   9        216.02        231.77        13.29 o                         
  19   1   9        225.87        245.36        15.89 o                         
  21   1   9        260.50        251.87        16.74 o                         
 -22   2   9         69.46         59.72        16.95 o                         
 -20   2   9        175.61        162.83        16.07 o                         
 -18   2   9       2214.95       2146.92        41.47 o                         
 -16   2   9       2794.14       2719.33        40.23 o                         
 -14   2   9       4436.28       4256.81        50.49 o                         
 -12   2   9       3511.84       3743.06        39.42 o                         
 -10   2   9       5379.74       5269.09        51.18 o                         
  -8   2   9       2881.92       2968.44        26.61 o                         
  -6   2   9       1248.67       1321.91        13.78 o                         
  -4   2   9        406.81        357.05         6.10 o                         
  -2   2   9        299.81        335.22         5.09 o                         
   0   2   9        398.61        451.98         7.11 o                         
   2   2   9       2870.23       2890.45        28.25 o                         
   4   2   9       1766.91       1761.00        18.08 o                         
   6   2   9      10440.12      10443.33        81.32 o                         
   8   2   9       8062.75       8079.82        66.40 o                         
  10   2   9       2663.45       2692.56        28.32 o                         
  12   2   9         30.01         31.54         4.26 o                         
  14   2   9        274.85        285.55         8.74 o                         
  16   2   9        309.72        286.28        12.93 o                         
  18   2   9         49.19         37.94         8.22 o                         
  20   2   9        158.24        138.16        12.44 o                         
 -21   3   9       2618.09       2610.34        51.24 o                         
 -19   3   9       2215.55       2313.87        41.12 o                         
 -17   3   9       3084.28       3096.23        50.85 o                         
 -15   3   9       1422.32       1362.55        23.59 o                         
 -13   3   9         55.41         78.89         8.72 o                         
 -11   3   9       1084.37        945.49        17.53 o                         
  -9   3   9       1667.01       1677.95        22.46 o                         
  -7   3   9       3535.18       3745.44        33.44 o                         
  -5   3   9       5603.89       5595.64        46.46 o                         
  -3   3   9       9471.46       9402.51        73.13 o                         
  -1   3   9       5278.01       5290.88        43.16 o                         
   1   3   9      11474.79      11356.73        93.52 o                         
   3   3   9       6508.90       6495.35        59.51 o                         
   5   3   9       1452.83       1411.36        18.20 o                         
   7   3   9       1360.64       1353.68        16.82 o                         
   9   3   9         33.16         47.19         4.79 o                         
  11   3   9       2827.05       2785.34        33.44 o                         
  13   3   9       1206.42       1181.65        16.76 o                         
  15   3   9       2959.67       2951.96        37.18 o                         
  17   3   9        865.20        880.84        21.85 o                         
  19   3   9        824.59        888.09        25.15 o                         
 -18   4   9       2210.70       2228.69        59.87 o                         
 -16   4   9       2175.74       2088.39        53.24 o                         
 -14   4   9       4752.64       4804.19        76.53 o                         
 -12   4   9       4962.72       4793.21        89.82 o                         
 -10   4   9       6861.51       6681.08        89.43 o                         
  -8   4   9       3494.03       3425.73        44.18 o                         
  -6   4   9        852.67        959.62        14.81 o                         
  -4   4   9       1039.39       1045.25        17.65 o                         
  -2   4   9        319.43        332.34         8.44 o                         
   0   4   9        430.34        445.74        10.31 o                         
   2   4   9       9219.94       9298.87        96.06 o                         
   4   4   9       3719.93       3736.62        49.03 o                         
   6   4   9       6470.77       6391.30        75.34 o                         
   8   4   9       3813.23       3796.58        51.34 o                         
  10   4   9       2584.78       2569.61        36.87 o                         
  12   4   9       2186.38       2084.11        29.96 o                         
  14   4   9        699.23        720.84        22.13 o                         
  16   4   9         62.98         66.74        11.64 o                         
 -15   5   9        780.06        743.27        33.50 o                         
 -13   5   9         39.32         41.10        14.15 o                         
 -11   5   9         17.55         17.82        10.22 o                         
  -9   5   9       1318.35       1325.90        34.30 o                         
  -7   5   9       2232.52       2198.83        35.83 o                         
  -5   5   9       3774.17       3789.08        56.13 o                         
  -3   5   9       7867.22       7929.97        99.36 o                         
  -1   5   9       2145.16       2153.73        30.82 o                         
   1   5   9       4079.25       4200.25        66.64 o                         
   3   5   9       2217.28       2217.52        31.12 o                         
   5   5   9        381.91        398.07        14.21 o                         
   7   5   9         91.91        100.13         9.70 o                         
   9   5   9        367.69        352.16        15.01 o                         
  11   5   9        449.12        410.64        19.46 o                         
  13   5   9        827.98        805.54        27.35 o                         
  -8   6   9       1326.28       1332.53        41.01 o                         
  -6   6   9        591.34        621.96        37.55 o                         
  -4   6   9        128.90        162.49        16.26 o                         
  -2   6   9         19.10         29.22        11.07 o                         
   0   6   9        478.35        458.10        23.25 o                         
   2   6   9       2325.52       2311.63        50.64 o                         
   4   6   9        490.54        498.62        25.00 o                         
   6   6   9       1895.54       1760.11        37.89 o                         
 -22   0  10        737.90        720.81        41.83 o                         
 -20   0  10        133.61        157.07        24.31 o                         
 -18   0  10        419.03        448.66        24.34 o                         
 -16   0  10       4720.99       4645.20        82.91 o                         
 -14   0  10       3030.21       3044.28        50.17 o                         
 -12   0  10       3669.35       3645.95        53.15 o                         
 -10   0  10       2085.71       2064.69        30.71 o                         
  -8   0  10      44257.50      43501.53       974.47 o                         
  -6   0  10       9525.83       9463.97       117.96 o                         
  -4   0  10      11028.39      11062.35       136.28 o                         
  -2   0  10        378.19        378.10         9.99 o                         
   0   0  10       1066.91       1041.10        15.14 o                         
   2   0  10       4978.53       5111.72        58.04 o                         
   4   0  10       2153.58       2170.13        24.60 o                         
   6   0  10       9504.47       9601.52       102.52 o                         
   8   0  10       3025.86       2963.78        34.93 o                         
  10   0  10      10218.90      10274.18       108.11 o                         
  12   0  10       3130.81       3183.52        42.91 o                         
  14   0  10       3120.27       3194.85        48.72 o                         
  16   0  10       2684.88       2835.19        54.16 o                         
  18   0  10       1909.14       2009.17        55.54 o                         
  20   0  10        544.41        543.41        27.95 o                         
 -21   1  10       3698.45       3742.79        74.96 o                         
 -19   1  10       4493.04       4384.30        78.48 o                         
 -17   1  10       2983.12       2972.49        44.56 o                         
 -15   1  10       2412.35       2438.09        32.05 o                         
 -13   1  10       4584.83       4552.34        47.92 o                         
 -11   1  10        453.51        498.84        12.63 o                         
  -9   1  10         31.63         35.60         3.55 o                         
  -7   1  10        221.51        251.59         7.91 o                         
  -5   1  10       1637.05       1676.86        16.96 o                         
  -3   1  10      25380.05      24450.90       208.72 o                         
  -1   1  10       9517.11       9223.66        73.26 o                         
   1   1  10      16767.96      17041.14       137.34 o                         
   3   1  10       5421.94       5214.07        42.08 o                         
   5   1  10       6707.72       6668.28        51.86 o                         
   7   1  10        463.34        448.00         7.79 o                         
   9   1  10         76.12         66.66         4.27 o                         
  11   1  10         86.86         95.99         5.89 o                         
  13   1  10         23.19         19.52         4.92 o                         
  15   1  10       2820.94       2796.65        33.90 o                         
  17   1  10       4133.05       4207.72        57.35 o                         
  19   1  10        968.45       1000.40        24.08 o                         
 -20   2  10         33.01         45.67        10.37 o                         
 -18   2  10        196.75        206.32        16.96 o                         
 -16   2  10        160.82        193.30        12.39 o                         
 -14   2  10       4902.72       4724.07        74.02 o                         
 -12   2  10       1585.81       1608.43        24.94 o                         
 -10   2  10       6548.32       6523.45        66.63 o                         
  -8   2  10       5990.39       5810.45        55.15 o                         
  -6   2  10       4228.69       4009.25        38.85 o                         
  -4   2  10       2419.63       2516.35        23.28 o                         
  -2   2  10       2741.52       2715.30        25.97 o                         
   0   2  10        192.46        193.46         5.26 o                         
   2   2  10       3627.75       3685.00        31.97 o                         
   4   2  10       1764.43       1788.38        19.20 o                         
   6   2  10       2191.62       2184.76        21.71 o                         
   8   2  10       1457.01       1431.37        16.48 o                         
  10   2  10       3537.06       3545.50        33.53 o                         
  12   2  10       6264.28       6203.21        57.13 o                         
  14   2  10        141.95        148.64         7.20 o                         
  16   2  10       1308.16       1292.18        21.80 o                         
  18   2  10         40.54         46.56        10.11 o                         
 -19   3  10       1271.94       1219.55        31.02 o                         
 -17   3  10        267.13        291.29        17.77 o                         
 -15   3  10        683.49        641.83        21.88 o                         
 -13   3  10        439.75        449.58        17.57 o                         
 -11   3  10         69.17         75.76         7.54 o                         
  -9   3  10        365.11        309.81        10.51 o                         
  -7   3  10        188.23        242.66         7.55 o                         
  -5   3  10        756.23        749.22        11.21 o                         
  -3   3  10       2803.65       2771.40        23.55 o                         
  -1   3  10       1228.51       1241.02        13.90 o                         
   1   3  10       1201.60       1177.27        13.34 o                         
   3   3  10       1024.89       1024.49        13.54 o                         
   5   3  10        721.34        693.58        13.04 o                         
   7   3  10       1342.05       1325.98        18.11 o                         
   9   3  10          1.30          5.22         4.48 o                         
  11   3  10        256.19        249.51         9.97 o                         
  13   3  10        237.16        218.17        12.03 o                         
  15   3  10        316.33        318.46        14.42 o                         
  17   3  10        309.14        297.82        17.53 o                         
 -16   4  10          1.94          5.58        12.46 o                         
 -14   4  10        226.27        230.00        22.75 o                         
 -12   4  10        493.31        435.46        31.65 o                         
 -10   4  10         10.41         16.56         7.95 o                         
  -8   4  10        175.90        177.72        12.36 o                         
  -6   4  10        247.93        223.75        10.53 o                         
  -4   4  10         12.64         16.67         5.32 o                         
  -2   4  10          7.15         11.91         4.70 o                         
   0   4  10         49.84         64.45         5.78 o                         
   2   4  10         30.74         32.55         4.81 o                         
   4   4  10         85.90         88.55         5.78 o                         
   6   4  10        143.42        142.28         9.83 o                         
   8   4  10         25.23         18.64         5.97 o                         
  10   4  10         48.37         38.91         8.07 o                         
  12   4  10        174.82        190.98        14.46 o                         
  14   4  10          8.74          3.15         9.29 o                         
 -13   5  10        444.90        527.72        33.70 o                         
 -11   5  10         40.27         20.73        12.40 o                         
  -9   5  10        174.94        178.57        14.06 o                         
  -7   5  10         22.15         31.55         9.65 o                         
  -5   5  10         34.31         33.41         9.73 o                         
  -3   5  10        287.67        300.45        14.27 o                         
  -1   5  10        743.77        732.92        19.30 o                         
   1   5  10        372.13        431.47        15.72 o                         
   3   5  10        166.65        179.81        13.77 o                         
   5   5  10        163.11        178.25        13.06 o                         
   7   5  10          3.85          5.36         8.83 o                         
   9   5  10        205.32        218.96        15.26 o                         
  11   5  10         23.35         18.53        11.62 o                         
  -4   6  10       1006.98       1072.61        40.62 o                         
  -2   6  10        564.51        534.63        25.68 o                         
   0   6  10         85.24         99.05        14.42 o                         
   2   6  10        190.65        199.93        15.79 o                         
 -21   1  11         20.39         27.19        13.48 o                         
 -19   1  11        396.01        428.58        24.10 o                         
 -17   1  11        245.01        288.57        15.71 o                         
 -15   1  11        891.15        899.02        20.14 o                         
 -13   1  11       1324.77       1378.83        22.02 o                         
 -11   1  11       3666.72       3683.91        38.62 o                         
  -9   1  11        166.93        165.60         6.73 o                         
  -7   1  11          4.52          9.52         3.72 o                         
  -5   1  11       1345.60       1365.43        16.80 o                         
  -3   1  11        537.47        585.97        12.26 o                         
  -1   1  11       1043.24        975.69        10.60 o                         
   1   1  11        802.57        905.66        11.51 o                         
   3   1  11       1877.00       1911.52        17.93 o                         
   5   1  11        793.05        800.08         9.72 o                         
   7   1  11       1110.00       1113.91        13.27 o                         
   9   1  11        165.66        165.58         7.04 o                         
  11   1  11        790.82        810.03        17.71 o                         
  13   1  11          0.12         -3.75         3.75 o                         
  15   1  11         22.70         37.34         7.43 o                         
  17   1  11       1616.73       1602.84        42.19 o                         
  19   1  11         27.66         -1.77        12.93 o                         
 -20   2  11        792.42        791.88        27.06 o                         
 -18   2  11        145.33        154.51        16.97 o                         
 -16   2  11        419.55        404.65        17.92 o                         
 -14   2  11        478.19        489.38        14.37 o                         
 -12   2  11        568.68        590.85        14.94 o                         
 -10   2  11       2487.39       2426.09        30.61 o                         
  -8   2  11       6137.76       6127.02        66.74 o                         
  -6   2  11       6559.67       6381.60        55.73 o                         
  -4   2  11       2816.40       3017.55        27.36 o                         
  -2   2  11        506.76        537.10         9.38 o                         
   0   2  11        857.33        806.76        11.12 o                         
   2   2  11       2149.19       2126.83        20.44 o                         
   4   2  11          2.01          4.13         3.63 o                         
   6   2  11         63.22         66.71         4.76 o                         
   8   2  11        836.28        872.74        13.46 o                         
  10   2  11       1804.98       1820.64        21.04 o                         
  12   2  11       5658.30       5632.67        52.64 o                         
  14   2  11        697.65        721.02        16.94 o                         
  16   2  11        524.57        564.60        16.40 o                         
  18   2  11         47.99         60.32        12.11 o                         
 -17   3  11       1916.54       1937.56        59.58 o                         
 -15   3  11       3037.56       3081.31        89.59 o                         
 -13   3  11       5919.17       5673.28       103.23 o                         
 -11   3  11       2908.94       2905.17        53.78 o                         
  -9   3  11       1539.05       1513.13        29.51 o                         
  -7   3  11        292.07        217.27         9.34 o                         
  -5   3  11         16.08         24.49         4.47 o                         
  -3   3  11       2976.53       3043.20        32.54 o                         
  -1   3  11       2282.94       2404.06        22.77 o                         
   1   3  11       5013.49       5060.53        42.23 o                         
   3   3  11       1870.73       1902.20        21.10 o                         
   5   3  11       4426.39       4362.29        46.94 o                         
   7   3  11       8391.79       8331.45        76.70 o                         
   9   3  11        972.55        958.27        15.95 o                         
  11   3  11        349.85        358.82        11.80 o                         
  13   3  11          3.94         -1.52         7.41 o                         
  15   3  11        238.04        231.93        14.61 o                         
 -16   4  11        170.47        205.30        22.47 o                         
 -14   4  11        461.98        453.43        25.85 o                         
 -12   4  11       2282.49       2215.02        46.76 o                         
 -10   4  11       1995.70       2112.65        44.81 o                         
  -8   4  11       5620.22       5592.95        83.47 o                         
  -6   4  11       4618.05       4590.34        75.07 o                         
  -4   4  11       6327.26       6290.77        75.27 o                         
  -2   4  11       1907.97       2089.74        28.99 o                         
   0   4  11       1551.07       1543.27        23.74 o                         
   2   4  11        327.32        351.61        11.24 o                         
   4   4  11          1.12          5.70         5.69 o                         
   6   4  11        767.72        750.96        16.12 o                         
   8   4  11        414.90        428.86        18.19 o                         
  10   4  11       2777.48       2758.99        42.99 o                         
  12   4  11       3574.75       3603.17        56.11 o                         
  14   4  11        934.34        956.73        26.49 o                         
 -11   5  11        935.87       1007.49        35.53 o                         
  -9   5  11        745.17        780.50        29.43 o                         
  -7   5  11        191.61        196.07        19.29 o                         
  -5   5  11        168.78        151.26        12.88 o                         
  -3   5  11       1943.29       1918.25        36.08 o                         
  -1   5  11       1739.38       1684.57        36.60 o                         
   1   5  11       3251.79       3155.27        50.56 o                         
   3   5  11        844.22        834.35        24.73 o                         
   5   5  11       3400.17       3384.65        49.88 o                         
   7   5  11       2284.08       2292.54        50.88 o                         
   9   5  11        601.19        575.18        22.43 o                         
 -20   0  12       2049.55       2077.17        55.83 o                         
 -18   0  12       3343.47       3273.78        73.95 o                         
 -16   0  12        645.03        635.80        24.35 o                         
 -14   0  12        209.98        209.40        19.19 o                         
 -12   0  12       1938.40       1887.53        40.63 o                         
 -10   0  12        937.38        917.83        22.82 o                         
  -8   0  12       4484.55       4430.51        71.12 o                         
  -6   0  12        964.43        992.81        19.70 o                         
  -4   0  12      25489.12      24834.88       357.10 o                         
  -2   0  12       3733.76       3765.42        49.90 o                         
   0   0  12      12523.56      12549.83       144.89 o                         
   2   0  12       3772.25       3605.37        43.24 o                         
   4   0  12       2057.74       2017.19        25.86 o                         
   6   0  12        166.40        194.66         7.91 o                         
   8   0  12        440.60        484.49        13.73 o                         
  10   0  12       1527.81       1619.71        23.76 o                         
  12   0  12       2663.76       2756.65        40.18 o                         
  14   0  12       2147.55       2218.42        51.48 o                         
  16   0  12        628.76        692.42        27.22 o                         
  18   0  12        560.66        611.19        29.36 o                         
 -19   1  12       1074.67       1128.03        30.33 o                         
 -17   1  12       3360.27       3455.85        91.65 o                         
 -15   1  12       3210.72       3155.89        75.65 o                         
 -13   1  12       8348.48       8463.15       108.68 o                         
 -11   1  12       3175.88       3299.97        42.56 o                         
  -9   1  12       6673.62       6616.58        72.09 o                         
  -7   1  12        164.33        178.24         7.95 o                         
  -5   1  12        834.13        791.96        12.95 o                         
  -3   1  12        690.15        613.25         9.86 o                         
  -1   1  12         79.91        105.30         6.38 o                         
   1   1  12       7988.74       7793.62        65.59 o                         
   3   1  12       4926.49       4950.85        41.00 o                         
   5   1  12       6193.42       6228.68        55.21 o                         
   7   1  12       6464.64       6382.86        55.65 o                         
   9   1  12       2783.90       2798.82        29.41 o                         
  11   1  12       1155.41       1139.78        16.69 o                         
  13   1  12        105.04        105.01         8.89 o                         
  15   1  12        313.17        307.59        13.86 o                         
  17   1  12        123.05        131.04        11.41 o                         
 -18   2  12       1751.95       1810.11        95.24 o                         
 -16   2  12        385.58        444.46        23.66 o                         
 -14   2  12         59.13         82.61        14.28 o                         
 -12   2  12        509.43        543.28        16.89 o                         
 -10   2  12       1022.80        989.12        19.25 o                         
  -8   2  12       1581.12       1694.88        23.32 o                         
  -6   2  12       3968.21       3884.50        42.51 o                         
  -4   2  12       4377.72       4222.08        43.21 o                         
  -2   2  12       3257.58       3024.08        31.21 o                         
   0   2  12       1101.28       1159.65        14.54 o                         
   2   2  12       7107.65       6916.46        57.12 o                         
   4   2  12        159.45        172.50         7.32 o                         
   6   2  12         25.58         37.93         5.32 o                         
   8   2  12        752.67        773.74        13.13 o                         
  10   2  12        419.07        444.91        11.29 o                         
  12   2  12        684.66        695.11        16.03 o                         
  14   2  12        912.55        891.10        22.75 o                         
  16   2  12       1602.77       1546.02        37.02 o                         
 -17   3  12        568.84        536.60        42.04 o                         
 -15   3  12        765.37        739.61        31.41 o                         
 -13   3  12        616.95        622.05        24.65 o                         
 -11   3  12        648.86        633.86        27.62 o                         
  -9   3  12       1121.68       1071.04        32.58 o                         
  -7   3  12        408.45        396.03        13.45 o                         
  -5   3  12         29.81         20.90         5.91 o                         
  -3   3  12        116.59        154.83         9.21 o                         
  -1   3  12        710.45        696.06        13.67 o                         
   1   3  12        268.43        262.71         8.76 o                         
   3   3  12        126.99        140.12         7.47 o                         
   5   3  12        658.37        640.18        12.70 o                         
   7   3  12       3230.49       3043.97        33.15 o                         
   9   3  12        122.32        124.33         8.33 o                         
  11   3  12        535.41        498.42        16.87 o                         
  13   3  12         51.50         61.07         9.72 o                         
  15   3  12        100.65        102.82        12.13 o                         
 -14   4  12         50.86         74.76        14.70 o                         
 -12   4  12          5.75         13.95        11.55 o                         
 -10   4  12        208.07        254.63        20.68 o                         
  -8   4  12        387.08        295.40        24.62 o                         
  -6   4  12         70.02         70.56        11.30 o                         
  -4   4  12        105.36         69.46        11.54 o                         
  -2   4  12        230.25        239.83        14.72 o                         
   0   4  12         56.18         60.74         7.65 o                         
   2   4  12         60.26         49.90         7.47 o                         
   4   4  12        206.09        203.25        11.90 o                         
   6   4  12          7.99          5.85         7.65 o                         
   8   4  12          8.64          5.46         8.49 o                         
  10   4  12         23.02         18.34        10.87 o                         
  12   4  12        281.55        255.37        19.43 o                         
  -7   5  12        270.44        327.89        30.30 o                         
  -5   5  12        163.08        166.57        17.84 o                         
  -3   5  12         83.68         83.01        13.19 o                         
  -1   5  12        273.38        235.28        19.87 o                         
   1   5  12         21.13         34.44        12.03 o                         
   3   5  12        104.26        108.94        13.85 o                         
   5   5  12        419.38        418.08        25.00 o                         
 -17   1  13         78.23        127.99        16.76 o                         
 -15   1  13        185.19        210.40        19.42 o                         
 -13   1  13        840.21        846.70        25.03 o                         
 -11   1  13        514.79        533.54        18.76 o                         
  -9   1  13       1085.97       1111.08        20.41 o                         
  -7   1  13       1250.06       1243.49        19.56 o                         
  -5   1  13        259.42        269.54        11.01 o                         
  -3   1  13        628.26        582.02        10.14 o                         
  -1   1  13        361.89        374.26         7.09 o                         
   1   1  13        250.69        266.28         7.63 o                         
   3   1  13       1315.01       1306.63        15.67 o                         
   5   1  13         28.08         29.33         4.85 o                         
   7   1  13        860.91        894.69        15.05 o                         
   9   1  13        113.41        130.78         7.34 o                         
  11   1  13        885.56        911.29        17.88 o                         
  13   1  13         88.42        111.31        11.07 o                         
  15   1  13        295.44        301.15        17.22 o                         
 -16   2  13        669.44        629.71        31.05 o                         
 -14   2  13        761.01        775.27        30.05 o                         
 -12   2  13        371.24        426.44        24.39 o                         
 -10   2  13         18.78          8.46         9.25 o                         
  -8   2  13          3.90         24.64         7.12 o                         
  -6   2  13        595.06        633.46        15.34 o                         
  -4   2  13       3600.53       3549.31        48.11 o                         
  -2   2  13       5803.72       5782.24        58.96 o                         
   0   2  13       1585.33       1676.97        19.59 o                         
   2   2  13        666.26        682.26        15.17 o                         
   4   2  13        448.15        470.35        11.24 o                         
   6   2  13       2582.79       2597.29        31.18 o                         
   8   2  13         37.04         37.66         5.85 o                         
  10   2  13         44.62         30.27         6.91 o                         
  12   2  13        167.82        186.80        15.17 o                         
  14   2  13        128.55        132.91        11.85 o                         
 -15   3  13        791.41        796.45        42.09 o                         
 -13   3  13       1759.27       1754.64        46.70 o                         
 -11   3  13       1977.36       1928.10        48.20 o                         
  -9   3  13       5094.83       5075.33        85.01 o                         
  -7   3  13       3889.66       3934.81        58.23 o                         
  -5   3  13       1938.26       1883.81        32.09 o                         
  -3   3  13        457.89        453.70        18.92 o                         
  -1   3  13        319.65        286.10        11.53 o                         
   1   3  13        354.27        360.22        12.36 o                         
   3   3  13       1103.23       1158.25        19.07 o                         
   5   3  13       2038.23       2086.11        27.14 o                         
   7   3  13        708.36        750.98        16.73 o                         
   9   3  13       1039.07       1024.56        21.90 o                         
  11   3  13       3229.49       3151.97        49.98 o                         
  13   3  13        510.59        492.75        22.01 o                         
 -12   4  13        348.49        388.41        43.84 o                         
 -10   4  13          5.19         -2.28        10.86 o                         
  -8   4  13        563.98        561.94        24.64 o                         
  -6   4  13        698.20        702.89        24.12 o                         
  -4   4  13       2295.87       2279.38        43.56 o                         
  -2   4  13       2861.52       2889.59        47.72 o                         
   0   4  13       3845.74       3833.72        50.41 o                         
   2   4  13       4626.22       4634.10        75.48 o                         
   4   4  13        831.78        795.00        21.51 o                         
   6   4  13        503.58        495.93        20.52 o                         
   8   4  13         92.54         91.35        12.74 o                         
 -16   0  14       2235.63       2314.16       102.03 o                         
 -14   0  14       4629.12       4782.13       103.57 o                         
 -12   0  14        864.28        901.03        72.84 o                         
 -10   0  14       1066.89       1021.54        30.23 o                         
  -8   0  14        753.40        791.16        22.55 o                         
  -6   0  14        570.53        585.57        19.44 o                         
  -4   0  14       1262.22       1314.47        29.01 o                         
  -2   0  14       3397.17       3401.72        65.16 o                         
   0   0  14       4669.89       4726.98       103.16 o                         
   2   0  14       2169.91       2270.96        51.32 o                         
   4   0  14       4666.35       4568.77        63.71 o                         
   6   0  14       5625.60       5441.76        65.61 o                         
   8   0  14       2117.25       2013.13        34.74 o                         
  10   0  14         13.97         21.04        10.61 o                         
  12   0  14         34.87         33.50        13.95 o                         
  14   0  14        278.14        299.92        31.99 o                         
 -17   1  14          0.86        -14.50        15.38 o                         
 -15   1  14        269.55        297.76        24.87 o                         
 -13   1  14        908.71        895.51        36.01 o                         
 -11   1  14       2329.68       2314.26        36.18 o                         
  -9   1  14       5884.38       6019.36        76.05 o                         
  -7   1  14       4534.77       4527.23        59.36 o                         
  -5   1  14       3853.99       3734.44        52.61 o                         
  -3   1  14       2225.30       2212.68        37.29 o                         
  -1   1  14        416.07        389.66         8.82 o                         
   1   1  14       2278.66       2075.84        22.42 o                         
   3   1  14         38.45         63.81         5.85 o                         
   5   1  14        663.66        687.97        12.49 o                         
   7   1  14       1227.91       1301.19        18.27 o                         
   9   1  14       1603.42       1641.63        24.82 o                         
  11   1  14       2805.46       2828.81        42.70 o                         
  13   1  14       1274.63       1304.13        27.32 o                         
 -14   2  14       2541.74       2511.37        57.72 o                         
 -12   2  14       1450.36       1526.22        40.92 o                         
 -10   2  14        291.29        289.14        17.47 o                         
  -8   2  14          1.58         11.89         8.98 o                         
  -6   2  14        242.49        266.03        17.09 o                         
  -4   2  14        431.31        473.09        14.32 o                         
  -2   2  14       1981.13       2022.69        28.94 o                         
   0   2  14       1884.18       1829.64        28.57 o                         
   2   2  14       2717.57       2629.28        29.79 o                         
   4   2  14        316.70        319.78        11.94 o                         
   6   2  14       4063.19       3799.78        40.00 o                         
   8   2  14         41.68         33.03         7.46 o                         
  10   2  14        676.00        680.03        22.06 o                         
  12   2  14          1.61         14.39        10.46 o                         
 -13   3  14        179.10        133.80        18.91 o                         
 -11   3  14        191.93        153.94        19.35 o                         
  -9   3  14       1194.69       1285.08        34.66 o                         
  -7   3  14        792.28        879.80        22.86 o                         
  -5   3  14        703.25        593.08        18.06 o                         
  -3   3  14        872.20        782.61        19.99 o                         
  -1   3  14          7.61         10.52         7.34 o                         
   1   3  14          6.41         19.57         7.94 o                         
   3   3  14        574.21        544.81        14.41 o                         
   5   3  14          3.16         -1.48         7.38 o                         
   7   3  14        125.52        155.73        12.31 o                         
   9   3  14        404.93        427.45        19.62 o                         
  -8   4  14         10.83         -4.83        14.19 o                         
  -6   4  14         78.42         92.54        13.94 o                         
  -4   4  14        195.30        205.07        17.34 o                         
  -2   4  14        205.98        248.69        20.00 o                         
   0   4  14         22.87         15.86        10.33 o                         
   2   4  14         73.42         85.98        11.97 o                         
   4   4  14        161.45        153.99        14.89 o                         
   6   4  14          1.21         15.43        11.08 o                         
 -13   1  15        488.23        501.42        30.42 o                         
 -11   1  15         81.77        110.88        16.56 o                         
  -9   1  15        503.24        571.94        26.57 o                         
  -7   1  15        657.99        740.74        20.81 o                         
  -5   1  15        447.87        512.02        18.16 o                         
  -3   1  15        160.18        185.58        13.31 o                         
  -1   1  15        591.62        603.82        19.63 o                         
   1   1  15        682.27        634.60        17.72 o                         
   3   1  15         91.90         76.61         7.28 o                         
   5   1  15          1.53         -4.37         5.52 o                         
   7   1  15        462.47        454.94        15.21 o                         
   9   1  15         34.16         32.03         9.21 o                         
  11   1  15         31.02         23.54         9.66 o                         
 -12   2  15        422.30        393.25        31.67 o                         
 -10   2  15       1363.34       1410.48        32.64 o                         
  -8   2  15        968.66       1021.45        26.93 o                         
  -6   2  15        250.28        219.34        17.07 o                         
  -4   2  15         28.07         11.52         9.67 o                         
  -2   2  15        101.39        131.47        15.18 o                         
   0   2  15        665.80        708.95        18.13 o                         
   2   2  15       1559.08       1583.85        27.86 o                         
   4   2  15       1086.45       1131.59        24.08 o                         
   6   2  15        453.90        441.03        18.72 o                         
   8   2  15        587.53        588.24        19.18 o                         
  10   2  15        821.37        837.66        22.65 o                         
  -9   3  15       1298.87       1390.79        53.86 o                         
  -7   3  15       1094.93       1094.78        35.01 o                         
  -5   3  15       2117.03       2160.91        42.34 o                         
  -3   3  15       3164.25       3133.50        56.97 o                         
  -1   3  15       1197.72       1177.34        29.97 o                         
   1   3  15       1395.71       1297.04        28.91 o                         
   3   3  15        356.64        302.69        19.93 o                         
   5   3  15         58.46         66.74        15.04 o                         
   7   3  15         23.20         46.26        11.88 o                         
 -12   0  16       3241.84       3436.77       102.52 o                         
 -10   0  16       2807.52       2662.25        68.02 o                         
  -8   0  16       1027.49       1003.21        50.13 o                         
  -6   0  16        988.60        973.94        49.30 o                         
  -4   0  16       3484.40       3535.05        86.42 o                         
  -2   0  16         33.58         70.84        17.12 o                         
   0   0  16         22.53         67.07        18.92 o                         
   2   0  16       1649.06       1678.26        42.89 o                         
   4   0  16        914.14       1014.81        31.78 o                         
   6   0  16        950.56       1074.74        33.57 o                         
   8   0  16       1306.50       1319.30        43.22 o                         
 -11   1  16        151.85        190.49        22.24 o                         
  -9   1  16          7.78          6.77        12.58 o                         
  -7   1  16       2115.45       2183.35        54.49 o                         
  -5   1  16       1255.48       1287.59        27.93 o                         
  -3   1  16       2206.54       2149.59        37.91 o                         
  -1   1  16       1983.93       2002.15        39.80 o                         
   1   1  16       3753.96       3900.53        58.38 o                         
   3   1  16        598.12        568.86        27.66 o                         
   5   1  16       1015.38        888.52        25.89 o                         
   7   1  16         32.01         16.80         9.37 o                         
   9   1  16         39.03         65.64        12.93 o                         
  -8   2  16       2023.78       2002.30        41.96 o                         
  -6   2  16        195.08        172.06        14.72 o                         
  -4   2  16        993.82       1029.86        36.79 o                         
  -2   2  16         57.09         71.65        13.64 o                         
   0   2  16         63.04         92.53        12.55 o                         
   2   2  16        140.51        203.50        16.32 o                         
   4   2  16       1165.59       1169.26        29.79 o                         
   6   2  16        887.17        938.25        23.40 o                         
  -3   3  16        530.27        493.06        27.76 o                         
  -1   3  16        533.58        506.00        23.42 o                         
   1   3  16        355.74        335.01        28.33 o                         
  -7   1  17         24.35         45.13        15.51 o                         
  -5   1  17         13.82         28.82        14.31 o                         
  -3   1  17        372.62        400.76        21.94 o                         
  -1   1  17        195.38        227.61        19.36 o                         
   1   1  17        112.36        150.12        16.62 o                         
   3   1  17        374.68        391.17        31.75 o                         
                                                                                
